# Supplementary material for: The essential genomic landscape of the commensal Bifidobacterium breve UCC2003
Source: Sci Rep. 2017 Jul 17;7:5648. doi: 10.1038/s41598-017-05795-y (PMC5514069; doi:10.1038/s41598-017-05795-y)
Supplement: Supplementary file 2 — Supplementary Dataset 1 [file 41598_2017_5795_MOESM2_ESM.xls]

## Sheet: Insertions Location
Suppl Table S1: Full list of mapped insertions within B. breve UCC2003 predicted genes. Ins_count indicate the number of transposon insertion disruption points within each gene.
Locus_tag	gene_name	ncrna	start	end	strand	read_count	ins_index	gene_length	ins_count	fcn
Bbr_0001	dnaA	0	1	1467	1	0	0	1467	0	Chromosomal replication initiator protein DnaA
Bbr_0002	dnaN	0	2043	3167	1	0	0	1125	0	DNA polymerase III, beta chain
Bbr_0003	recF	0	3243	4349	1	707	0.0431293881644935	1107	43	DNA replication and repair protein recF
Bbr_0004	Bbr_0004	0	4346	4816	1	0	0	471	0	Conserved hypothetical protein
Bbr_0005	gyrB1	0	4999	7089	1	2	0.00106269925611052	2091	2	DNA gyrase subunit B
Bbr_0006	gyrA1	0	7264	9954	1	0	0	2691	0	DNA gyrase subunit A
Bbr_0007	Bbr_0007	0	10023	10574	1	24	0.00804828973843058	552	4	Conserved hypothetical membrane spanning protein
Bbr_0008	Bbr_0008	0	10649	11662	-1	3717	0.0657174151150055	1014	60	Transcriptional regulator, LacI family
Bbr_0009	Bbr_0009	0	11931	12332	-1	1207	0.0607734806629834	402	22	pseudogene
Bbr_0010	lacZ1	0	12675	15806	1	8856	0.0525008868393047	3132	148	Beta-galactosidase
Bbr_0011	Bbr_0011	0	16239	17324	1	1568	0.0429447852760736	1086	42	Conserved hypothetical membrane spanning protein, VanZ family
Bbr_0012	gdhA	0	17872	19218	-1	4558	0.0684253915910965	1347	83	NADP-specific glutamate dehydrogenase
Bbr_0013	Bbr_0013	0	19324	20316	-1	2344	0.0514541387024608	993	46	Conserved hypothetical membrane spanning protein
Bbr_0014	Bbr_0014	0	20897	21592	1	1710	0.0653907496012759	696	41	Conserved hypothetical protein with DUF45 domain, zink metallo protease
Bbr_0015	Bbr_0015	0	22369	23682	-1	3726	0.0464919695688926	1314	55	Conserved hypothetical protein, ATPase
Bbr_0016	Bbr_0016	0	23917	24396	-1	446	0.0231481481481481	480	10	Conserved hypothetical protein in DPS family
Bbr_0017	Bbr_0017	0	25317	25892	-1	2530	0.0789980732177264	576	41	pseudogene
Bbr_0018	Bbr_0018	0	26215	26880	1	1725	0.0616666666666667	666	37	Conserved hypothetical membrane spanning protein
Bbr_0019	Bbr_0019	0	26884	27945	1	1714	0.0324267782426778	1062	31	Transcriptional regulator, LacI family
Bbr_0020	Bbr_0020	0	28215	29612	1	3422	0.0413026211278793	1398	52	Glycosyl hydrolases family 32, Beta-fructosidase or sucrose-6-phosphate hydrolase
Bbr_0021	Bbr_0021	0	29817	31130	1	3208	0.0473372781065089	1314	56	Solute-binding protein ABC transporter (MalE family)
Bbr_0022	Bbr_0022	0	31622	34195	-1	4604	0.036685369011653	2574	85	Glycosyl hydrolases family 31, Alpha-glucosidase or alpha-xylosidase
Bbr_0023	Bbr_0023	0	34350	35363	-1	999	0.0416210295728368	1014	38	Transcriptional regulator, LacI family
Bbr_0024	Bbr_0024	0	35527	36633	-1	2796	0.0521564694082247	1107	52	Transposase
Bbr_0025	Bbr_0025	0	36724	38474	1	4007	0.0393401015228426	1751	62	pseudogene
Bbr_0026	Bbr_0026	0	39047	39883	-1	1588	0.0477453580901857	837	36	Permease protein of ABC transporter system for sugars
Bbr_0027	Bbr_0027	0	39880	40734	-1	2946	0.0623376623376623	855	48	Permease protein of ABC transporter system for sugars
Bbr_0028	Bbr_0028	0	41082	41891	1	974	0.0342935528120713	810	25	pseudogene
Bbr_0029	Bbr_0029	0	42038	43371	-1	2157	0.0391340549542048	1334	47	pseudogene
Bbr_0030	Bbr_0030	0	44050	45150	-1	2339	0.0484359233097881	1101	48	Conserved hypothetical protein
Bbr_0031	Bbr_0031	0	45333	46678	-1	2528	0.0396039603960396	1346	48	pseudogene
Bbr_0032	Bbr_0032	0	46942	47976	-1	2510	0.0429184549356223	1035	40	Transcriptional regulator, LacI family
Bbr_0033	Bbr_0033	0	48339	49724	1	1664	0.0344551282051282	1386	43	Solute binding protein of ABC transporter system for sugars (MalE family)
Bbr_0034	Bbr_0034	0	50113	50592	-1	626	0.037037037037037	480	16	Conserved hypothetical protein in DPS family
Bbr_0035	Bbr_0035	0	50755	52098	-1	3451	0.0545454545454545	1344	66	Conserved hypothetical membrane spanning protein with duf21 and CBS domains
Bbr_0036	Bbr_0036	0	52334	53470	1	2016	0.04296875	1137	44	Conserved hypothetical protein
Bbr_0037	icfA	0	53486	54169	-1	1285	0.0503246753246753	684	31	Carbonic anhydrase
Bbr_0038	ahpC	0	54436	54999	1	85	0.0137795275590551	564	7	Alkyl hydroperoxide reductase C22 protein
Bbr_0039	trxB1	0	55153	57066	1	513	0.0179918746372606	1914	31	Thioredoxin reductase/Thioredoxin/Glutaredoxin family protein
Bbr_0040	Bbr_0040	0	57372	59579	1	3102	0.028672032193159	2208	57	Nucleoside-diphosphate-sugar epimerase
Bbr_0041	Bbr_0041	0	59576	60490	1	1770	0.0339805825242718	915	28	Conserved hypothetical membrane spanning protein
Bbr_0043	Bbr_0043	0	60487	62365	1	4153	0.0443262411347518	1879	75	pseudogene
Bbr_0044	Bbr_0044	0	62362	63780	1	2089	0.0305164319248826	1419	39	Glycosyl transferase (group 1)
Bbr_0045	Bbr_0045	0	63782	65329	1	2362	0.03012912482066	1548	42	Conserved hypothetical membrane spanning protein
Bbr_0046	Bbr_0046	0	65333	67147	1	2652	0.0330477356181151	1815	54	Conserved hypothetical secreted protein
Bbr_0047	Bbr_0047	0	67137	67961	1	778	0.0215343203230148	825	16	Conserved hypothetical protein, contains VTC domain
Bbr_0048	Bbr_0048	0	68039	68704	1	599	0.0316666666666667	666	19	Conserved hypothetical membrane spanning protein
Bbr_0049	Bbr_0049	0	68729	70993	1	3284	0.0245218244237371	2265	50	Conserved hypothetical protein containing diguanylate cyclase/phosphodiesterase (EAL/GGDEF) domain
Bbr_0050	Bbr_0050	0	71215	71907	1	900	0.0288461538461538	693	18	Conserved hypothetical protein containing ATP-binding domain
Bbr_0051	Bbr_0051	0	71894	73543	1	1519	0.0269360269360269	1650	40	ATP-dependent DNA helicases-like protein with AAA region
Bbr_0052	ppc	0	73711	76464	-1	2	0.000806776926179911	2754	2	Phosphoenolpyruvate carboxylase
Bbr_0053	Bbr_0053	0	76760	78748	1	4775	0.0513679508654383	1989	92	Conserved hypothetical membrane spanning protein with DUF1212 domain
Bbr_0054	putP	0	78982	80622	1	4230	0.0582261340555179	1641	86	Sodium/proline symporter, SSS family of sodium symporters
Bbr_0055	Bbr_0055	0	81110	82099	-1	3303	0.0572390572390572	990	51	Conserved hypothetical protein
Bbr_0056	Bbr_0056	0	82549	84168	1	2534	0.0384087791495199	1620	56	Conserved hypothetical protein, amidohydrolase family
Bbr_0057	trpS	0	84703	85794	-1	1	0.00101729399796541	1092	1	Tryptophanyl-tRNA synthetase
Bbr_0058	Bbr_0058	0	85928	86311	1	69	0.0173410404624277	384	6	Conserved hypothetical protein
Bbr_0059	Bbr_0059	0	86524	87093	-1	680	0.0487329434697856	570	25	Conserved hypothetical protein
Bbr_0060	glgP1	0	87312	89759	1	3302	0.0331215970961887	2448	73	Glycogen or amylose phosphorylase
Bbr_0061	Bbr_0061	0	90062	90289	-1	323	0.0339805825242718	228	7	Conserved hypothetical protein
Bbr_0062	Bbr_0062	0	90461	91195	1	1486	0.0438066465256798	735	29	Conserved hypothetical membrane spanning protein in rhomboid family
Bbr_0063	Bbr_0063	0	91725	92186	-1	1116	0.0384615384615385	462	16	Conserved hypothetical membrane spanning protein in uncharacterized protein family (UPF0233)
Bbr_0064	Bbr_0064	0	92275	93063	1	27	0.00843881856540084	789	6	Conserved hypothetical secreted protein with DUF881 domain
Bbr_0065	Bbr_0065	0	93060	94265	1	1812	0.0349907918968692	1206	38	belongs to sortase family
Bbr_0066	pabA	0	94344	94988	1	713	0.0258175559380379	645	15	Para-aminobenzoate synthase glutamine amidotransferase component II
Bbr_0067	pknB	0	95061	97112	-1	7	0.00162425554953979	2052	3	Serine/threonine protein kinase with PASTA domain
Bbr_0068	pknA1	0	97109	98059	-1	1	0.00116822429906542	951	1	Serine/threonine protein kinase
Bbr_0069	pbp1	0	98056	99522	-1	1	0.000757002271006813	1467	1	Penicillin-binding protein
Bbr_0070	ftsW	0	99519	101126	-1	226	0.0069060773480663	1608	10	Cell division protein FtsW
Bbr_0071	pp2c	0	101123	102742	-1	5	0.00274348422496571	1620	4	Protein phosphatase 2C
Bbr_0072	Bbr_0072	0	102747	103271	-1	0	0	525	0	Conserved hypothetical secreted protein with FHA domain
Bbr_0073	Bbr_0073	0	103302	104003	-1	0	0	702	0	Conserved hypothetical protein with FHA domain
Bbr_0074	pepX	0	104456	107326	-1	5460	0.0410216718266254	2871	106	Xaa-Pro dipeptidyl-peptidase
Bbr_0075	pldB	0	107643	108722	1	2833	0.0421810699588477	1080	41	Lysophospholipase L2
Bbr_0076	hsp20	0	108922	109425	1	1464	0.0550660792951542	504	25	Hsp20-family heat shock chaperone
Bbr_0077	Bbr_0077	0	109799	110779	1	1892	0.044167610419026	981	39	Conserved hypothetical membrane spanning protein with DUF6 domain, permease of the drug/metablite transporter (DMT) superfamily
Bbr_0078	Bbr_0078	0	111019	111228	1	418	0.0423280423280423	210	8	Hypothetical protein
Bbr_0079	Bbr_0079	0	111425	112807	1	3804	0.0457831325301205	1383	57	esterase
Bbr_0080	lysX	0	112804	115428	1	8283	0.0490901396529835	2625	116	Lysylcardiolipin synthase/Lysyltransferase
Bbr_0081	msrA1	0	116027	117043	1	2062	0.0393013100436681	1017	36	Peptide methionine sulfoxide reductase msrA/msrB
Bbr_0082	Bbr_0082	0	117116	117841	1	816	0.0275229357798165	726	18	Antibiotic resistance protein
Bbr_0083	Bbr_0083	0	117882	118943	-1	763	0.0198744769874477	1062	19	(Filamentation induced by cAMP) Fic family protein
Bbr_0084	Bbr_0084	0	119122	120180	1	1397	0.0356394129979036	1059	34	Glycosyltransferase
Bbr_0085	Bbr_0085	0	120187	123393	-1	4548	0.0311742293037755	3207	90	DNA/RNA helicase (DEAD/DEAH box family)
Bbr_0086	Bbr_0086	0	124104	124436	1	1296	0.0766666666666667	333	23	Conserved hypothetical protein with DUF74 domain
Bbr_0087	Bbr_0087	0	124497	125354	-1	1435	0.03751617076326	858	29	hemolysin-III-like protein
Bbr_0088	tgt	0	125839	127152	-1	1463	0.0338123415046492	1314	40	Queuine tRNA-ribosyltransferase
Bbr_0089	degP	0	127555	129510	1	1660	0.0374787052810903	1956	66	trypsin-like serine protease
Bbr_0090	Bbr_0090	0	130071	132536	1	3696	0.0400900900900901	2466	89	Lead, cadmium, zinc and mercury transporting ATPase
Bbr_0091	fprA	0	132924	134375	1	0	0	1452	0	Ferredoxin--NADP reductase
Bbr_0092	htpX	0	134754	135695	1	1073	0.0341981132075472	942	29	Endopeptidase htpX, peptidase family M48
Bbr_0093	Bbr_0093	0	135961	136896	1	1457	0.0308422301304864	936	26	Transporter, drug/metabolite exporter family, DUF6 domain protein
Bbr_0094	fba	0	136959	138026	1	2456	0.0343035343035343	1068	33	Fructose-bisphosphate aldolase
Bbr_0095	purA	0	138194	139480	1	1361	0.0284728213977567	1287	33	Adenylosuccinate synthetase
Bbr_0096	Bbr_0096	0	139573	141087	1	718	0.0183284457478006	1515	25	Chloride channel protein
Bbr_0097	crcb1	0	141275	142339	1	1458	0.0333680917622523	1065	32	CrcB family protein
Bbr_0098	crcb2	0	142339	142734	1	384	0.0252100840336134	396	9	CrcB family protein
Bbr_0099	scrR1	0	143009	144094	1	1683	0.0337423312883436	1086	33	Transcriptional regulator, LacI family
Bbr_0100	scrP	0	144521	146047	1	1193	0.0232727272727273	1527	32	Sucrose phosphorylase
Bbr_0101	scrT	0	146252	147886	1	1229	0.0298913043478261	1635	44	Sucrose transporter
Bbr_0102	scrR2	0	147956	149008	1	578	0.0158227848101266	1053	15	Transcriptional regulator, LacI family
Bbr_0103	Bbr_0103	0	149996	151363	1	3126	0.0478896103896104	1368	59	Transporter, MFS superfamily
Bbr_0104	ilvC1	0	151758	152810	1	1843	0.0337552742616034	1053	32	Ketol-acid reductoisomerase/2-dehydropantoate 2-reductase
Bbr_0105	cldR	0	153080	154084	1	1345	0.0298342541436464	1005	27	Cellodextrin transport system transcriptional regulator
Bbr_0106	cldE	0	154265	155572	1	1437	0.0314091680814941	1308	37	Cellodextrin binding protein
Bbr_0107	cldF	0	155651	156772	1	2234	0.0435643564356436	1122	44	Cellodextrin transport system permease protein CebF
Bbr_0108	cldG	0	156780	157727	1	1662	0.0292740046838408	948	25	Cellodextrin transport system permease protein CebG
Bbr_0109	cldC	0	157834	159234	1	1177	0.021411578112609	1401	27	Beta-glucosidase, cellodextrinase, glycosyl hydrolase family 1
Bbr_0110	ilvC2	0	159499	160551	1	703	0.0210970464135021	1053	20	Ketol-acid reductoisomerase/2-dehydropantoate 2-reductase
Bbr_0111	agl3	0	160736	162553	-1	1665	0.0226023213194869	1818	37	Alpha-glucosidase
Bbr_0112	Bbr_0112	0	162825	163856	-1	1697	0.0333692142088267	1032	31	Transcriptional regulator, LacI family
Bbr_0113	Bbr_0113	0	164585	169169	1	6481	0.033922946450206	4585	140	Cell surface protein precursor with Cna protein B-type domain and Gram-positive cocci surface proteins LPxTG motif profile
Bbr_0114	Bbr_0114	0	169274	171112	1	3360	0.0356280193236715	1839	59	Cell surface protein with Gram positive anchor and Cna protein B-type domain
Bbr_0115	Bbr_0115	0	171366	172325	1	1153	0.0231481481481481	960	20	Sortase
Bbr_0116	malQ1	0	172642	174846	-1	2171	0.0282115869017632	2205	56	4-alpha-glucanotransferase
Bbr_0117	agl4	0	175102	176991	-1	2901	0.0405643738977072	1890	69	Alpha-glucosidase
Bbr_0118	malE	0	177248	178489	1	2483	0.0509838998211091	1242	57	Maltose/maltodextrin-binding protein
Bbr_0119	malC	0	178830	180233	1	1937	0.0245253164556962	1404	31	Maltodextrin transport system permease protein malC
Bbr_0120	malG	0	180230	181150	1	671	0.0265379975874548	921	22	Maltose transport system permease protein malG
Bbr_0121	Bbr_0121	0	181335	182138	1	1374	0.0469613259668508	804	34	Conserved hypothetical membrane spanning protein
Bbr_0122	Bbr_0122	0	182139	183164	-1	998	0.025974025974026	1026	24	Transcriptional regulator, LacI family
Bbr_0123	apuB	0	183482	188608	1	12155	0.0307692307692308	5127	142	Amylopullulanase
Bbr_0124	dnaK	0	188855	190735	1	399	0.0248080330773774	1881	42	Chaperone protein dnaK
Bbr_0125	grpE	0	190735	191418	1	20	0.00974025974025974	684	6	GrpE protein
Bbr_0126	dnaJ1	0	191597	192610	1	1059	0.0284775465498357	1014	26	Chaperone protein dnaJ
Bbr_0127	hspR	0	192766	193353	1	492	0.0188679245283019	588	10	Heat shock regulatory protein hspR
Bbr_0128	Bbr_0128	0	193847	194539	1	658	0.032051282051282	693	20	pseudogene
Bbr_0129	fabG	0	194593	195396	1	1460	0.0455801104972376	804	33	3-oxoacyl-[acyl-carrier protein] reductase
Bbr_0130	Bbr_0130	0	195509	196180	1	547	0.0380165289256198	672	23	Haloacid dehalogenase-like hydrolase (HAD superfamily)
Bbr_0131	dedA1	0	196332	197057	1	319	0.0244648318042813	726	16	DedA family protein
Bbr_0132	tadZ	0	197496	198182	1	1146	0.0258481421647819	687	16	Septum site-determining protein minD, TadZ-like protein
Bbr_0133	tadA	0	198199	199218	1	1497	0.0272331154684096	1020	25	type II/IV secretion system protein TadA
Bbr_0134	tadB	0	199230	199940	1	972	0.034375	711	22	Conserved hypothetical membrane spanning protein, TadB-like protein
Bbr_0135	tadC	0	199963	200619	1	1129	0.0371621621621622	657	22	Conserved hypothetical secreted protein with prokaryotic membrane lipoprotein lipid attachment site, TadC-like protein
Bbr_0136	tadE	0	200911	201198	1	347	0.0192307692307692	288	5	Conserved hypothetical protein, TadE-like protein
Bbr_0137	tadF	0	201215	201595	1	185	0.0174927113702624	381	6	TadF-like protein
Bbr_0138	Bbr_0138	0	201627	202016	1	773	0.0427350427350427	390	15	Conserved hypothetical secreted protein
Bbr_0139	Bbr_0139	0	202081	203211	1	1762	0.0412573673870334	1131	42	Conserved hypothetical protein with diacylglycerol kinase domain
Bbr_0140	Bbr_0140	0	203290	203889	-1	1311	0.0425925925925926	600	23	Transcriptional regulator, TetR family
Bbr_0141	dnaX	0	204111	206843	1	0	0	2733	0	DNA polymerase III subunit gamma/tau
Bbr_0142	recR	0	206888	207490	1	263	0.0331491712707182	603	18	Recombination protein recR
Bbr_0143	Bbr_0143	0	207528	208176	1	1097	0.0324786324786325	649	19	pseudogene
Bbr_0144	Bbr_0144	0	208177	209400	-1	2372	0.0362976406533575	1224	40	Sortase
Bbr_0145	Bbr_0145	0	209419	209808	-1	325	0.0284900284900285	390	10	Conserved hypothetical protein
Bbr_0146	Bbr_0146	0	210101	211093	-1	708	0.0223713646532438	993	20	DNA-binding protein
Bbr_0147	askA	0	211317	212081	1	650	0.0217706821480406	765	15	Aspartokinase
Bbr_0148	askB	0	212149	212715	1	649	0.0313111545988258	567	16	Aspartokinase
Bbr_0149	asd	0	213112	214206	-1	2174	0.0405679513184584	1095	40	Aspartate-semialdehyde dehydrogenase
Bbr_0150	Bbr_0150	0	214515	215060	1	0	0	546	0	Conserved hypothetical protein
Bbr_0151	Bbr_0151	0	216180	216965	-1	0	0	786	0	Transposase
Bbr_0152	Bbr_0152	0	216968	218449	-1	0	0	1482	0	Transposase
Bbr_0153	Bbr_0153	0	219293	220417	1	1977	0.0345508390918065	1125	35	Solute binding protein of ABC transporter system
Bbr_0154	Bbr_0154	0	220454	221356	1	1078	0.035670356703567	903	29	Permease protein of ABC transporter system
Bbr_0155	Bbr_0155	0	221344	222270	1	741	0.0251497005988024	927	21	Permease protein of ABC transporter system
Bbr_0156	Bbr_0156	0	222267	223385	1	1940	0.0416666666666667	1119	42	ATP-binding protein of ABC transporter system
Bbr_0157	Bbr_0157	0	223456	224283	1	1157	0.0361930294906166	828	27	Phosphodiesterase I/nucleotide pyrophosphatase
Bbr_0158	Bbr_0158	0	224277	224708	-1	388	0.0308483290488432	432	12	Hypothetical protein
Bbr_0159	Bbr_0159	0	226165	227625	-1	0	0	1461	0	Transposase
Bbr_0160	Bbr_0160	0	228001	228909	1	818	0.0268620268620269	909	22	Conserved hypothetical protein
Bbr_0161	Bbr_0161	0	228906	229913	1	1125	0.0286343612334802	1008	26	Conserved hypothetical protein in ROK family
Bbr_0162	nanE	0	229943	230611	1	1281	0.054726368159204	669	33	N-acetylmannosamine-6-phosphate 2-epimerase, NanE
Bbr_0163	Bbr_0163	0	230626	231444	1	1812	0.043360433604336	819	32	Hydrolase
Bbr_0164	oppA1	0	231641	233203	1	2676	0.0533049040511727	1563	75	Oligopeptide-binding protein oppA
Bbr_0165	oppB1	0	233314	234270	1	1346	0.031322505800464	957	27	Oligopeptide transport system permease protein oppB
Bbr_0166	oppD1	0	234272	236302	1	2757	0.0399343544857768	2031	73	fusion between oligopeptide transport permease oppC and ATP-binding protein oppD
Bbr_0167	oppF1	0	236299	237123	1	1478	0.0390309555854643	825	29	Oligopeptide transport ATP-binding protein oppF
Bbr_0168	nanA	0	237232	238194	1	387	0.0207612456747405	963	18	N-acetylneuraminate lyase
Bbr_0169	nagB1	0	238233	239045	1	1720	0.0368852459016393	813	27	N-acetyl Glucosamine-6-phosphate isomerase
Bbr_0170	Bbr_0170	0	239112	239321	1	283	0.0317460317460317	210	6	pseudogene
Bbr_0171	Bbr_0171	0	239422	241713	1	3595	0.0339311682016481	2292	70	Sialidase A
Bbr_0172	Bbr_0172	0	241753	243114	1	1639	0.032626427406199	1362	40	ATPase, AAA+ superfamily
Bbr_0173	Bbr_0173	0	243163	244014	-1	671	0.0208604954367666	852	16	Transcriptional regulator, GntR family
Bbr_0174	Bbr_0174	0	244877	246262	-1	1916	0.0352564102564103	1386	44	Conserved hypothetical protein
Bbr_0175	leuA	0	246581	248497	1	2874	0.0370799536500579	1917	64	2-isopropylmalate synthase
Bbr_0176	pbp2	0	248656	251010	-1	3276	0.0325471698113208	2355	69	Penicillin binding protein
Bbr_0177	Bbr_0177	0	251394	252572	1	2731	0.0338983050847458	1179	36	Conserved hypothetical membrane spanning protein containing phosphatase domain
Bbr_0178	topA	0	252676	255726	1	31	0.000728332119446468	3051	2	DNA topoisomerase I
Bbr_0179	tmk	0	255994	256665	1	0	0	672	0	Thymidylate kinase
Bbr_0180	Bbr_0180	0	256662	257813	1	0	0	1152	0	DNA polymerase III, delta' subunit
Bbr_0181	Bbr_0181	0	257965	258594	-1	561	0.0194003527336861	630	11	Transcriptional regulator, LacI family
Bbr_0182	ptsH	0	258718	258978	-1	57	0.0212765957446809	261	5	Phosphocarrier protein HPr
Bbr_0183	ptsI	0	259236	260885	1	483	0.0282828282828283	1650	42	Phosphoenolpyruvate-protein phosphotransferase
Bbr_0185	Bbr_0185	0	261738	262544	1	662	0.0330123796423659	807	24	Hypothetical protein
Bbr_0186	Bbr_0186	0	262694	263248	1	697	0.032	555	16	Conserved hypothetical protein
Bbr_0187	pepD1	0	263391	264992	1	3236	0.0346740638002774	1602	50	Dipeptidase A, family C69
Bbr_0188	fhs	0	265106	266623	1	1	0.000731528895391368	1518	1	Formate--tetrahydrofolate ligase
Bbr_0189	Bbr_0189	0	267061	267408	-1	140	0.0222929936305732	348	7	Conserved hypothetical protein
Bbr_0190	Bbr_0190	0	267653	268189	1	9	0.00826446280991736	537	4	Conserved hypothetical membrane spanning protein with GtrA-like domain
Bbr_0191	Bbr_0191	0	268512	269963	-1	1433	0.0290742157612854	1452	38	Conserved hypothetical membrane spanning protein
Bbr_0192	gpm1	0	270203	270862	1	0	0	660	0	Phosphoglycerate mutase
Bbr_0193	Bbr_0193	0	271127	272095	1	1182	0.0274914089347079	969	24	Conserved hypothetical protein
Bbr_0194	Bbr_0194	0	272292	273476	1	883	0.0206185567010309	1185	22	Conserved hypothetical protein
Bbr_0195	Bbr_0195	0	273595	274944	-1	2114	0.0419753086419753	1350	51	Conserved hypothetical membrane spanning protein with DUF805 domain
Bbr_0196	gltX1	0	275365	276885	1	0	0	1521	0	Glutamyl-tRNA synthetase
Bbr_0197	Bbr_0197	0	277748	278245	-1	347	0.0267260579064588	498	12	Conserved hypothetical protein
Bbr_0198	Bbr_0198	0	278411	279226	-1	583	0.0231292517006803	816	17	Conserved hypothetical membrane spanning protein with DUF1275 domain
Bbr_0199	Bbr_0199	0	279593	279922	-1	539	0.0269360269360269	330	8	Transcriptional regulator, MarR family
Bbr_0200	Bbr_0200	0	280120	280581	1	807	0.0216346153846154	462	9	Conserved hypothetical protein, putative NADH-flavin reductase
Bbr_0201	Bbr_0201	0	280706	282331	1	2381	0.0348360655737705	1626	51	DNA-binding protein
Bbr_0202	Bbr_0202	0	282676	283200	-1	454	0.0295983086680761	525	14	Hypothetical secreted protein
Bbr_0203	Bbr_0203	0	283376	284944	1	2553	0.0375088464260439	1569	53	Conserved hypothetical membrane spanning protein, possibly efflux system
Bbr_0204	Bbr_0204	0	284960	289324	1	10629	0.0419954186815984	4365	165	Multi-domain protein possibly involved in fatty acids or polyketide biosynthesis
Bbr_0205	Bbr_0205	0	289321	291855	1	4030	0.028045574057844	2535	64	Multi-domain protein possibly involved in fatty acids or polyketide biosynthesis
Bbr_0206	Bbr_0206	0	292091	293572	1	0	0	1482	0	Transposase
Bbr_0207	Bbr_0207	0	293575	294360	1	0	0	786	0	Transposase
Bbr_0208	Bbr_0208	0	294719	295354	1	577	0.0279232111692845	636	16	Transcriptional regulator, TetR family
Bbr_0209	Bbr_0209	0	295303	295986	-1	897	0.0308441558441558	684	19	Phosphopantetheinyl transferase
Bbr_0210	Bbr_0210	0	296425	297024	-1	663	0.0314814814814815	600	17	Hypothetical protein
Bbr_0211	Bbr_0211	0	297021	297281	-1	76	0.0127659574468085	261	3	Hypothetical protein
Bbr_0212	Bbr_0212	0	297620	298123	-1	3717	0.0881057268722467	504	40	Hypothetical membrane spanning protein
Bbr_0213	Bbr_0213	0	298636	299040	-1	1651	0.0904109589041096	405	33	Hypothetical protein
Bbr_0214	Bbr_0214	0	299276	300067	-1	571	0.0252454417952314	792	18	Type II restriction-modification system restriction subunit
Bbr_0215	Bbr_0215	0	302123	303040	-1	38448	0.0326481257557437	918	27	Conserved hypothetical protein
Bbr_0216	Bbr_0216	0	303053	304231	-1	0	0	1179	0	Modification methylase
Bbr_0217	Bbr_0217	0	304322	305830	-1	4413	0.069168506254599	1509	94	Conserved hypothetical protein
Bbr_0218	Bbr_0218	0	306004	306408	-1	194	0.0383561643835616	405	14	Hypothetical protein
Bbr_0219	tnpY	0	306530	308701	-1	3219	0.0317135549872123	2172	62	TnpY-like protein
Bbr_0220	Bbr_0220	0	309355	311028	-1	1403	0.0238885202388852	1674	36	DNA integration/recombination/inversion protein
Bbr_0221	Bbr_0221	0	311843	313759	1	97	0.00579374275782155	1917	10	Conserved hypothetical membrane spanning protein with iron permease FTR1 family domain
Bbr_0222	Bbr_0222	0	313876	314571	1	33	0.00956937799043062	696	6	Conserved hypothetical secreted protein, probably involved in iron uptake
Bbr_0223	Bbr_0223	0	314838	316106	1	172	0.0131233595800525	1269	15	Conserved hypothetical membrane spanning protein
Bbr_0224	Bbr_0224	0	316129	317433	1	346	0.0229787234042553	1305	27	Permease protein of ABC transporter system
Bbr_0225	Bbr_0225	0	317466	318860	1	249	0.0159235668789809	1395	20	Permease protein of ABC transporter system
Bbr_0226	Bbr_0226	0	318876	319673	1	253	0.0278164116828929	798	20	ATP-binding protein of ABC transporter system
Bbr_0227	Bbr_0227	0	319739	320290	1	499	0.0241448692152917	552	12	Conserved hypothetical protein
Bbr_0228	Bbr_0228	0	320549	321142	-1	512	0.0336448598130841	594	18	Transcriptional regulator, TetR family
Bbr_0229	pip1	0	321237	323399	-1	2063	0.0256805341551104	2163	50	phage infection protein
Bbr_0230	pip2	0	323396	326020	-1	3475	0.0321625052898857	2625	76	phage infection protein-like protein
Bbr_0231	Bbr_0231	0	326495	327853	1	2350	0.0383986928104575	1359	47	Conserved hypothetical membrane spanning protein with DUF1113 domain
Bbr_0232	gnt	0	328054	329508	1	5	0.00229007633587786	1455	3	6-phosphogluconate dehydrogenase
Bbr_0233	pgl	0	329709	330551	-1	21	0.00263504611330698	843	2	6-phosphogluconolactonase
Bbr_0234	Bbr_0234	0	330674	331696	-1	33	0.01085776330076	1023	10	glucose-6-phosphate dehydrogenase subunit
Bbr_0235	zwf	0	331693	333399	-1	459	0.00520494469746259	1707	8	Glucose-6-phosphate 1-dehydrogenase
Bbr_0236	Bbr_0236	0	333706	335397	1	1736	0.0328299409061064	1692	50	Conserved hypothetical protein with beta-lactamase motif
Bbr_0237	pepD2	0	335624	337144	1	1803	0.0248356464572681	1521	34	Dipeptidase A
Bbr_0238	Bbr_0238	0	337208	338242	-1	667	0.0268240343347639	1035	25	Glycosyltransferase
Bbr_0239	Bbr_0239	0	338266	339114	-1	1264	0.0392156862745098	849	30	Transcriptional regulator, TetR family
Bbr_0240	ftsY	0	339196	340446	1	21	0.00266429840142096	1251	3	Cell division protein ftsY
Bbr_0241	amtP	0	340754	342049	1	1363	0.0308483290488432	1296	36	Ammonium transporter
Bbr_0242	glnB	0	342051	342389	1	355	0.0392156862745098	339	12	Nitrogen regulatory protein P-II
Bbr_0243	glnD	0	342720	344546	1	1792	0.0297872340425532	1827	49	[protein-PII] uridylyltransferase
Bbr_0244	Bbr_0244	0	344625	345986	-1	2353	0.0432300163132137	1362	53	Na+ driven multidrug efflux pump (MatE domain)
Bbr_0245	dnaB	0	346561	347838	1	0	0	1278	0	Replicative DNA helicase
Bbr_0246	murE	0	347841	349268	1	17	0.000777604976671851	1428	1	UDP-N-acetylmuramoylalanyl-D-glutamate--2, 6-diaminopimelate ligase
Bbr_0247	Bbr_0247	0	349378	350130	1	0	0	753	0	CobB/CobQ-like glutamine amidotransferase domain protein
Bbr_0248	Bbr_0248	0	350279	350563	1	241	0.0350194552529183	285	9	Conserved hypothetical protein
Bbr_0249	Bbr_0249	0	350560	352380	1	1849	0.0256253813300793	1821	42	ABC1 family protein kinase
Bbr_0250	Bbr_0250	0	352576	353085	-1	821	0.0348583877995643	510	16	pseudogene
Bbr_0251	Bbr_0251	0	353055	355018	1	2258	0.0316742081447964	1964	56	pseudogene
Bbr_0252	Bbr_0252	0	355136	356023	1	881	0.0275	888	22	Conserved hypothetical protein with alanine racemase, N-terminal domain
Bbr_0253	Bbr_0253	0	356315	357324	-1	1106	0.0176017601760176	1010	16	pseudogene
Bbr_0254	rpsF	0	357583	357873	1	0	0	291	0	SSU ribosomal protein S6P
Bbr_0255	ssb	0	357922	358566	1	0	0	645	0	Single-strand DNA binding protein
Bbr_0256	rpsR	0	358624	358872	1	0	0	249	0	SSU ribosomal protein S18P
Bbr_0257	rplI	0	358892	359338	1	160	0.0372208436724566	447	15	LSU ribosomal protein L9P
Bbr_0258	Bbr_0258	0	360155	360847	-1	564	0.0224358974358974	693	14	Hypothetical membrane spanning protein
Bbr_0259	Bbr_0259	0	360873	361604	-1	1061	0.0288315629742033	732	19	ATP-binding protein of ABC transporter system
Bbr_0260	Bbr_0260	0	361730	362038	1	243	0.028673835125448	309	8	Hypothetical protein
Bbr_0261	Bbr_0261	0	362135	362764	1	501	0.0264550264550265	630	15	Two-component response regulator
Bbr_0262	Bbr_0262	0	362776	363942	1	1954	0.0285442435775452	1167	30	Two-component sensor protein
Bbr_0263	Bbr_0263	0	365435	366640	1	1050	0.0211786372007366	1206	23	MFS transporter
Bbr_0264	Bbr_0264	0	366860	367117	1	34	0.00429184549356223	258	1	Hypothetical protein
Bbr_0265	Bbr_0265	0	367133	367498	1	35	0.00606060606060606	366	2	Hypothetical protein
Bbr_0266	Bbr_0266	0	367740	368417	-1	65	0.00654664484451719	678	4	DNA integration/recombination/inversion protein
Bbr_0267	glpF	0	368856	369590	1	673	0.027190332326284	735	18	Glycerol uptake facilitator protein
Bbr_0268	silP	0	369674	372310	-1	1778	0.0193765796124684	2637	46	Copper-transporting ATPase
Bbr_0269	Bbr_0269	0	372420	372701	1	229	0.0236220472440945	282	6	Conserved hypothetical protein
Bbr_0270	rmuC	0	372981	374255	1	790	0.0287456445993031	1275	33	RmuC-like DNA recombination protein
Bbr_0271	pyrE1	0	374252	374881	1	23	0.0105820105820106	630	6	Orotate phosphoribosyltransferase
Bbr_0272	Bbr_0272	0	374970	375908	1	912	0.0295508274231678	939	25	23S rRNA methyltransferase
Bbr_0273	Bbr_0273	0	376109	377047	1	1212	0.0378250591016548	939	32	ATP-binding protein of ABC transporter system
Bbr_0274	Bbr_0274	0	377044	378090	1	1408	0.0349946977730647	1047	33	Permease protein of ABC transporter system
Bbr_0275	Bbr_0275	0	378166	379272	-1	1063	0.0220661985957874	1107	22	Conserved hypothetical protein
Bbr_0276	gatC	0	379983	380282	1	0	0	300	0	Aspartyl/glutamyl-tRNA(Asn/Gln) amidotransferase subunit C
Bbr_0277	gatA	0	380286	381827	1	0	0	1542	0	Aspartyl/glutamyl-tRNA(Asn/Gln) amidotransferase subunit A
Bbr_0278	gatB	0	381852	383351	1	0	0	1500	0	Glutamyl-tRNA(Gln) amidotransferase subunit B
Bbr_0279	Bbr_0279	0	383492	384538	1	1047	0.0222693531283139	1047	21	Acetyltransferase (GNAT) family
Bbr_0280	Bbr_0280	0	384545	384859	1	220	0.0140845070422535	315	4	Conserved hypothetical protein
Bbr_0281	Bbr_0281	0	385030	386643	1	3	0.00206469373709566	1614	3	Conserved hypothetical protein, possibly FAD-containing oxidoreductase
Bbr_0282	rho	0	387003	388973	1	1	0.00056369785794814	1971	1	Transcription termination factor rho
Bbr_0283	Bbr_0283	0	389206	390324	-1	1081	0.0317460317460317	1119	32	Transcriptional regulator, LacI family
Bbr_0284	Bbr_0284	0	390487	391932	-1	1614	0.0291858678955453	1446	38	Sugar/Sodium symporter
Bbr_0285	lacZ2	0	392006	393826	-1	1995	0.0298962782184259	1821	49	Beta-galactosidase
Bbr_0286	Bbr_0286	0	396314	397540	1	1154	0.0180995475113122	1227	20	pseudogene
Bbr_0287	tyrA1	0	398025	398414	1	280	0.0256410256410256	390	9	Chorismate mutase
Bbr_0288	Bbr_0288	0	398561	400546	1	1278	0.0206935123042506	1986	37	Conserved hypothetical secreted protein
Bbr_0289	valS	0	400579	403314	-1	0	0	2736	0	Valyl-tRNA synthetase
Bbr_0290	Bbr_0290	0	403366	404895	-1	1422	0.0261437908496732	1530	36	Solute binding protein of ABC transporter system for peptides
Bbr_0291	nth	0	404930	405598	-1	1007	0.0248756218905473	669	15	Endonuclease III
Bbr_0292	glnR	0	405623	406411	-1	0	0	789	0	Transcriptional regulatory protein glnR
Bbr_0293	Bbr_0293	0	406569	407273	-1	119	0.0031496062992126	705	2	Conserved hypothetical membrane spanning protein
Bbr_0294	Bbr_0294	0	407333	407911	-1	419	0.0268199233716475	579	14	Conserved hypothetical membrane spanning protein
Bbr_0295	ppa	0	408145	408639	-1	0	0	495	0	Inorganic pyrophosphatase
Bbr_0296	Bbr_0296	0	408725	410953	-1	828	0.0214250124564026	2229	43	Alpha-amylase family protein
Bbr_0297	Bbr_0297	0	411200	413134	1	2438	0.0338691159586682	1935	59	Conserved hypothetical secreted protein with prokaryotic membrane lipoprotein lipid attachment site and Gram-positive cocci surface proteins LPxTG motif profile
Bbr_0298	Bbr_0298	0	413212	413841	1	191	0.0211640211640212	630	12	pseudogene
Bbr_0299	Bbr_0299	0	413888	414217	1	695	0.0404040404040404	330	12	Holin
Bbr_0300	Bbr_0300	0	414474	414842	1	67	0.003003003003003	369	1	Hypothetical secreted protein
Bbr_0301	Bbr_0301	0	414925	415404	-1	458	0.037037037037037	480	16	pseudogene
Bbr_0302	Bbr_0302	0	416651	418111	-1	0	0	1461	0	Transposase
Bbr_0303	Bbr_0303	0	419418	420401	1	799	0.0270880361173815	984	24	Permease protein of ABC transporter system for sugars
Bbr_0304	Bbr_0304	0	420416	421348	1	1517	0.0428571428571429	933	36	Permease protein of ABC transporter system for sugars
Bbr_0305	Bbr_0305	0	421440	423065	1	2753	0.0416666666666667	1626	61	Solute binding protein of ABC transporter system for sugars
Bbr_0306	Bbr_0306	0	423197	424528	1	968	0.0258548790658882	1332	31	O-Glycosyl hydrolases family 30, Glucosylceramidase
Bbr_0307	Bbr_0307	0	424534	425223	1	895	0.0289855072463768	690	18	Conserved hypothetical membrane spanning protein with DUF624 domain
Bbr_0308	Bbr_0308	0	425220	425894	1	797	0.0378289473684211	675	23	Transcriptional regulator, TetR family
Bbr_0309	Bbr_0309	0	425891	428284	1	1807	0.0255220417633411	2394	55	pseudogene
Bbr_0310	lacZ3	0	428396	430156	1	1733	0.0296529968454259	1761	47	Beta-galactosidase
Bbr_0311	Bbr_0311	0	430953	432110	-1	1169	0.0325982742090125	1158	34	Transposase
Bbr_0312	Bbr_0312	0	432337	433626	1	0	0	1290	0	Transposase
Bbr_0313	Bbr_0313	0	433872	434507	1	849	0.0331588132635253	636	19	Hypothetical protein
Bbr_0314	Bbr_0314	0	434969	436165	1	902	0.023191094619666	1197	25	pseudogene
Bbr_0315	Bbr_0315	0	436179	437522	1	1445	0.0289256198347107	1344	35	Conserved hypothetical protein, also present in other bif prophages
Bbr_0316	Bbr_0316	0	437734	438225	1	406	0.0316027088036117	492	14	Conserved hypothetical protein, phage protein
Bbr_0317	Bbr_0317	0	438235	439134	1	1094	0.0320987654320988	900	26	Phage major head
Bbr_0318	Bbr_0318	0	439440	439673	1	430	0.042654028436019	234	9	hypothetical protein
Bbr_0319	Bbr_0319	0	439760	440137	-1	0	0	378	0	Phage transcriptional regulator
Bbr_0320	Bbr_0320	0	440134	440328	-1	153	0.0397727272727273	195	7	Hypothetical protein
Bbr_0321	Bbr_0321	0	440392	441216	-1	462	0.0269179004037685	825	20	Phage integrase
Bbr_0322	metA	0	441619	442653	1	342	0.01931330472103	1035	18	Homoserine O-succinyltransferase
Bbr_0323	atpB	0	442998	443807	1	0	0	810	0	ATP synthase A chain
Bbr_0324	atpE	0	443905	444132	1	0	0	228	0	ATP synthase C chain
Bbr_0325	atpF	0	444189	444707	1	0	0	519	0	ATP synthase B chain
Bbr_0326	atpH	0	444742	445578	1	0	0	837	0	ATP synthase delta chain
Bbr_0327	atpA	0	445647	447278	1	0	0	1632	0	ATP synthase alpha chain
Bbr_0328	atpG	0	447282	448205	1	0	0	924	0	ATP synthase gamma chain
Bbr_0329	atpD	0	448214	449686	1	0	0	1473	0	ATP synthase beta chain
Bbr_0330	atpC	0	449686	449979	1	0	0	294	0	ATP synthase epsilon chain
Bbr_0331	Bbr_0331	0	450012	450767	1	729	0.0308370044052863	756	21	Conserved hypothetical protein with DUF91 domain
Bbr_0332	fkbP1	0	450815	451768	-1	945	0.0256111757857974	954	22	Peptidyl-prolyl cis-trans isomerase
Bbr_0333	Bbr_0333	0	451870	453108	1	17	0.000896057347670251	1239	1	Conserved hypothetical membrane spanning protein
Bbr_0334	Bbr_0334	0	453108	454112	1	0	0	1005	0	Conserved hypothetical secreted protein
Bbr_0335	Bbr_0335	0	454335	455306	1	334	0.0171428571428571	972	15	thioredoxin-like protein
Bbr_0336	Bbr_0336	0	455445	456071	-1	131	0.0123893805309735	627	7	Conserved hypothetical protein with CYTH domain, possible adenylate cyclase
Bbr_0337	Bbr_0337	0	456466	456603	1	172	0.032	138	4	Hypothetical protein
Bbr_0338	psp1	0	456749	457138	1	334	0.0199430199430199	390	7	Translation initiation inhibitor
Bbr_0339	plsC1	0	457264	458217	1	40	0.00232828870779977	954	2	1-acyl-sn-glycerol-3-phosphate acyltransferase
Bbr_0340	gpsA	0	458411	459412	1	0	0	1002	0	Glycerol-3-phosphate dehydrogenase [NAD(P)+]
Bbr_0341	ddlA	0	459458	460645	1	0	0	1188	0	D-alanine--D-alanine ligase
Bbr_0342	Bbr_0342	0	460910	462076	1	870	0.027592768791627	1167	29	Solute binding protein of ABC transporter system
Bbr_0343	Bbr_0343	0	462088	463026	1	626	0.0212765957446809	939	18	Permease protein of ABC transporter system
Bbr_0344	Bbr_0344	0	463023	463934	1	1074	0.0280146163215591	912	23	Permease protein of ABC transporter system
Bbr_0345	Bbr_0345	0	463931	465250	1	997	0.0193602693602694	1320	23	ATP-binding protein of ABC transporter system
Bbr_0346	Bbr_0346	0	465667	466704	1	1108	0.025668449197861	1038	24	Conserved hypothetical membrane spanning protein in CAAX amino terminal protease family
Bbr_0347	Bbr_0347	0	466836	467627	-1	713	0.0224403927068724	792	16	Conserved hypothetical membrane spanning protein with mechanosensitive ion channel
Bbr_0348	ansB	0	467808	469241	-1	501	0.0147172734314485	1434	19	Aspartate ammonia-lyase
Bbr_0349	Bbr_0349	0	469959	470762	-1	1054	0.0193370165745856	804	14	Conserved hypothetical membrane spanning protein with DUF81 domain
Bbr_0350	atsB1	0	470841	472133	-1	534	0.0163230240549828	1293	19	Arylsulfatase maturase (Fe-S oxidoreductase)
Bbr_0351	Bbr_0351	0	472206	473267	-1	474	0.0167364016736402	1062	16	Transcriptional regulatory protein, LacI family
Bbr_0352	atsA1	0	473316	474797	-1	1112	0.0239880059970015	1482	32	Sulfatase family protein
Bbr_0353	Bbr_0353	0	475286	476662	1	1242	0.0233870967741935	1377	29	sugar-binding protein ABC transporter
Bbr_0354	Bbr_0354	0	476735	477646	1	973	0.0243605359317905	912	20	Permease of ABC transporter for sugars
Bbr_0355	Bbr_0355	0	477648	478622	1	913	0.0239179954441913	975	21	Permease of ABC transporter for sugars
Bbr_0356	Bbr_0356	0	478785	480008	-1	965	0.0217785843920145	1224	24	Conserved hypothetical protein
Bbr_0357	Bbr_0357	0	480668	481321	-1	660	0.0220713073005093	654	13	pseudogene
Bbr_0358	Bbr_0358	0	481393	482730	-1	1574	0.024896265560166	1338	30	Conserved hypothetical protein
Bbr_0359	ogt	0	483000	483497	-1	179	0.0178173719376392	498	8	O6-methylguanine-DNA methyltransferase
Bbr_0360	Bbr_0360	0	483835	484293	1	33	0.00483091787439614	459	2	Holo-[acyl-carrier protein] synthase, belongs to 4-phosphopantetheinyl transferase superfamily
Bbr_0361	Bbr_0361	0	484548	485000	1	439	0.0294117647058824	453	12	Amylosucrase or alpha-glucosidase
Bbr_0362	Bbr_0362	0	484980	485678	-1	375	0.0174603174603175	699	11	Conserved hypothetical membrane spanning protein
Bbr_0363	Bbr_0363	0	486053	486697	1	435	0.0275387263339071	645	16	Hypothetical protein
Bbr_0364	Bbr_0364	0	487010	487321	1	117	0.0142348754448399	312	4	Hypothetical protein
Bbr_0365	Bbr_0365	0	487381	491109	1	3246	0.0288948465892166	3729	97	Conserved hypothetical secreted protein with Gram-positive cocci surface proteins LPxTG motif profile and Von Willebrand factor type A domain
Bbr_0366	Bbr_0366	0	491317	492864	1	1866	0.0358680057388809	1548	50	Conserved hypothetical secreted protein with Gram positive anchor and Cna protein B-type domain
Bbr_0367	Bbr_0367	0	492973	493647	1	595	0.0213815789473684	675	13	Hypothetical protein
Bbr_0368	Bbr_0368	0	493926	494420	1	217	0.0246636771300448	495	11	Conserved hypothetical protein
Bbr_0369	Bbr_0369	0	494728	495414	1	9	0.00161550888529887	687	1	Conserved hypothetical membrane spanning protein
Bbr_0370	rpsO	0	495544	495813	1	0	0	270	0	SSU ribosomal protein S15P
Bbr_0371	pnp	0	496090	498801	1	315	0.00778369520688243	2712	19	Polyribonucleotide nucleotidyltransferase
Bbr_0372	Bbr_0372	0	499238	499948	-1	513	0.0234375	711	15	ATP-binding protein of ABC transporter system
Bbr_0373	Bbr_0373	0	500083	500997	-1	701	0.0279126213592233	915	23	Hypothetical protein, possibly permease component of ABC transporter
Bbr_0374	lemA	0	501459	502046	1	359	0.0245283018867925	588	13	LemA protein
Bbr_0375	Bbr_0375	0	502112	504367	1	1986	0.0280649926144756	2256	57	Conserved hypothetical membrane spanning protein
Bbr_0376	Bbr_0376	0	504710	506185	1	1227	0.0210684725357412	1476	28	Conserved hypothetical membrane spanning protein
Bbr_0376a	Bbr_0376a	0	506488	506658	1	131	0.0324675324675325	171	5	hypothetical protein
Bbr_0377	Bbr_0377	0	506813	507676	1	763	0.0244215938303342	864	19	Oxidoreductase, aldo/keto reductase family
Bbr_0378	iunH1	0	507942	508997	1	615	0.0210304942166141	1056	20	Inosine-uridine preferring nucleoside hydrolase
Bbr_0379	rimM	0	509071	509670	-1	0	0	600	0	16S rRNA processing protein rimM
Bbr_0380	Bbr_0380	0	509708	509941	-1	212	0.023696682464455	234	5	RNA binding protein
Bbr_0381	rpsP	0	509965	510438	-1	188	0.0163934426229508	474	7	SSU ribosomal protein S16P
Bbr_0382	Bbr_0382	0	510658	511989	-1	422	0.0233527939949958	1332	28	Conserved hypothetical membrane spanning protein
Bbr_0383	ffh	0	512241	513905	-1	1	0.00066711140760507	1665	1	Signal recognition particle, subunit FFH/SRP54
Bbr_0384	Bbr_0384	0	514251	515159	1	641	0.0170940170940171	909	14	Conserved hypothetical membrane spanning protein in cation efflux family
Bbr_0385	cysS	0	515408	517057	-1	2	0.000673400673400673	1650	1	Cysteinyl-tRNA synthetase
Bbr_0386	guaA1	0	517268	517996	1	85	0.0045662100456621	729	3	Glutamine amidotrasnferase Class I
Bbr_0387	Bbr_0387	0	518231	520444	1	1523	0.0245860511791269	2214	49	ATP-binding protein of ABC transporter system
Bbr_0388	Bbr_0388	0	520585	521007	-1	97	0.0078740157480315	423	3	Plasmid stability protein
Bbr_0389	Bbr_0389	0	521017	521295	-1	179	0.00793650793650794	279	2	Hypothetical protein
Bbr_0390	ilvN	0	521463	522020	-1	490	0.0159045725646123	558	8	Acetolactate synthase small subunit
Bbr_0391	ilvB	0	522036	524000	-1	1504	0.0197851893725269	1965	35	Acetolactate synthase large subunit
Bbr_0392	rncS	0	524160	524903	-1	473	0.0253731343283582	744	17	Ribonuclease III
Bbr_0393	rpmF	0	525074	525268	-1	0	0	195	0	LSU ribosomal protein L32P
Bbr_0394	Bbr_0394	0	525358	525978	-1	370	0.0196779964221825	621	11	Conserved hypothetical protein
Bbr_0395	Bbr_0395	0	526094	526879	-1	51	0.00282485875706215	786	2	Conserved hypothetical protein
Bbr_0396	coaD	0	526885	527385	-1	1	0.00221729490022173	501	1	Phosphopantetheine adenylyltransferase
Bbr_0397	Bbr_0397	0	527490	527771	1	316	0.0354330708661417	282	9	Conserved hypothetical protein
Bbr_0398	Bbr_0398	0	527967	528977	-1	505	0.0274725274725275	1011	25	Oxidoreductase
Bbr_0399	Bbr_0399	0	529236	529664	1	240	0.0155038759689922	429	6	Transcriptional regulator, MerR family
Bbr_0400	Bbr_0400	0	529672	530298	-1	1032	0.031858407079646	627	18	Conserved hypothetical membrane spanning protein
Bbr_0401	pncB	0	530406	531728	1	900	0.0235096557514694	1323	28	Nicotinate phosphoribosyltransferase
Bbr_0402	rph	0	532153	532929	1	350	0.0171428571428571	777	12	Ribonuclease PH
Bbr_0403	Bbr_0403	0	533054	533827	1	520	0.024390243902439	774	17	Conserved hypothetical protein with HAM1 family domain
Bbr_0404	Bbr_0404	0	533953	534954	-1	490	0.0121951219512195	1002	11	Conserved hypothetical membrane spanning protein with auxin efflux carrier domain
Bbr_0405	gpi	0	535829	537529	1	0	0	1701	0	Glucose-6-phosphate isomerase
Bbr_0406	Bbr_0406	0	538133	539551	-1	1342	0.0234741784037559	1419	30	ATP-binding protein of ABC transporter system
Bbr_0407	Bbr_0407	0	539673	541463	-1	865	0.0186104218362283	1791	30	Permease protein of ABC transporter system
Bbr_0408	rplS	0	542254	542619	1	22	0.00303030303030303	366	1	LSU ribosomal protein L19P
Bbr_0409	lepB	0	542788	543711	1	273	0.0132211538461538	924	11	Signal peptidase I
Bbr_0410	rnhB	0	543739	544596	1	589	0.0284605433376455	858	22	Ribonuclease HII
Bbr_0411	Bbr_0411	0	544758	545873	1	371	0.0199004975124378	1116	20	Transcriptional regulator, LacI family
Bbr_0412	Bbr_0412	0	546037	546156	1	121	0.0462962962962963	120	5	pseudogene
Bbr_0413	fadD1	0	546438	548261	-1	1147	0.0225334957369062	1824	37	Long-chain-fatty-acid--CoA ligase
Bbr_0414	Bbr_0414	0	548498	549181	-1	516	0.0275974025974026	684	17	Hypothetical protein
Bbr_0415	Bbr_0415	0	549995	554056	1	2788	0.0199671772428884	4062	73	ATP-binding and permeaase modules of ABC transporter system
Bbr_0416	Bbr_0416	0	554298	554565	-1	111	0.0289256198347107	268	7	pseudogene
Bbr_0417	Bbr_0417	0	555379	556728	1	1061	0.0230452674897119	1350	28	Solute-binding protein of ABC transporter system for sugars, galactan metabolism
Bbr_0418	Bbr_0418	0	556949	557911	1	240	0.0103806228373702	963	9	Permease protein of ABC transporter system for sugars, galactan metabolism
Bbr_0419	Bbr_0419	0	557964	558962	1	386	0.00555555555555556	999	5	Permease protein of ABC transporter system for sugars, galactan metabolism
Bbr_0420	lacZ4	0	559130	561262	1	1754	0.0317708333333333	2133	61	Beta-galactosidase, galactan metabolism
Bbr_0421	Bbr_0421	0	561306	562361	1	1040	0.028391167192429	1056	27	Transcriptional regulator, LacI family, galactan metabolism
Bbr_0422	galA	0	562557	565250	1	2272	0.0214432989690722	2694	52	Glycosyl hydrolases family 53, Endogalactanase, galactan metabolism
Bbr_0424	Bbr_0424	0	565924	566793	1	330	0.0229885057471264	870	18	2,5-diketo-D-gluconic acid reductase
Bbr_0425	Bbr_0425	0	566793	567551	1	582	0.0233918128654971	759	16	Conserved hypothetical secreted protein
Bbr_0426	Bbr_0426	0	567562	567819	-1	628	0.0343347639484979	258	8	pseudogene
Bbr_0427	mntH	0	567972	569297	1	156	0.0125628140703518	1326	15	Manganese transport protein mntH
Bbr_0428	Bbr_0428	0	569338	570864	-1	768	0.0218181818181818	1527	30	Conserved hypothetical membrane spanning protein
Bbr_0429	Bbr_0429	0	571238	573064	1	1078	0.0206686930091185	1827	34	Conserved hypothetical protein
Bbr_0430	rfbP	0	573158	574876	-1	2023	0.0271317829457364	1719	42	Undecaprenyl-phosphate galactosephosphotransferase
Bbr_0431	Bbr_0431	0	575152	575757	1	343	0.0274725274725275	606	15	Protein tyrosine phosphatase
Bbr_0432	Bbr_0432	0	576903	577688	-1	0	0	786	0	Transposase
Bbr_0433	Bbr_0433	0	577691	579172	-1	0	0	1482	0	Transposase
Bbr_0434	Bbr_0434	0	579997	581460	-1	79	0.00834597875569044	1464	11	Oligosaccharide repeat unit transporter
Bbr_0435	Bbr_0435	0	581510	582394	-1	390	0.0351317440401506	885	28	Beta-1,6-N-acetylglucosaminyltransferase
Bbr_0436	Bbr_0436	0	582391	583617	-1	1040	0.0443438914027149	1227	49	Hypothetical membrane spanning protein
Bbr_0437	Bbr_0437	0	583628	584092	-1	173	0.0119331742243437	465	5	Acetyltransferase
Bbr_0438	Bbr_0438	0	584085	585095	-1	275	0.0153846153846154	1011	14	Glycosyltransferase
Bbr_0439	Bbr_0439	0	585092	586027	-1	560	0.0308422301304864	936	26	Capsular polysaccharide biosynthesis protein
Bbr_0440	Bbr_0440	0	586014	586844	-1	1455	0.053475935828877	831	40	Polysaccharide biosynthesis protein
Bbr_0441	Bbr_0441	0	586872	587945	-1	1215	0.0434332988624612	1074	42	Capsular polysaccharide biosynthesis protein
Bbr_0442	Bbr_0442	0	588405	589493	1	861	0.0244648318042813	1089	24	Capsular polysaccharide biosynthesis protein
Bbr_0443	Bbr_0443	0	589490	590764	1	3802	0.0722996515679443	1275	83	Glycosyltransferase
Bbr_0444	Bbr_0444	0	590769	592184	1	5015	0.104313725490196	1416	133	Membrane spanning polysaccharide biosynthesis protein
Bbr_0445	Bbr_0445	0	592181	593221	1	2642	0.0768409818569904	1041	72	Glycosyltransferase
Bbr_0446	Bbr_0446	0	593226	593939	1	731	0.0419906687402799	714	27	Acetyltransferase (cell wall biosynthesis)
Bbr_0447	Bbr_0447	0	593963	595072	1	503	0.02002002002002	1110	20	Conserved hypothetical protein
Bbr_0448	Bbr_0448	0	595069	596040	1	1012	0.0377142857142857	972	33	Glycosyltransferase
Bbr_0449	Bbr_0449	0	596126	596362	1	513	0.0841121495327103	237	18	Hypothetical membrane spanning protein
Bbr_0450	Bbr_0450	0	596469	597527	1	14523	0.0859538784067086	1059	82	Membrane spanning protein involved in polysaccharide biosynthesis
Bbr_0451	Bbr_0451	0	597657	598724	1	1305	0.0540540540540541	1068	52	Acyltransferase
Bbr_0452	Bbr_0452	0	599219	599467	1	121	0.0222222222222222	249	5	Hypothetical protein
Bbr_0453	Bbr_0453	0	599651	600457	-1	649	0.0206327372764787	807	15	Transposase
Bbr_0454	Bbr_0454	0	600464	600736	-1	49	0.0040650406504065	273	1	Conserved hypothetical protein
Bbr_0455	Bbr_0455	0	600889	601674	-1	0	0	786	0	Transposase
Bbr_0456	Bbr_0456	0	601677	603158	-1	0	0	1482	0	Transposase
Bbr_0457	Bbr_0457	0	603260	604588	-1	911	0.0292397660818713	1329	35	Transposase
Bbr_0458	Bbr_0458	0	604740	605342	-1	1698	0.0644567219152855	603	35	Hypothetical protein
Bbr_0459	Bbr_0459	0	605361	606662	-1	2862	0.0656996587030717	1302	77	Conserved hypothetical protein
Bbr_0460	Bbr_0460	0	606671	606916	-1	185	0.0225225225225225	246	5	Hypothetical membrane spanning protein
Bbr_0461	Bbr_0461	0	608191	608571	-1	532	0.0524781341107872	381	18	Hypothetical protein
Bbr_0462	Bbr_0462	0	609798	610583	-1	0	0	786	0	Transposase
Bbr_0463	Bbr_0463	0	610586	612067	-1	0	0	1482	0	Transposase
Bbr_0464	Bbr_0464	0	612761	615565	1	4653	0.0483168316831683	2805	122	Hypothetical protein
Bbr_0465	Bbr_0465	0	615746	616906	-1	2140	0.0583732057416268	1161	61	Hypothetical protein
Bbr_0466	Bbr_0466	0	618067	618603	1	355	0.0247933884297521	537	12	Hypothetical protein
Bbr_0467	Bbr_0467	0	618667	619161	1	4	0.00448430493273543	495	2	Conserved hypothetical protein with a helix-turn-helix motif
Bbr_0468	Bbr_0468	0	619158	619547	1	319	0.0199430199430199	390	7	Hypothetical protein
Bbr_0469	Bbr_0469	0	619692	620081	-1	226	0.0142450142450142	390	5	pseudogene
Bbr_0470	Bbr_0470	0	620089	620775	-1	301	0.0177705977382876	687	11	pseudogene
Bbr_0471	Bbr_0471	0	621597	622313	1	357	0.0278637770897833	717	18	Hypothetical protein
Bbr_0472	Bbr_0472	0	622787	624178	-1	1358	0.0295291300877893	1392	37	Conserved hypothetical membrane spanning protein
Bbr_0473	Bbr_0473	0	624485	624919	-1	468	0.0408163265306122	435	16	Conserved hypothetical protein
Bbr_0474	Bbr_0474	0	625221	626657	1	560	0.0216383307573416	1437	28	Chain length regulator (capsular polysaccharide biosynthesis) / Tyrosine-protein kinase (capsular polysaccharide biosynthesis)
Bbr_0475	Bbr_0475	0	626879	628222	1	626	0.0206611570247934	1344	25	Conserved hypothetical protein
Bbr_0476	Bbr_0476	0	628568	629551	-1	574	0.0124153498871332	984	11	Conserved hypothetical secreted protein with G5 domain
Bbr_0477	Bbr_0477	0	629724	630095	-1	97	0.017910447761194	372	6	Thioredoxin
Bbr_0478	Bbr_0478	0	630293	630925	1	280	0.0298245614035088	633	17	Conserved hypothetical protein
Bbr_0479	Bbr_0479	0	631060	631905	1	349	0.0223097112860892	846	17	Hydrolase
Bbr_0480	Bbr_0480	0	632039	633295	1	546	0.0212014134275618	1257	24	Phosphohydrolase (MutT/nudix family protein)
Bbr_0481	gcvH	0	633311	633712	1	0	0	402	0	Glycine cleavage system H protein
Bbr_0482	Bbr_0482	0	633759	635015	1	581	0.0185512367491166	1257	21	Conserved hypothetical protein
Bbr_0483	ptrB	0	635038	637794	1	952	0.0141015310233683	2757	35	Protease II
Bbr_0484	leuB	0	637861	638892	1	393	0.0129171151776103	1032	12	3-isopropylmalate dehydrogenase
Bbr_0485	lplA	0	638944	640107	1	716	0.0248091603053435	1164	26	Lipoate-protein ligase A
Bbr_0486	Bbr_0486	0	640219	640938	1	42	0.00771604938271605	720	5	Transcription regulator, crp family
Bbr_0487	pbp3	0	641067	643337	1	24	0.00440313111545988	2271	9	Penicillin-binding protein
Bbr_0488	baiC	0	643482	644786	1	715	0.0178723404255319	1305	21	NADH-dependent flavin oxidoreductase
Bbr_0489	pyrD2	0	644932	646083	-1	617	0.0183220829315333	1152	19	Dihydroorotate dehydrogenase
Bbr_0490	Bbr_0490	0	646389	647192	1	159	0.0151933701657459	804	11	Transcriptional regulator, DeoR family
Bbr_0491	galT1	0	647198	648448	1	315	0.0142095914742451	1251	16	Galactose-1-phosphate uridylyltransferase
Bbr_0492	galK	0	648466	649716	1	867	0.0293072824156306	1251	33	Galactokinase
Bbr_0493	Bbr_0493	0	650485	650757	1	363	0.032520325203252	273	8	Conserved hypothetical protein with ACT domain
Bbr_0494	Bbr_0494	0	650899	652263	1	439	0.0138323840520749	1365	17	Conserved hypothetical protein
Bbr_0495	Bbr_0495	0	652922	653521	-1	196	0.0166666666666667	600	9	RNA methyltransferase
Bbr_0496	mutY	0	653605	654567	1	1174	0.0265282583621684	963	23	A/G-specific adenine DNA glycosylase
Bbr_0497	Bbr_0497	0	654731	655549	1	371	0.0203252032520325	819	15	Conserved hypothetical protein
Bbr_0498	rpoB	0	655784	659347	1	0	0	3564	0	DNA-directed RNA polymerase beta chain
Bbr_0499	rpoC	0	659438	663475	1	1	0.000275103163686382	4038	1	DNA-directed RNA polymerase beta' chain
Bbr_0500	Bbr_0500	0	663575	666004	-1	1348	0.0196616369455876	2430	43	Conserved hypothetical membrane spanning protein
Bbr_0501	Bbr_0501	0	666001	667296	-1	787	0.0239931448157669	1296	28	Conserved hypothetical protein with DUF58 domain
Bbr_0502	Bbr_0502	0	667304	673828	-1	4192	0.023156819342755	6525	136	Fused conserved hypothetical protein with a fibronectin type III domain and MoxR protein
Bbr_0504	Bbr_0504	0	673800	674948	-1	654	0.0202898550724638	1149	21	Serine/threonine protein kinase
Bbr_0505	Bbr_0505	0	675084	679181	1	1112	0.0227703984819734	4098	84	ATP-dependent DNA helicase, UvrD/REP family
Bbr_0506	Bbr_0506	0	679178	683113	1	1274	0.0220152413209145	3936	78	ATP-dependent DNA helicase, UvrD/REP family
Bbr_0507	Bbr_0507	0	683285	684604	1	604	0.0227272727272727	1320	27	Conserved hypothetical membrane spanning protein, member of major facilitator superfamily (MFS)
Bbr_0508	dapB	0	684692	685447	1	449	0.0220264317180617	756	15	Dihydrodipicolinate reductase
Bbr_0509	dapA2	0	685553	686458	1	157	0.00857843137254902	906	7	Dihydrodipicolinate synthase
Bbr_0510	Bbr_0510	0	686694	688394	1	118	0.00914435009797518	1701	14	Metal-dependent hydrolase
Bbr_0511	pepN	0	688436	691045	1	1308	0.0157513835674755	2610	37	Alanine aminopeptidase
Bbr_0512	mrsA	0	691532	692917	1	0	0	1386	0	Phosphoglucosamine mutase
Bbr_0513	Bbr_0513	0	693061	693714	1	46	0.0067911714770798	654	4	Peptide deformylase
Bbr_0514	Bbr_0514	0	693771	695165	1	586	0.0222929936305732	1395	28	Conserved hypothetical protein
Bbr_0515	prfB	0	695517	696641	1	0	0	1125	0	Bacterial Peptide Chain Release Factor 2 (RF-2)
Bbr_0516	ftsE	0	696644	697840	1	313	0.0176252319109462	1197	19	Cell division ATP-binding protein ftsE
Bbr_0517	ftsX	0	697844	698767	1	84	0.015625	924	13	Cell division protein ftsX
Bbr_0518	Bbr_0518	0	698846	700192	1	306	0.0189612530915087	1347	23	Conserved hypothetical secreted protein with CHAP domain
Bbr_0519	smpB	0	700306	700782	1	29	0.00465116279069767	477	2	SsrA-binding protein
Bbr_0520	Bbr_0520	0	700904	701857	1	1121	0.030267753201397	954	26	Solute-binding protein of ABC transporter system
Bbr_0521	Bbr_0521	0	701991	702932	1	442	0.0141509433962264	942	12	Solute binding protein of ABC transporter system
Bbr_0522	Bbr_0522	0	703077	704060	1	856	0.0248306997742664	984	22	Permease protein of ABC transporter system
Bbr_0523	Bbr_0523	0	704076	704906	1	174	0.0160427807486631	831	12	ATP-binding protein of ABC transporter system
Bbr_0524	glmS	0	705151	707043	1	0	0	1893	0	Glucosamine--fructose-6-phosphate aminotransferase
Bbr_0525	Bbr_0525	0	706994	707821	1	185	0.0134048257372654	828	10	Ribosomal large subunit pseudouridine synthase D
Bbr_0526	Bbr_0526	0	707814	708824	-1	243	0.0120879120879121	1011	11	Transcriptional regulator, LacI family
Bbr_0527	Bbr_0527	0	709040	709966	1	175	0.00479041916167665	927	4	Permease protein of ABC transporter system for sugars
Bbr_0528	Bbr_0528	0	710019	711017	1	102	0.00666666666666667	999	6	Permease protein of ABC transporter system for sugars
Bbr_0529	lacZ5	0	711197	713272	1	1092	0.0149812734082397	2076	28	Beta-galactosidase
Bbr_0530	Bbr_0530	0	713528	714874	1	647	0.0197856553998351	1347	24	Solute-binding protein of ABC transporter system for sugars
Bbr_0531	Bbr_0531	0	715037	716458	1	307	0.009375	1422	12	Solute-binding protein of ABC transporter system for sugars
Bbr_0532	Bbr_0532	0	716552	717322	-1	123	0.0129682997118156	771	9	Bvg accessory factor-like transcriptional regulator
Bbr_0533	Bbr_0533	0	717449	719083	1	187	0.0183423913043478	1635	27	Solute-binding protein of ABC transporter system for peptides
Bbr_0534	Bbr_0534	0	719270	720247	1	70	0.0113507377979569	978	10	Permease protein of ABC transporter system for peptides
Bbr_0535	Bbr_0535	0	720244	721230	1	43	0.0123734533183352	987	11	Permease protein of ABC transporter system for peptides
Bbr_0536	Bbr_0536	0	721220	722011	1	73	0.0112201963534362	792	8	ATP-binding protein of ABC transporter system for peptides
Bbr_0537	Bbr_0537	0	722004	722789	1	123	0.019774011299435	786	14	ATP-binding protein of ABC transporter system for peptides
Bbr_0538	cysK	0	723182	724204	1	196	0.00868621064060804	1023	8	cysteine synthase
Bbr_0539	metB	0	724394	725578	1	297	0.0168697282099344	1185	18	Cystathionine gamma-synthase
Bbr_0540	recQ	0	725884	727803	1	667	0.0127314814814815	1920	22	ATP-dependent DNA helicase recQ
Bbr_0541	luxS	0	727917	728411	1	293	0.0201793721973094	495	9	Autoinducer-2 production protein luxS
Bbr_0542	cysE	0	728535	729077	1	92	0.00613496932515337	543	3	Serine O-acetyltransferase
Bbr_0543	aap1	0	729134	730591	-1	586	0.0137090632140137	1458	18	Amino acid permease
Bbr_0544	alr	0	730783	732141	1	0	0	1359	0	Alanine racemase
Bbr_0545	dgt	0	732208	733467	1	421	0.017636684303351	1260	20	Deoxyguanosinetriphosphate triphosphohydrolase
Bbr_0546	dnaG	0	733651	735753	1	0	0	2103	0	DNA primase
Bbr_0547	Bbr_0547	0	735802	736224	-1	13	0.0078740157480315	423	3	Conserved hypothetical protein with PIN domain
Bbr_0548	Bbr_0548	0	736221	736451	-1	0	0	231	0	Conserved hypothetical protein
Bbr_0549	Bbr_0549	0	736662	737537	1	248	0.0164765525982256	876	13	Pyridoxine biosynthesis protein
Bbr_0550	Bbr_0550	0	737564	738202	1	407	0.0190972222222222	639	11	Pyridoxine biosynthesis amidotransferase
Bbr_0551	Bbr_0551	0	738260	739783	1	1150	0.021865889212828	1524	30	Multiple substrate aminotransferase (MsaT) containing domain and a regulatory domain of the GntR family
Bbr_0552	Bbr_0552	0	739864	741042	1	322	0.00941619585687382	1179	10	Conserved hypothetical membrane spanning protein, possible citrate transporter
Bbr_0553	Bbr_0553	0	741046	741267	-1	24	0.005	222	1	Conserved hypothetical protein
Bbr_0554	Bbr_0554	0	741560	742018	-1	96	0.0072463768115942	459	3	pseudogene
Bbr_0555	Bbr_0555	0	742166	743035	1	718	0.0242656449553001	870	19	Transcriptional regulator, RpiR family
Bbr_0556	Bbr_0556	0	743273	743701	1	119	0.0180878552971576	429	7	Hypothetical protein
Bbr_0557	Bbr_0557	0	743899	745230	1	879	0.0200166805671393	1332	24	Solute-binding protein of ABC transporter system for sugars
Bbr_0558	Bbr_0558	0	745242	746486	1	761	0.0223015165031222	1245	25	Transcriptional regulator, LacI family
Bbr_0559	agl2	0	746467	748281	1	1397	0.0214198286413709	1815	35	Alpha-glucosidase
Bbr_0560	dppA1	0	748795	750414	1	794	0.0212620027434842	1620	31	Solute-binding protein of ABC transporter system for peptides
Bbr_0561	msrA2	0	750416	750907	1	373	0.0203160270880361	492	9	Peptide methionine sulfoxide reductase msrA/msrB
Bbr_0562	Bbr_0562	0	751602	752414	1	167	0.0122950819672131	813	9	ATP-binding protein of ABC transporter system
Bbr_0563	Bbr_0563	0	752426	753721	1	427	0.0154241645244216	1296	18	Conserved hypothetical membrane spanning protein, possibly ABC-type permease
Bbr_0564	Bbr_0564	0	753733	755262	1	614	0.0101670297748729	1530	14	Permease protein of ABC transporter system
Bbr_0565	dxs	0	755246	757297	-1	478	0.00703844071467244	2052	13	1-deoxy-D-xylulose 5-phosphate synthase
Bbr_0566	adh3	0	757551	758543	1	818	0.023489932885906	993	21	Alcohol dehydrogenase
Bbr_0567	purE	0	758604	759110	1	2	0.00218818380743982	507	1	Phosphoribosylaminoimidazole carboxylase carboxyltransferase subunit
Bbr_0568	purK	0	759133	760272	1	43	0.01364522417154	1140	14	Phosphoribosylaminoimidazole carboxylase NCAIR mutase subunit
Bbr_0569	Bbr_0569	0	760281	760709	1	287	0.020671834625323	429	8	Ferric uptake regulation protein
Bbr_0570	Bbr_0570	0	760756	761882	-1	626	0.0137931034482759	1127	14	pseudogene
Bbr_0571	Bbr_0571	0	761888	762448	-1	196	0.0217821782178218	561	11	pseudogene
Bbr_0572	Bbr_0572	0	762715	763062	-1	315	0.0222929936305732	348	7	Hypothetical protein
Bbr_0573	Bbr_0573	0	763411	763911	-1	158	0.0177383592017738	501	8	Ferric uptake regulation protein
Bbr_0574	Bbr_0574	0	764170	764925	-1	829	0.0293685756240822	756	20	Conserved hypothetical membrane spanning protein
Bbr_0575	Bbr_0575	0	764928	766055	-1	803	0.0236220472440945	1128	24	Conserved hypothetical membrane spanning protein
Bbr_0576	Bbr_0576	0	766052	766414	-1	28	0.00917431192660551	363	3	Hypothetical protein
Bbr_0577	rpmE1	0	766411	766635	-1	66	0.0147783251231527	225	3	pseudogene
Bbr_0578	Bbr_0578	0	766762	766896	-1	138	0.0245901639344262	135	3	pseudogene
Bbr_0579	Bbr_0579	0	767164	768087	1	477	0.0240384615384615	924	20	Solute binding protein of ABC transporter system
Bbr_0580	Bbr_0580	0	768382	770457	1	222	0.00749063670411985	2076	14	Phosphoglycerol transferase, contains sulfatase domain
Bbr_0581	aldH	0	770576	772135	1	601	0.014957264957265	1560	21	Aldehyde dehydrogenase (NAD(P)+)
Bbr_0582	purD	0	772512	773780	-1	272	0.0131233595800525	1269	15	Phosphoribosylamine--glycine ligase
Bbr_0583	purM	0	773807	774844	-1	184	0.0128342245989305	1038	12	Phosphoribosylformylglycinamidine cyclo-ligase
Bbr_0584	purF	0	774961	776472	-1	780	0.0220426157237326	1512	30	Amidophosphoribosyltransferase
Bbr_0585	Bbr_0585	0	776783	778363	1	585	0.0119465917076599	1581	17	ImpB/MucB/SamB family protein involved in DNA repair
Bbr_0586	Bbr_0586	0	778360	778578	1	291	0.0353535353535354	219	7	Conserved hypothetical protein
Bbr_0587	Bbr_0587	0	778612	778710	-1	103	0.0111111111111111	99	1	pseudogene
Bbr_0588	Bbr_0588	0	778916	779470	-1	330	0.024	555	12	Conserved hypothetical protein
Bbr_0589	Bbr_0589	0	779579	780166	1	151	0.0113207547169811	588	6	Hypothetical secreted protein
Bbr_0590	Bbr_0590	0	780163	781104	1	392	0.0153301886792453	942	13	Hypothetical protein
Bbr_0591	Bbr_0591	0	781069	781701	-1	497	0.0280701754385965	633	16	Hypothetical protein
Bbr_0592	Bbr_0592	0	781994	782266	1	130	0.016260162601626	273	4	Hypothetical protein
Bbr_0593	Bbr_0593	0	782393	783205	1	691	0.0327868852459016	813	24	Hypothetical secreted protein
Bbr_0594	Bbr_0594	0	783289	783948	-1	395	0.0117845117845118	660	7	Conserved hypothetical membrane spanning protein
Bbr_0595	Bbr_0595	0	783945	785315	-1	738	0.0170178282009724	1371	21	conserved hypothetical protein
Bbr_0596	Bbr_0596	0	785288	786625	-1	617	0.0257261410788382	1338	31	Carboxylesterase or lipase
Bbr_0597	purL	0	786763	790497	-1	1069	0.0190362879238548	3735	64	Phosphoribosylformylglycinamidine synthase
Bbr_0598	purC	0	790705	791457	-1	42	0.00737463126843658	753	5	Phosphoribosylamidoimidazole-succinocarboxamide synthase
Bbr_0599	purT	0	791539	792840	-1	297	0.0187713310580205	1302	22	Phosphoribosylglycinamide formyltransferase
Bbr_0600	Bbr_0600	0	793340	794590	1	1592	0.0284191829484902	1251	32	Aminotransferase
Bbr_0601	Bbr_0601	0	794707	795867	1	559	0.0210526315789474	1161	22	Glycosyltransferase
Bbr_0602	Bbr_0602	0	796008	797033	-1	956	0.0303030303030303	1026	28	Low specificity-threonine aldolase
Bbr_0603	bbmR	0	797478	798551	1	597	0.0248190279214064	1074	24	Transporter, Sodium/bile acid symporter family, macrolide-resistance protein
Bbr_0604	rpsL	0	799135	799506	1	0	0	372	0	SSU ribosomal protein S12P
Bbr_0605	rpsG	0	799512	799982	1	0	0	471	0	SSU ribosomal protein S7P
Bbr_0606	fusA	0	800016	802139	1	0	0	2124	0	Protein Translation Elongation Factor G (EF-G)
Bbr_0607	tuf	0	802313	803512	1	0	0	1200	0	Protein Translation Elongation Factor Tu (EF-TU)
Bbr_0608	Bbr_0608	0	803720	804451	1	277	0.0136570561456753	732	9	Conserved hypothetical protein
Bbr_0609	Bbr_0609	0	804469	805284	1	510	0.0204081632653061	816	15	Transcriptional regulator, LysR family
Bbr_0610	Bbr_0610	0	805399	806463	1	248	0.0104275286757039	1065	10	Conserved hypothetical membrane spanning protein
Bbr_0611	Bbr_0611	0	806838	807041	-1	171	0.0326086956521739	204	6	Conserved hypothetical protein
Bbr_0612	crcB3	0	807116	807481	-1	152	0.00909090909090909	366	3	CrcB family protein
Bbr_0613	crcB4	0	807481	808017	-1	50	0.012396694214876	537	6	CrcB family protein
Bbr_0614	Bbr_0614	0	808225	808689	1	546	0.0334128878281623	465	14	Transcriptional regulator, MerR family
Bbr_0615	adh1	0	808730	809773	1	418	0.0138297872340426	1044	13	Alcohol dehydrogenase
Bbr_0616	Bbr_0616	0	810002	811363	1	532	0.0195758564437194	1362	24	Conserved hypothetical protein, predicted ATPase AAA family
Bbr_0617	Bbr_0617	0	811472	812089	-1	478	0.0305206463195691	618	17	Conserved hypothetical protein, PhoU-like domain protein
Bbr_0618	uvrA1	0	812294	814807	1	1583	0.0163499779054353	2514	37	Excinuclease ABC subunit A
Bbr_0619	Bbr_0619	0	814983	816341	1	586	0.0236928104575163	1359	29	Na+ driven multidrug efflux pump, MatE family
Bbr_0620	Bbr_0620	0	816349	817041	1	295	0.0144230769230769	693	9	DNA-(apurinic or apyrimidinic site) lyase, endonuclease III, base excision repair
Bbr_0621	Bbr_0621	0	817251	817487	1	100	0.014018691588785	237	3	pseudogene
Bbr_0622	lacA	0	817527	818201	1	392	0.0164473684210526	675	10	Galactoside O-acetyltransferase
Bbr_0623	Bbr_0623	0	818211	818499	-1	196	0.0268199233716475	289	7	pseudogene
Bbr_0624	Bbr_0624	0	818642	819712	1	389	0.0114107883817427	1071	11	Transporter
Bbr_0625	Bbr_0625	0	819744	820016	-1	156	0.024390243902439	273	6	Conserved hypothetical protein
Bbr_0626	Bbr_0626	0	820373	822646	-1	995	0.0151441133365901	2274	31	Glycosyltransferase
Bbr_0627	Bbr_0627	0	822882	824192	1	845	0.0177966101694915	1311	21	Secreted glycosyl hydrolase
Bbr_0628	Bbr_0628	0	824281	826734	1	662	0.0135808057944771	2454	30	Sensory box/GGDEF family protein
Bbr_0629	Bbr_0629	0	826952	827740	-1	493	0.0210970464135021	789	15	Conserved hypothetical membrane spanning protein in uncharacterized protein family (UPF0014)
Bbr_0630	Bbr_0630	0	827737	828447	-1	461	0.03125	711	20	ATP-binding protein of ABC transporter system
Bbr_0631	efp	0	828581	829144	1	15	0.00590551181102362	564	3	Protein Translation Elongation Factor P (EF-P)
Bbr_0632	nusB	0	829199	829729	1	66	0.00209205020920502	531	1	N utilization substance protein B
Bbr_0633	carA	0	829917	831140	1	724	0.014519056261343	1224	16	Carbamoyl-phosphate synthase small chain
Bbr_0634	carB	0	831142	834525	1	719	0.0223243598161523	3384	68	Carbamoyl-phosphate synthase large chain
Bbr_0635	pyrF2	0	834525	835445	1	69	0.0132689987937274	921	11	Orotidine 5'-phosphate decarboxylase
Bbr_0636	gmk	0	835482	836072	1	0	0	591	0	Guanylate kinase
Bbr_0637	dnaQ	0	836106	836813	-1	163	0.00940438871473354	708	6	DNA polymerase III alpha subunit
Bbr_0638	Bbr_0638	0	836938	837369	-1	529	0.0231362467866324	432	9	Conserved hypothetical protein, very proline rich
Bbr_0639	Bbr_0639	0	837577	839763	1	941	0.015744032503809	2187	31	Translation elongation / release factor, GTPase
Bbr_0640	Bbr_0640	0	839744	840394	-1	422	0.0170648464163823	651	10	Phospholipase/carboxylesterase
Bbr_0641	metC1	0	840561	841793	1	558	0.0153153153153153	1233	17	Cystathionine beta-lyase
Bbr_0642	Bbr_0642	0	842201	842452	1	14	0.013215859030837	252	3	Glutaredoxin
Bbr_0643	Bbr_0643	0	843446	844357	1	223	0.0133982947624848	912	11	Conserved hypothetical protein, putative secreted protease
Bbr_0644	Bbr_0644	0	844655	845152	1	284	0.0200445434298441	498	9	pseudogene
Bbr_0645	Bbr_0645	0	845214	846059	-1	228	0.0183727034120735	846	14	Phospholipase
Bbr_0646	murI	0	846186	846980	-1	0	0	795	0	Glutamate racemase
Bbr_0647	dapF	0	847111	848010	1	319	0.0148148148148148	900	12	Diaminopimelate epimerase
Bbr_0648	Bbr_0648	0	848079	848798	-1	177	0.00771604938271605	720	5	Conserved hypothetical membrane spanning protein, contains a vitamin K epoxide reductase domain
Bbr_0649	Bbr_0649	0	848925	849818	1	414	0.0161490683229814	894	13	PHP domain containing protein (TRPH)
Bbr_0650	Bbr_0650	0	849875	850099	-1	314	0.0147783251231527	225	3	Conserved hypothetical protein
Bbr_0651	Bbr_0651	0	850205	851836	-1	327	0.0129339686861811	1632	19	Conserved hypothetical secreted protein
Bbr_0652	Bbr_0652	0	851919	853466	1	2	0.000717360114777618	1548	1	DNA-helicase-II-like protein
Bbr_0653	Bbr_0653	0	853537	855267	-1	1168	0.0166880616174583	1731	26	Conserved hypothetical protein
Bbr_0654	Bbr_0654	0	855348	856358	1	34	0.00549450549450549	1011	5	Conserved hypothetical protein, contains Lon protease motif
Bbr_0655	Bbr_0655	0	856450	856866	1	290	0.023936170212766	417	9	Conserved hypothetical protein
Bbr_0656	Bbr_0656	0	857191	858789	1	12	0.00347222222222222	1599	5	Conserved hypothetical protein
Bbr_0657	ispC	0	858786	859976	1	0	0	1191	0	1-deoxy-D-xylulose 5-phosphate reductoisomerase
Bbr_0658	ispG	0	859973	861196	1	0	0	1224	0	1-hydroxy-2-methyl-2-(E)-butenyl 4-diphosphate synthase
Bbr_0659	Bbr_0659	0	861244	863019	1	1279	0.0200125078173859	1776	32	Conserved hypothetical membrane spanning protein
Bbr_0660	recO	0	863052	863771	1	59	0.0123456790123457	720	8	DNA repair protein recO
Bbr_0661	uppS	0	863768	864562	1	0	0	795	0	Undecaprenyl pyrophosphate synthetase
Bbr_0662	Bbr_0662	0	864682	865458	-1	315	0.0142857142857143	777	10	Permease protein of ABC transporter system
Bbr_0663	Bbr_0663	0	865526	866593	-1	636	0.0197505197505198	1068	19	Solute binding protein of ABC transporter system
Bbr_0664	Bbr_0664	0	866853	868064	1	518	0.0192483959670028	1212	21	Aminotransferase
Bbr_0665	Bbr_0665	0	868064	868858	1	225	0.0153631284916201	795	11	ATP-binding protein of ABC transporter system
Bbr_0666	Bbr_0666	0	869253	871502	-1	137	0.00987654320987654	2250	20	Conserved hypothetical membrane spanning protein
Bbr_0667	Bbr_0667	0	871622	874924	1	1929	0.0171543895055499	3303	51	Conserved hypothetical protein
Bbr_0668	ligA	0	874963	877755	1	0	0	2793	0	NAD-dependent DNA ligase
Bbr_0669	mrp	0	878011	879132	1	0	0	1122	0	ATP-binding Mrp-like protein
Bbr_0670	glnA1	0	879611	881047	-1	0	0	1437	0	Glutamine synthetase
Bbr_0671	Bbr_0671	0	881351	882133	-1	12	0.00283687943262411	783	2	Conserved hypothetical membrane spanning protein
Bbr_0672	pdhD	0	882198	883691	-1	424	0.0141263940520446	1494	19	Dihydrolipoamide dehydrogenase
Bbr_0673	Bbr_0673	0	883815	884330	-1	243	0.0236559139784946	516	11	Conserved hypothetical membrane spanning protein
Bbr_0674	Bbr_0674	0	884527	885894	1	202	0.0121753246753247	1368	15	Peptidase family M20A protein
Bbr_0675	Bbr_0675	0	886465	887064	1	54	0.00925925925925926	600	5	Permease protein of ABC transporter system, probably thiamine metabolism
Bbr_0676	Bbr_0676	0	887064	888536	1	470	0.0158371040723982	1473	21	ATP-binding protein of ABC transporter system, probably involved in thiamine metabolism
Bbr_0677	Bbr_0677	0	888533	889471	1	407	0.0177304964539007	939	15	Permease protein of ABC transporter system, probably involved in thiamine metabolism
Bbr_0678	Bbr_0678	0	889508	890386	1	443	0.0214646464646465	879	17	rRNA methylase
Bbr_0679	pheS	0	890383	891507	1	0	0	1125	0	Phenylalanyl-tRNA synthetase alpha chain
Bbr_0680	pheT	0	891515	894124	1	0	0	2610	0	Phenylalanyl-tRNA synthetase beta chain
Bbr_0681	Bbr_0681	0	894152	894808	1	709	0.0168918918918919	657	10	Conserved hypothetical membrane spanning protein
Bbr_0682	argC	0	894905	895999	1	378	0.0141987829614604	1095	14	N-acetyl-gamma-glutamyl-phosphate reductase
Bbr_0683	argJ	0	895996	897171	1	323	0.0179414542020774	1176	19	Glutamate N-acetyltransferase/Amino-acid acetyltransferase
Bbr_0684	argB	0	897400	898356	1	229	0.0104408352668213	957	9	Acetylglutamate kinase
Bbr_0685	argD	0	898346	899641	1	1037	0.0299914310197087	1296	35	Acetylornithine aminotransferase
Bbr_0686	argF	0	899670	900635	1	368	0.0206896551724138	966	18	Ornithine carbamoyltransferase
Bbr_0687	argR	0	900632	901144	1	324	0.025974025974026	513	12	Arginine repressor, argR
Bbr_0688	argG	0	901300	902538	1	501	0.0206093189964158	1239	23	Argininosuccinate synthase
Bbr_0689	Bbr_0689	0	902884	903093	1	230	0.037037037037037	210	7	pseudogene
Bbr_0690	Bbr_0690	0	903898	905379	1	0	0	1482	0	Transposase
Bbr_0691	Bbr_0691	0	905382	906167	1	0	0	786	0	Transposase
Bbr_0692	argH	0	907969	909441	1	1501	0.024132730015083	1473	32	Argininosuccinate lyase
Bbr_0693	thiS	0	909881	910075	1	57	0.0170454545454545	195	3	ThiS protein
Bbr_0694	thiG	0	910087	910956	1	528	0.0178799489144317	870	14	Thiazole biosynthesis protein thiG
Bbr_0695	thiF	0	911095	911904	1	39	0.00823045267489712	810	6	ThiF protein
Bbr_0696	Bbr_0696	0	912049	912441	1	357	0.0254237288135593	393	9	Conserved hypothetical protein
Bbr_0697	Bbr_0697	0	912675	913208	1	217	0.0103950103950104	534	5	Hydrolase (HAD superfamily)
Bbr_0698	Bbr_0698	0	913218	913985	1	306	0.0216763005780347	768	15	Transporter
Bbr_0699	Bbr_0699	0	914006	915826	-1	1441	0.0201342281879195	1821	33	Transporter
Bbr_0700	tyrS	0	915987	917309	1	0	0	1323	0	Tyrosyl-tRNA synthetase
Bbr_0701	Bbr_0701	0	917337	919169	1	162	0.00909090909090909	1833	15	Conserved hypothetical protein
Bbr_0702	Bbr_0702	0	919178	920224	1	326	0.0137857900318134	1047	13	Haloacid dehalogenase-like hydrolase (HAD superfamily)
Bbr_0703	Bbr_0703	0	920380	921153	1	77	0.00573888091822095	774	4	Hemolysin-like protein with S4 and FtsJ-like methyltransferase domains
Bbr_0704	Bbr_0704	0	921135	921809	-1	27	0.00657894736842105	675	4	Conserved hypothetical protein
Bbr_0705	Bbr_0705	0	921915	922337	-1	71	0.005249343832021	423	2	pseudogene
Bbr_0706	Bbr_0706	0	922405	922824	-1	2	0.00264550264550265	420	1	pseudogene
Bbr_0707	Bbr_0707	0	923050	924030	1	0	0	981	0	ATP-NAD kinase
Bbr_0708	recN	0	924030	925880	1	607	0.0150060024009604	1851	25	DNA repair protein recN
Bbr_0709	Bbr_0709	0	925877	926524	1	147	0.00856164383561644	648	5	Haloacid dehalogenase-like hydrolase (HAD superfamily)
Bbr_0710	Bbr_0710	0	926648	927114	1	60	0.00950118764845606	467	4	pseudogene
Bbr_0711	Bbr_0711	0	927413	927787	1	4	0.0029585798816568	375	1	Transcriptional regulator, GntR family
Bbr_0712	Bbr_0712	0	927803	928729	1	464	0.0215568862275449	927	18	ATP-binding protein of ABC transporter system
Bbr_0713	Bbr_0713	0	928736	929449	1	690	0.031104199066874	714	20	Conserved hypothetical membrane spanning protein
Bbr_0714	Bbr_0714	0	929364	930125	-1	335	0.0276967930029155	762	19	Conserved hypothetical protein
Bbr_0715	thrC	0	931297	932787	-1	563	0.014903129657228	1491	20	Threonine synthase
Bbr_0716	proA	0	933166	934470	1	123	0.0127659574468085	1305	15	Gamma-glutamyl phosphate reductase
Bbr_0717	Bbr_0717	0	934467	935030	1	55	0.00984251968503937	564	5	Conserved hypothetical protein
Bbr_0718	nadD	0	935027	935755	1	3	0.0015220700152207	729	1	Nicotinate-nucleotide adenylyltransferase
Bbr_0719	Bbr_0719	0	935776	937061	-1	435	0.0198618307426598	1286	23	pseudogene
Bbr_0720	Bbr_0720	0	937223	940480	1	1154	0.0119331742243437	3258	35	Conserved hypothetical membrane spanning protein in uncharacterized protein family (UPF0182)
Bbr_0721	Bbr_0721	0	940614	941123	1	297	0.0217864923747277	510	10	Phosphinothricin N-acetyltransferase
Bbr_0722	pth	0	941172	941771	1	0	0	600	0	Peptidyl-tRNA hydrolase
Bbr_0723	mfd	0	941761	945351	1	1208	0.0139232673267327	3591	45	Transcription-repair coupling factor
Bbr_0724	Bbr_0724	0	945348	946259	1	359	0.0133982947624848	912	11	Oxidoreductase, aldo-keto reductase family
Bbr_0725	eno	0	946410	947708	1	0	0	1299	0	Enolase
Bbr_0726	Bbr_0726	0	947775	948383	1	113	0.00728597449908925	609	4	Conserved hypothetical membrane spanning protein with septum formation initiator domain
Bbr_0727	Bbr_0727	0	948380	948946	1	0	0	567	0	Conserved hypothetical protein with DUF501 domain
Bbr_0728	Bbr_0728	0	949005	950006	1	203	0.0121951219512195	1002	11	phosphatase
Bbr_0729	Bbr_0729	0	950246	950815	1	238	0.0116959064327485	570	6	Conserved hypothetical membrane spanning protein
Bbr_0730	sdaA	0	950947	952404	1	581	0.019040365575019	1458	25	L-serine dehydratase
Bbr_0731	fkbP	0	952465	952872	1	323	0.0298913043478261	408	11	Peptidyl-prolyl cis-trans isomerase
Bbr_0732	greA	0	952970	953449	1	18	0.00231481481481481	480	1	Transcription elongation factor greA
Bbr_0733	Bbr_0733	0	953534	954478	-1	742	0.0223266745005875	945	19	hemolysin-III-like protein
Bbr_0734	bbkinB	0	954641	956128	1	830	0.026865671641791	1488	36	Sensory transduction protein kinase
Bbr_0735	Bbr_0735	0	956188	956466	-1	0	0	279	0	Cell division transcription factor WhmD
Bbr_0736	Bbr_0736	0	956581	958401	-1	1306	0.0170835875533862	1821	28	DNA segregation ATPase and related proteins (FtsK/SpoIIIE family)
Bbr_0737	Bbr_0737	0	958503	959837	-1	1518	0.0158069883527454	1335	19	Transcriptional regulator
Bbr_0738	whiB2	0	960098	960397	1	66	0.0111111111111111	300	3	Transcription factor WhiB
Bbr_0739	Bbr_0739	0	960443	963535	1	477	0.0140086206896552	3093	39	Conserved hypothetical membrane spanning protein
Bbr_0740	Bbr_0740	0	963532	965073	1	706	0.0208933717579251	1542	29	Conserved hypothetical secreted protein
Bbr_0741	Bbr_0741	0	965095	965523	-1	209	0.00775193798449612	429	3	Conserved hypothetical protein
Bbr_0742	Bbr_0742	0	965609	966412	1	431	0.0179558011049724	804	13	Phosphomannomutase
Bbr_0743	Bbr_0743	0	966451	967158	1	224	0.0141065830721003	708	9	Conserved hypothetical protein with phosphoribosylpyrophosphate transferase domain
Bbr_0744	Bbr_0744	0	967216	968289	-1	571	0.0175801447776629	1074	17	Sensory transduction protein kinase
Bbr_0745	Bbr_0745	0	968289	969011	-1	3	0.00153609831029186	723	1	Two-component response regulator
Bbr_0746	glgB	0	969042	971294	-1	470	0.0128205128205128	2253	26	1,4-alpha-glucan branching enzyme
Bbr_0747	Bbr_0747	0	971472	972065	1	0	0	594	0	CarD-like transcriptional regulator
Bbr_0748	ispF	0	972062	972577	1	33	0.0021505376344086	516	1	2-C-methyl-D-erythritol 2,4-cyclodiphosphate synthase
Bbr_0749	Bbr_0749	0	972650	973483	-1	0	0	834	0	Permease protein of ABC transporter system for metals
Bbr_0750	Bbr_0750	0	973574	974464	-1	70	0.00374064837905237	891	3	ATP-binding protein of ABC transporter system for metals
Bbr_0751	Bbr_0751	0	974604	975776	-1	278	0.0123106060606061	1173	13	Solute-binding protein of ABC transporter system for metals
Bbr_0752	folD	0	975881	976759	1	7	0.00126262626262626	879	1	Bifunctional methylenetetrahydrofolate dehydrogenase/cyclohydrolase
Bbr_0753	rpsA	0	977009	978484	1	0	0	1476	0	SSU ribosomal protein S1P
Bbr_0754	coaE	0	978599	979258	1	3	0.00336700336700337	660	2	Dephospho-CoA kinase
Bbr_0755	uvrB	0	979424	981535	1	631	0.0157811678064177	2112	30	Excinuclease ABC subunit B, involved in nucleotide excision repair
Bbr_0756	terC	0	981569	982555	1	217	0.0112485939257593	987	10	Tellurium resistance protein TerC-like integral membrane protein
Bbr_0757	pyk	0	982725	984167	1	447	0.0169361046959199	1443	22	Pyruvate kinase
Bbr_0758	aspA	0	984291	984890	-1	164	0.0111111111111111	600	6	ADP-ribose pyrophosphatase
Bbr_0759	Bbr_0759	0	985225	986013	1	0	0	789	0	Putative response regulator with RNA-binding domain
Bbr_0760	polA	0	986052	988907	1	384	0.00894593543368339	2856	23	DNA polymerase I
Bbr_0761	Bbr_0761	0	989045	989965	1	102	0.00723763570566948	921	6	NIF3-related protein
Bbr_0762	Bbr_0762	0	990008	990682	1	111	0.0115131578947368	675	7	Phosphohydrolase (MutT/nudix family protein)
Bbr_0763	glgX1	0	990735	992867	1	530	0.0140625	2133	27	Glycogen operon protein glgX
Bbr_0764	Bbr_0764	0	993005	993205	1	62	0.0165745856353591	201	3	Conserved hypothetical protein
Bbr_0765	Bbr_0765	0	993354	993839	1	160	0.0136986301369863	486	6	Conserved hypothetical protein with helix-turn-helix motif
Bbr_0766	Bbr_0766	0	993843	994493	1	181	0.0187713310580205	651	11	Conserved hypothetical protein
Bbr_0767	Bbr_0767	0	994662	994904	-1	47	0.0136986301369863	243	3	pseudogene
Bbr_0768	Bbr_0768	0	995388	996182	1	343	0.0195530726256983	795	14	Conserved hypothetical protein
Bbr_0769	Bbr_0769	0	996344	997516	1	291	0.0113636363636364	1173	12	Conserved hypothetical membrane spanning protein
Bbr_0770	aroA	0	997544	998878	1	265	0.00998336106489185	1335	12	3-phosphoshikimate 1-carboxyvinyltransferase
Bbr_0771	ack	0	999106	1000335	-1	0	0	1230	0	Acetate kinase
Bbr_0772	pta	0	1000467	1002137	-1	263	0.0086436170212766	1671	13	Phosphate acetyltransferase
Bbr_0773	prsA	0	1002558	1003580	-1	0	0	1023	0	Ribose-phosphate pyrophosphokinase
Bbr_0774	Bbr_0774	0	1003721	1005652	-1	2087	0.019551466359977	1932	34	Acyltransferase family protein
Bbr_0775	guaA2	0	1005796	1007358	-1	0	0	1563	0	GMP synthase
Bbr_0776	Bbr_0776	0	1007806	1010283	1	0	0	2478	0	Xylulose-5-phosphate/Fructose-6-phosphate phosphoketolase
Bbr_0777	glmU	0	1010467	1011849	1	0	0	1383	0	UDP-N-acetylglucosamine pyrophosphorylase
Bbr_0778	Bbr_0778	0	1011853	1012239	1	197	0.0114613180515759	387	4	iojap protein family
Bbr_0779	Bbr_0779	0	1012236	1012937	1	524	0.0284810126582278	702	18	Phosphoglycerate mutase family protein
Bbr_0780	Bbr_0780	0	1013347	1014156	-1	459	0.0164609053497942	810	12	Hydrolase (HAD superfamily)
Bbr_0781	Bbr_0781	0	1014405	1015385	1	262	0.0158550396375991	981	14	Solute-binding protein of ABC transporter system
Bbr_0782	Bbr_0782	0	1015554	1016756	1	427	0.0221606648199446	1203	24	ATP-binding protein of ABC transporter system
Bbr_0783	Bbr_0783	0	1016753	1017439	1	347	0.0161550888529887	687	10	Permease protein of ABC transporter system
Bbr_0784	Bbr_0784	0	1017491	1018669	1	310	0.0131826741996234	1179	14	N-acyl-L-amino acid amidohydrolase
Bbr_0785	nadE	0	1018768	1020465	1	0	0	1698	0	Glutamine-dependent NAD(+) synthetase
Bbr_0786	Bbr_0786	0	1020485	1020715	1	191	0.0288461538461538	231	6	Conserved hypothetical protein
Bbr_0787	pfl	0	1020990	1023365	1	1082	0.0154277699859748	2376	33	Formate acetyltransferase
Bbr_0788	pflA1	0	1023478	1024359	1	381	0.0163727959697733	882	13	Pyruvate formate-lyase activating enzyme
Bbr_0789	Bbr_0789	0	1024541	1025173	1	111	0.0140350877192982	633	8	Conserved hypothetical protein
Bbr_0790	Bbr_0790	0	1025170	1026471	1	716	0.0204778156996587	1302	24	Ribonuclease D
Bbr_0791	tig	0	1026526	1027899	1	114	0.00808407437348424	1374	10	Trigger factor, ppiase
Bbr_0792	Bbr_0792	0	1028083	1029483	1	430	0.0158604282315623	1401	20	Chloride channel protein
Bbr_0793	Bbr_0793	0	1029528	1029905	1	253	0.0263929618768328	378	9	Conserved hypothetical protein
Bbr_0794	clpP1	0	1030057	1030680	1	0	0	624	0	ATP-dependent Clp protease proteolytic subunit
Bbr_0795	clpP2	0	1030686	1031369	1	10	0.00162337662337662	684	1	ATP-dependent Clp protease proteolytic subunit
Bbr_0796	clpX	0	1031543	1032904	1	313	0.00897226753670473	1362	11	ATP-dependent Clp protease ATP-binding subunit clpX
Bbr_0797	metC2	0	1033297	1034502	1	340	0.0119705340699816	1206	13	Cystathionine beta-lyase
Bbr_0798	nhaA	0	1034583	1035971	1	127	0.00639488409272582	1389	8	Na+/H+ antiporter nhaA
Bbr_0799	Bbr_0799	0	1036010	1036912	1	265	0.00984009840098401	903	8	Lysine decarboxylase family
Bbr_0800	safC	0	1036952	1037617	-1	417	0.0166666666666667	666	10	Caffeoyl-CoA O-methyltransferase
Bbr_0801	sdhB	0	1037680	1038630	-1	1	0.00116822429906542	951	1	Succinate dehydrogenase iron-sulfur protein
Bbr_0802	sdhA	0	1038703	1040541	-1	0	0	1839	0	Succinate dehydrogenase flavoprotein subunit
Bbr_0803	Bbr_0803	0	1040667	1042286	-1	879	0.0192043895747599	1620	28	Smf protein
Bbr_0804	Bbr_0804	0	1042283	1043818	-1	790	0.017353579175705	1536	24	magnesium chelatase subunit ChlI-like ATPase
Bbr_0805	Bbr_0805	0	1043833	1044249	-1	118	0.0159574468085106	417	6	Endonuclease
Bbr_0806	Bbr_0806	0	1045222	1046094	-1	573	0.0241730279898219	873	19	Pyridoxine kinase
Bbr_0807	metY	0	1046708	1048024	1	567	0.0202360876897133	1317	24	O-acetylhomoserine aminocarboxypropyltransferase
Bbr_0808	Bbr_0808	0	1048482	1049408	1	316	0.0191616766467066	927	16	ATP-binding protein of ABC transporter system
Bbr_0809	Bbr_0809	0	1049440	1052178	1	781	0.0109489051094891	2739	27	Permease protein of ABC transporter system
Bbr_0810	Bbr_0810	0	1052467	1053273	-1	144	0.00825309491059147	807	6	Two-component response regulator
Bbr_0811	Bbr_0811	0	1053295	1055751	-1	913	0.0158227848101266	2457	35	Two component system histidine kinase
Bbr_0812	pap	0	1055845	1057323	1	556	0.0202702702702703	1479	27	Proline iminopeptidase
Bbr_0813	proC	0	1057470	1058291	1	60	0.00675675675675676	822	5	Pyrroline-5-carboxylate reductase
Bbr_0814	glnH	0	1058434	1059285	-1	140	0.0169491525423729	852	13	Glutamine-binding protein glnH
Bbr_0815	glnQ	0	1059355	1060119	-1	60	0.0145137880986938	765	10	Glutamine transport ATP-binding protein glnQ
Bbr_0816	glnP1	0	1060136	1060843	-1	115	0.0172413793103448	708	11	Glutamine transport system permease protein glnP
Bbr_0817	glnP2	0	1060821	1061483	-1	172	0.0184254606365159	663	11	Glutamine transport system permease protein glnP
Bbr_0818	Bbr_0818	0	1061925	1063025	1	101	0.0141271442986882	1101	14	GTP-binding protein, probable translation factor
Bbr_0819	Bbr_0819	0	1063206	1064066	-1	882	0.0438709677419355	861	34	Transcriptional regulator, AraC family
Bbr_0820	Bbr_0820	0	1064122	1064352	-1	338	0.0288461538461538	231	6	Conserved hypothetical protein
Bbr_0821	Bbr_0821	0	1064740	1066122	1	1497	0.0449799196787149	1383	56	Na+ driven multidrug efflux pump
Bbr_0822	drrC	0	1066127	1068370	1	1046	0.0188118811881188	2244	38	Daunorubicin resistance DNA-binding protein drrC
Bbr_0822a	Bbr_0822a	0	1068429	1068858	1	136	0.0129198966408269	430	5	pseudogene
Bbr_0823	Bbr_0823	0	1068933	1069223	-1	192	0.0305343511450382	291	8	Hypothetical protein
Bbr_0824	Bbr_0824	0	1069234	1070499	-1	577	0.012280701754386	1266	14	Fic family protein
Bbr_0825	Bbr_0825	0	1070943	1071383	-1	57	0.0100755667506297	441	4	Conserved hypothetical protein
Bbr_0826	Bbr_0826	0	1071644	1072513	1	474	0.0204342273307791	870	16	Conserved hypothetical protein with methyl transferase domain
Bbr_0827	Bbr_0827	0	1072607	1073221	1	267	0.0072202166064982	615	4	Conserved hypothetical protein
Bbr_0828	Bbr_0828	0	1073438	1073761	-1	169	0.0102739726027397	324	3	PEMK-like protein
Bbr_0829	Bbr_0829	0	1073748	1073993	-1	0	0	246	0	Hypothetical protein
Bbr_0830	Bbr_0830	0	1074165	1075421	1	208	0.0088339222614841	1257	10	Conserved hypothetical protein
Bbr_0831	Bbr_0831	0	1075497	1075865	1	72	0.012012012012012	369	4	Hypothetical protein
Bbr_0832	Bbr_0832	0	1076049	1077320	-1	160	0.00786026200873362	1272	9	Macrolide-efflux protein, MFS member
Bbr_0833	Bbr_0833	0	1077857	1079338	1	0	0	1482	0	Transposase
Bbr_0834	Bbr_0834	0	1079341	1080126	1	0	0	786	0	Transposase
Bbr_0835	Bbr_0835	0	1080234	1080689	-1	176	0.0145985401459854	456	6	pseudogene
Bbr_0836	Bbr_0836	0	1081008	1081505	-1	291	0.0244988864142539	498	11	Conserved hypothetical protein
Bbr_0838	betA	0	1082074	1084125	1	632	0.0162425554953979	2052	30	Multidrug resistance protein B, MFS member, bile efflux, induced upon bile salt exposure
Bbr_0839	Bbr_0839	0	1084254	1085912	-1	589	0.0187416331994645	1659	28	Serine/threonine protein kinase
Bbr_0840	Bbr_0840	0	1085962	1086402	-1	174	0.017632241813602	441	7	Conserved hypothetical protein
Bbr_0841	Bbr_0841	0	1086837	1088384	1	941	0.0236728837876614	1548	33	Conserved hypothetical membrane spanning protein
Bbr_0842	Bbr_0842	0	1088757	1089920	1	425	0.0248091603053435	1164	26	Conserved hypothetical membrane spanning protein
Bbr_0843	Bbr_0843	0	1090095	1090808	1	562	0.0217729393468118	714	14	Conserved hypothetical secreted protein with excalibur domain
Bbr_0844	Bbr_0844	0	1090830	1091384	-1	391	0.018	555	9	hypothetical protein, contains helix-turn-helix domain
Bbr_0845	glgP2	0	1092033	1093466	1	633	0.0193648334624322	1434	25	pseudogene
Bbr_0846	nagA1	0	1093781	1095025	-1	690	0.0196253345227475	1245	22	N-acetylglucosamine-6-phosphate deacetylase
Bbr_0847	nagB2	0	1095119	1095931	-1	192	0.0218579234972678	813	16	Glucosamine-6-phosphate isomerase
Bbr_0848	Bbr_0848	0	1096017	1096991	-1	293	0.0136674259681093	975	12	Sugar kinase, ROK family
Bbr_0849	Bbr_0849	0	1097047	1098231	-1	432	0.0206185567010309	1185	22	NagC/XylR-type transciptional regulator
Bbr_0850	Bbr_0850	0	1098550	1099389	1	362	0.0277777777777778	840	21	Aldose 1-epimerase family protein
Bbr_0851	Bbr_0851	0	1099642	1101069	1	335	0.0108864696734059	1428	14	Glucose/fructose transport protein
Bbr_0852	atsA2	0	1101159	1102685	1	641	0.0145454545454545	1527	20	Sulfatase family protein
Bbr_0853	atsB2	0	1102772	1104151	1	865	0.0193236714975845	1380	24	Arylsulfatase regulator (Fe-S oxidoreductase)
Bbr_0854	Bbr_0854	0	1104200	1105000	1	287	0.0180305131761442	801	13	Conserved hypothetical membrane spanning protein with DUF81 domain
Bbr_0855	Bbr_0855	0	1105113	1105463	1	43	0.0158227848101266	351	5	Hypothetical protein
Bbr_0856	Bbr_0856	0	1105500	1106051	1	226	0.00804828973843058	552	4	Conserved hypothetical membrane spanning protein
Bbr_0857	Bbr_0857	0	1106191	1106553	-1	152	0.0152905198776758	363	5	Glyoxalase family protein
Bbr_0859	Bbr_0859	0	1107014	1108384	1	1063	0.0194489465153971	1371	24	Macrolide-efflux protein, MSF member
Bbr_0860	Bbr_0860	0	1108504	1109085	1	192	0.0133587786259542	582	7	Conserved hypothetical protein
Bbr_0861	Bbr_0861	0	1109136	1109966	1	299	0.017379679144385	831	13	Conserved hypothetical protein in phosphoglycerate mutase family
Bbr_0862	pyrP	0	1110074	1111363	1	520	0.0180878552971576	1290	21	Uracil/xanthine permease
Bbr_0863	Bbr_0863	0	1111737	1113764	1	771	0.0136911281489595	2028	25	ATP-dependent RNA helicase
Bbr_0864	Bbr_0864	0	1113804	1115099	-1	68	0.00342759211653813	1296	4	Cyclomaltodextrinase
Bbr_0865	Bbr_0865	0	1115341	1116402	1	368	0.0156903765690377	1062	15	Low-affinity inorganic phosphate transporter
Bbr_0866	Bbr_0866	0	1116420	1117043	1	44	0.00533807829181495	624	3	Conserved hypothetical protein with DUF47 domain
Bbr_0867	Bbr_0867	0	1117070	1117723	-1	88	0.0101867572156197	654	6	Response regulator of two-component system
Bbr_0868	Bbr_0868	0	1117720	1119066	-1	611	0.0164880461665293	1347	20	Histidine kinase sensor of two-component system
Bbr_0869	pacL1	0	1119114	1120064	1	530	0.0198598130841121	951	17	pseudogene
Bbr_0870	Bbr_0870	0	1120215	1121198	1	361	0.0146726862302483	984	13	ATP-binding protein of ABC transporter system
Bbr_0871	Bbr_0871	0	1121315	1122553	1	543	0.0170250896057348	1239	19	Conserved hypothetical membrane spanning protein, probabbly ABC-type transporter
Bbr_0872	Bbr_0872	0	1122540	1123979	1	964	0.0200617283950617	1440	26	ABC permease
Bbr_0873	Bbr_0873	0	1123984	1125462	-1	153	0.00675675675675676	1479	9	possible DNA-binding protein, also contains divergent AAA domain for ATP binding (putative DNA helicase)
Bbr_0874	Bbr_0874	0	1125638	1126243	1	328	0.021978021978022	606	12	Hypothetical protein
Bbr_0875	Bbr_0875	0	1126278	1127498	1	519	0.0127388535031847	1221	14	Hypothetical membrane spanning protein
Bbr_0876	Bbr_0876	0	1127692	1128315	-1	456	0.0177935943060498	624	10	Peptidase E
Bbr_0877	pncA	0	1128407	1129021	-1	310	0.0126353790613718	615	7	Pyrazinamidase/Nicotinamidase
Bbr_0878	Bbr_0878	0	1129131	1130063	-1	254	0.0166666666666667	933	14	Conserved hypothetical secreted protein
Bbr_0879	Bbr_0879	0	1130590	1131411	1	242	0.0162162162162162	822	12	Hydrolase, alpha/beta fold family
Bbr_0880	Bbr_0880	0	1131552	1131812	1	94	0.0212765957446809	261	5	Conserved hypothetical protein
Bbr_0881	Bbr_0881	0	1131819	1132028	1	19	0.0158730158730159	210	3	Transcriptional regulator
Bbr_0882	pbuX	0	1132158	1133522	-1	545	0.0235964198535395	1365	29	Xanthine permease
Bbr_0883	xpt	0	1133670	1134251	-1	114	0.0209923664122137	582	11	Xanthine phosphoribosyltransferase
Bbr_0884	pcrA	0	1134496	1137171	1	83	0.0062266500622665	2676	15	ATP-dependent DNA helicase pcrA
Bbr_0885	Bbr_0885	0	1137292	1137687	1	334	0.0224089635854342	396	8	Conserved hypothetical membrane spanning protein
Bbr_0886	Bbr_0886	0	1137784	1139001	1	378	0.01640838650866	1218	18	Permease protein of ABC transporter system
Bbr_0887	Bbr_0887	0	1139003	1139914	1	301	0.0158343483556638	912	13	ATP-binding protein of ABC transporter system
Bbr_0888	rpsD	0	1140111	1140737	1	0	0	627	0	SSU ribosomal protein S4P
Bbr_0889	Bbr_0889	0	1141074	1141856	-1	205	0.00851063829787234	783	6	Glutamine amidotransferase, class I
Bbr_0890	Bbr_0890	0	1141999	1142484	-1	129	0.0159817351598174	486	7	Conserved hypothetical protein, possible deaminase
Bbr_0891	Bbr_0891	0	1142575	1142931	1	73	0.0124223602484472	357	4	Hypothetical membrane spanning protein
Bbr_0892	Bbr_0892	0	1143036	1143638	1	150	0.0147329650092081	603	8	Conserved hypothetical protein, putative transglutaminase, possible cysteine protease
Bbr_0893	Bbr_0893	0	1143815	1144171	-1	335	0.015527950310559	357	5	Hypothetical protein
Bbr_0894	relB	0	1144158	1144451	-1	0	0	294	0	Hypothetical protein
Bbr_0895	Bbr_0895	0	1144866	1145540	1	351	0.0197368421052632	675	12	Phosphoglycerate mutase family protein
Bbr_0896	Bbr_0896	0	1145623	1146027	1	1	0.00273972602739726	405	1	Conserved hypothetical, possibly secreted protein
Bbr_0897	Bbr_0897	0	1146027	1146263	1	32	0.014018691588785	237	3	Conserved hypothetical, possibly secreted protein
Bbr_0898	alaS	0	1146359	1149037	1	0	0	2679	0	Alanyl-tRNA synthetase
Bbr_0899	Bbr_0899	0	1149034	1149498	1	0	0	465	0	Endonuclease involved in recombination
Bbr_0900	pabC	0	1149511	1150698	1	55	0.00560747663551402	1188	6	Conserved hypothetical protein with aminodeoxychorismate lyase domain
Bbr_0901	tadV	0	1150798	1151196	-1	29	0.0138888888888889	399	5	possible TadV type IV secretion peptidase
Bbr_0902	aroC	0	1151320	1152507	1	117	0.0102803738317757	1188	11	Chorismate synthase
Bbr_0903	aroB	0	1152542	1154164	1	210	0.0136892539356605	1623	20	Shikimate kinase/3-dehydroquinate synthase
Bbr_0904	aroQ	0	1154316	1154762	1	51	0.0198511166253102	447	8	3-dehydroquinate dehydratase
Bbr_0905	pyrG	0	1154882	1156546	1	0	0	1665	0	CTP synthase
Bbr_0906	Bbr_0906	0	1156707	1158335	1	1765	0.0259032038173142	1629	38	Conserved hypothetical protein with ErfK/YbiS/YcfS/YnhG domain
Bbr_0907	sufB	0	1158514	1160013	1	1	0.000740740740740741	1500	1	FeS assembly protein SufB
Bbr_0908	Bbr_0908	0	1160019	1161254	1	0	0	1236	0	ATP-binding protein of ABC transporter system
Bbr_0909	sufC	0	1161281	1162060	1	0	0	780	0	FeS assembly protein SufC
Bbr_0910	iscSsufS	0	1162229	1163503	1	0	0	1275	0	Cysteine desulfurase/Selenocysteine lyase
Bbr_0911	iscU	0	1163515	1164069	1	0	0	555	0	IscU protein
Bbr_0912	Bbr_0912	0	1164077	1164661	1	7	0.00189753320683112	585	1	Conserved hypothetical protein with DUF59 domain
Bbr_0913	glgC	0	1164785	1166029	-1	382	0.0124888492417484	1245	14	Glucose-1-phosphate adenylyltransferase
Bbr_0914	Bbr_0914	0	1166235	1167113	-1	327	0.0164141414141414	879	13	SpoU rRNA methylase family protein
Bbr_0915	Bbr_0915	0	1167269	1168153	1	309	0.0175658720200753	885	14	Conserved hypothetical protein with DUF558 domain, RNA methyl transferase
Bbr_0916	Bbr_0916	0	1168264	1168602	1	30	0.0065359477124183	339	2	HIT family protein
Bbr_0917	phoH	0	1168621	1169805	1	192	0.0121836925960637	1185	13	PhoH protein
Bbr_0918	Bbr_0918	0	1169795	1170346	1	1	0.00201207243460765	552	1	Conserved hypothetical protein in uncharacterized protein family UPF0054
Bbr_0919	Bbr_0919	0	1170371	1171804	1	424	0.0139426800929512	1434	18	Conserved hypothetical membrane spanning protein with CBS and transporter associated domains
Bbr_0920	era	0	1171806	1172813	1	0	0	1008	0	GTP-binding protein era
Bbr_0921	fadD2	0	1172887	1174920	-1	641	0.0152921900600765	2034	28	Long-chain-fatty-acid--CoA ligase
Bbr_0922	pntA1	0	1175313	1176476	1	1128	0.0324427480916031	1164	34	NAD(P) transhydrogenase subunit alpha part 1
Bbr_0923	pntA	0	1176492	1176797	1	156	0.0217391304347826	306	6	NAD(P) transhydrogenase alpha subunit
Bbr_0924	pntB	0	1176797	1178221	1	650	0.0202650038971161	1425	26	NAD(P) transhydrogenase subunit beta
Bbr_0925	Bbr_0925	0	1178328	1179611	-1	689	0.0147058823529412	1284	17	Permease MFS superfamily
Bbr_0926	rplY	0	1180009	1180638	1	58	0.0123456790123457	630	7	LSU ribosomal protein L25P
Bbr_0927	ilvE	0	1180862	1181989	1	826	0.0236220472440945	1128	24	Branched-chain amino acid aminotransferase
Bbr_0928	Bbr_0928	0	1182188	1183069	1	663	0.017632241813602	882	14	MazG-like protein
Bbr_0929	Bbr_0929	0	1183367	1184137	1	151	0.0100864553314121	771	7	Conserved hypothetical membrane spanning protein in uncharacterized protein family UPF0126
Bbr_0930	rpsT	0	1184388	1184648	-1	0	0	261	0	SSU ribosomal protein S20P
Bbr_0931	lepA	0	1184795	1186675	1	694	0.0147666863555818	1881	25	GTP-binding protein lepA
Bbr_0932	hemN	0	1186675	1187988	1	641	0.0211327134404057	1314	25	Coproporphyrinogen oxidase (NAD)
Bbr_0934	Bbr_0934	0	1188698	1189726	1	243	0.0107874865156419	1029	10	Transcriptional regulator, LacI family
Bbr_0935	Bbr_0935	0	1189848	1190186	1	459	0.0261437908496732	339	8	Hypothetical protein
Bbr_0936	gltB	0	1190786	1195357	1	1948	0.0172539489671932	4572	71	Glutamate synthase [NADPH] large chain
Bbr_0937	gltD	0	1195359	1196897	1	229	0.00865800865800866	1539	12	Glutamate synthase [NADPH] small chain
Bbr_0938	Bbr_0938	0	1197656	1197952	-1	153	0.041044776119403	297	11	Hypothetical membrane spanning protein
Bbr_0939	Bbr_0939	0	1198206	1199846	1	1054	0.029790115098172	1641	44	Solute binding protein of ABC transporter system for peptides
Bbr_0940	Bbr_0940	0	1200003	1201898	1	1102	0.0187463386057411	1896	32	Conserved hypothetical protein
Bbr_0941	Bbr_0941	0	1202006	1202470	1	112	0.00954653937947494	465	4	Conserved hypothetical membrane spanning protein
Bbr_0942	Bbr_0942	0	1202599	1203849	1	115	0.00976909413854352	1251	11	Glycosyltransferase
Bbr_0943	Bbr_0943	0	1203929	1204891	1	372	0.0173010380622837	963	15	ATP-binding protein of ABC transporter system
Bbr_0944	Bbr_0944	0	1204987	1205832	1	30	0.00656167979002625	846	5	Hydrolase (HAD superfamily)
Bbr_0945	Bbr_0945	0	1205930	1206097	1	0	0	168	0	Hypothetical protein
Bbr_0946	Bbr_0946	0	1206192	1206434	1	0	0	243	0	Conserved hypothetical protein
Bbr_0947	bcp	0	1206474	1207061	1	103	0.0132075471698113	588	7	Thioredoxin peroxidase
Bbr_0948	Bbr_0948	0	1207126	1207950	-1	205	0.0134589502018843	825	10	Conserved hypothetical protein
Bbr_0949	Bbr_0949	0	1208370	1208690	-1	180	0.0242214532871972	321	7	Conserved hypothetical protein
Bbr_0950	Bbr_0950	0	1208978	1210459	1	0	0	1482	0	Transposase
Bbr_0951	Bbr_0951	0	1210462	1211247	1	0	0	786	0	Transposase
Bbr_0952	Bbr_0952	0	1211353	1211790	-1	14	0.010126582278481	438	4	pseudogene
Bbr_0953	Bbr_0953	0	1212035	1212556	-1	195	0.0212765957446809	522	10	Conserved hypothetical protein
Bbr_0954	Bbr_0954	0	1212581	1213315	-1	440	0.00906344410876133	735	6	Conserved hypothetical protein with YfbU domain
Bbr_0955	Bbr_0955	0	1213785	1214480	1	273	0.0175438596491228	696	11	Conserved hypothetical protein
Bbr_0956	Bbr_0956	0	1214806	1215123	1	120	0.0104529616724739	318	3	pseudogene
Bbr_0957	Bbr_0957	0	1215235	1215678	-1	208	0.025	444	10	pseudogene
Bbr_0958	Bbr_0958	0	1215898	1216533	1	304	0.012216404886562	636	7	Conserved hypothetical protein
Bbr_0959	Bbr_0959	0	1216700	1217383	1	316	0.0178571428571429	684	11	Conserved hypothetical protein
Bbr_0960	Bbr_0960	0	1217478	1217831	-1	169	0.00940438871473354	354	3	Conserved hypothetical protein
Bbr_0961	Bbr_0961	0	1218000	1218935	-1	95	0.00830367734282325	936	7	Lipase
Bbr_0962	Bbr_0962	0	1219010	1219519	-1	86	0.0108932461873638	510	5	ATPase associated with chromosome architecture/replication
Bbr_0963	Bbr_0963	0	1219540	1220283	-1	160	0.0134328358208955	744	9	Conserved hypothetical protein
Bbr_0964	tenA	0	1220580	1221317	1	319	0.0225563909774436	738	15	Transcriptional activator tenA
Bbr_0965	Bbr_0965	0	1221330	1221626	1	15	0.00746268656716418	297	2	Conserved hypothetical protein
Bbr_0966	Bbr_0966	0	1222055	1222765	-1	327	0.0171875	711	11	Conserved hypothetical protein with phospholipase/carboxylesterase domain
Bbr_0967	Bbr_0967	0	1222856	1223926	1	188	0.0155601659751037	1071	15	tRNA (adenine-N(1)-)-methyltransferase
Bbr_0968	Bbr_0968	0	1224015	1224572	1	198	0.0159045725646123	558	8	Phosphohistidine phosphatase sixA
Bbr_0969	metE	0	1224821	1227124	1	2111	0.0260366441658631	2304	54	5-methyltetrahydropteroyltriglutamate--homocysteine methyltransferase
Bbr_0970	metF	0	1227270	1228124	1	416	0.0194805194805195	855	15	Methylenetetrahydrofolate reductase
Bbr_0971	cbh	0	1228259	1229212	1	206	0.0116414435389988	954	10	Choloylglycine hydrolase
Bbr_0972	glnE	0	1229269	1232451	1	582	0.0132635253054101	3183	38	Glutamate-ammonia-ligase adenylyltransferase
Bbr_0973	pyrB	0	1232744	1233724	1	384	0.0226500566251416	981	20	Aspartate carbamoyltransferase
Bbr_0974	pyrI	0	1233724	1234143	1	91	0.0132275132275132	420	5	Aspartate carbamoyltransferase
Bbr_0975	pyrC	0	1234140	1235654	1	427	0.0109970674486804	1515	15	Dihydroorotase
Bbr_0976	pyrF1	0	1235672	1236625	1	422	0.0116414435389988	954	10	Orotidine 5'-phosphate decarboxylase
Bbr_0977	pyrK	0	1236777	1237601	1	314	0.0134589502018843	825	10	Dihydroorotate dehydrogenase electron transfer subunit
Bbr_0978	pyrD1	0	1237604	1238575	1	335	0.0114285714285714	972	10	Dihydroorotate dehydrogenase, catalytic subunit
Bbr_0979	pyrE2	0	1238579	1239274	1	112	0.00637958532695375	696	4	Orotate phosphoribosyltransferase
Bbr_0980	Bbr_0980	0	1239938	1241059	1	452	0.0118811881188119	1122	12	Conserved hypothetical protein
Bbr_0981	Bbr_0981	0	1241216	1242139	-1	393	0.0108173076923077	924	9	Transcriptional regulator, LysR family
Bbr_0982	Bbr_0982	0	1242180	1242809	-1	38	0.00705467372134039	630	4	Haloacid dehalogenase-like hydrolase (HAD superfamily)
Bbr_0983	Bbr_0983	0	1243001	1244764	-1	715	0.0163727959697733	1764	26	Sugar kinase
Bbr_0984	Bbr_0984	0	1244936	1246537	1	593	0.013869625520111	1602	20	ATP-binding protein of ABC transporter system
Bbr_0985	Bbr_0985	0	1246599	1247306	1	494	0.0235109717868339	708	15	Conserved hypothetical protein with short chain dehydrogenase domain
Bbr_0986	Bbr_0986	0	1247372	1248073	-1	230	0.0110759493670886	702	7	ATP-binding protein of ABC transporter system
Bbr_0987	Bbr_0987	0	1248073	1248740	-1	306	0.026578073089701	668	16	pseudogene
Bbr_0988	Bbr_0988	0	1248949	1250139	-1	566	0.0139925373134328	1191	15	Aminotransferase
Bbr_0989	uvrA2	0	1250335	1253364	1	1160	0.0172350568390172	3030	47	Excinuclease ABC subunit A
Bbr_0990	uvrC	0	1253518	1255935	1	708	0.0179145613229215	2418	39	Excinuclease ABC subunit C
Bbr_0991	aroE	0	1256171	1257151	1	330	0.0249150622876557	981	22	Shikimate 5-dehydrogenase
Bbr_0992	Bbr_0992	0	1257151	1258116	1	188	0.00919540229885057	966	8	ATP-binding protein (contains P-loop)
Bbr_0993	Bbr_0993	0	1258273	1259223	1	0	0	951	0	Conserved hypothetical protein
Bbr_0994	pgk	0	1259382	1260587	1	0	0	1206	0	Phosphoglycerate kinase
Bbr_0995	tpi	0	1260738	1261541	1	0	0	804	0	Triosephosphate isomerase
Bbr_0996	secG	0	1261605	1261853	1	56	0.0133333333333333	249	3	Protein translocase subunit secG
Bbr_0997	ldh1	0	1261945	1262895	1	376	0.0116822429906542	951	10	L-lactate dehydrogenase
Bbr_0998	Bbr_0998	0	1262892	1263743	1	379	0.0143415906127771	852	11	Hydrolase, HAD superfamily
Bbr_0999	Bbr_0999	0	1263862	1265397	1	630	0.0187997107736804	1536	26	Aminotransferase
Bbr_1000	Bbr_1000	0	1265898	1267082	-1	385	0.0112464854732896	1185	12	Conserved hypothetical membrane spanning protein
Bbr_1001	Bbr_1001	0	1267255	1268592	-1	583	0.0116182572614108	1338	14	Branched chain amino acid transport system II carrier protein
Bbr_1002	tal	0	1268719	1269822	-1	0	0	1104	0	Transaldolase
Bbr_1003	tkt	0	1269896	1272004	-1	0	0	2109	0	Transketolase
Bbr_1004	hrcA	0	1272265	1273362	1	611	0.0171890798786653	1098	17	Heat-inducible transcription repressor hrcA
Bbr_1005	dnaJ2	0	1273417	1274562	1	637	0.0213178294573643	1146	22	Chaperone protein dnaJ
Bbr_1006	Bbr_1006	0	1274707	1275498	-1	116	0.0154277699859748	792	11	Fructosamine kinase family protein
Bbr_1007	bacA	0	1275649	1276533	1	0	0	885	0	Bacitracin resistance protein (Putative undecaprenol kinase)
Bbr_1008	Bbr_1008	0	1276684	1277548	-1	543	0.0231065468549422	865	18	pseudogene
Bbr_1009	thrS	0	1278340	1280373	1	0	0	2034	0	Threonyl-tRNA synthetase
Bbr_1010	Bbr_1010	0	1280385	1280969	1	282	0.0227703984819734	585	12	HIT family hydrolase
Bbr_1011	Bbr_1011	0	1281109	1281864	1	71	0.0117474302496329	756	8	Conserved hypothetical protein with DUF28
Bbr_1012	ruvC	0	1281870	1282454	1	162	0.0189753320683112	585	10	Crossover junction endodeoxyribonuclease ruvC
Bbr_1013	ruvA	0	1282498	1283124	1	109	0.015929203539823	627	9	Holliday junction DNA helicase ruvA
Bbr_1014	ruvB	0	1283124	1284188	1	139	0.013555787278415	1065	13	Holliday junction DNA helicase ruvB
Bbr_1015	yajC	0	1284253	1284699	1	131	0.0124069478908189	447	5	Protein translocase subunit YajC
Bbr_1016	apt	0	1284750	1285331	1	209	0.0152671755725191	582	8	Adenine phosphoribosyltransferase
Bbr_1017	sucC	0	1285416	1286618	1	302	0.00831024930747922	1203	9	Succinyl-CoA synthetase beta chain
Bbr_1018	sucD	0	1286618	1287529	1	350	0.0146163215590743	912	12	Succinyl-CoA synthetase alpha chain
Bbr_1019	Bbr_1019	0	1287507	1288934	1	1197	0.0225505443234837	1428	29	Conserved hypothetical membrane spanning protein
Bbr_1020	purH	0	1288882	1290519	1	0	0	1638	0	Phosphoribosylaminoimidazolecarboxamide formyltransferase/IMP cyclohydrolase
Bbr_1021	Bbr_1021	0	1290875	1291813	-1	325	0.016548463356974	939	14	Major intrinsic protein
Bbr_1022	rluB	0	1292002	1292772	1	0	0	771	0	Ribosomal large subunit pseudouridine synthase B
Bbr_1023	Bbr_1023	0	1292769	1294895	1	0	0	2127	0	GTP-binding protein
Bbr_1024	Bbr_1024	0	1295158	1295997	1	173	0.0158730158730159	840	12	Hydrolase (HAD superfamily)
Bbr_1025	ugpA	0	1296095	1297597	1	2	0.00147819660014782	1503	2	UTP--glucose-1-phosphate uridylyltransferase
Bbr_1026	Bbr_1026	0	1297738	1299651	1	0	0	1914	0	Conserved hypothetical protein
Bbr_1027	Bbr_1027	0	1299664	1299981	1	26	0.00696864111498258	318	2	Conserved hypothetical secreted protein
Bbr_1028	helY	0	1300002	1302590	1	1094	0.0115830115830116	2589	27	Helicase helY
Bbr_1029	Bbr_1029	0	1302704	1303051	1	0	0	348	0	Conserved hypothetical protein
Bbr_1030	Bbr_1030	0	1303160	1303879	1	255	0.00771604938271605	720	5	Hydrolase or phosphatase
Bbr_1031	Bbr_1031	0	1303903	1304127	1	15	0.00492610837438424	225	1	Conserved hypothetical membrane spanning protein
Bbr_1032	Bbr_1032	0	1304178	1304585	-1	11	0.00271739130434783	408	1	Conserved hypothetical protein
Bbr_1033	Bbr_1033	0	1304702	1305334	-1	108	0.00701754385964912	633	4	Transcriptional regulator, MerR family
Bbr_1034	garA	0	1305413	1305856	-1	0	0	444	0	Signal transduction protein garA
Bbr_1035	Bbr_1035	0	1305863	1306684	-1	0	0	822	0	Conserved hypothetical protein with DUF881 domain
Bbr_1036	Bbr_1036	0	1306686	1307018	-1	0	0	333	0	Small basic protein
Bbr_1037	Bbr_1037	0	1307018	1307995	-1	50	0.00340522133938706	978	3	Conserved hypothetical protein with DUF881 domain
Bbr_1038	pgsA1	0	1307985	1308602	-1	367	0.0161579892280072	618	9	CDP-diacylglycerol--glycerol-3-phosphate 3-phosphatidyltransferase
Bbr_1039	hisG	0	1308625	1309476	-1	359	0.0195567144719687	852	15	ATP phosphoribosyltransferase
Bbr_1040	hisE	0	1309602	1309865	-1	65	0.0126050420168067	264	3	Phosphoribosyl-ATP pyrophosphatase
Bbr_1041	rpe1	0	1309915	1310583	-1	0	0	669	0	Ribulose-phosphate 3-epimerase
Bbr_1042	lgt	0	1310663	1311613	-1	425	0.0245327102803738	951	21	Prolipoprotein diacylglyceryl transferase
Bbr_1043	trpA	0	1311848	1312723	-1	663	0.0228136882129278	876	18	Tryptophan synthase alpha chain
Bbr_1044	trpBC	0	1312740	1314827	-1	905	0.0191489361702128	2088	36	TrpB/TrpC bifunctional protein, includes tryptophan synthase beta chain and indole-3-glycerol phosphate synthase
Bbr_1045	Bbr_1045	0	1315027	1315719	1	154	0.016025641025641	693	10	Conserved hypothetical protein
Bbr_1046	nfo	0	1315849	1316703	-1	556	0.0220779220779221	855	17	Endonuclease IV
Bbr_1047	aap2	0	1316836	1318236	1	761	0.0182394924662966	1401	23	Amino acid permease
Bbr_1048	Bbr_1048	0	1318599	1319207	1	250	0.0182149362477231	609	10	Conserved hypothetical membrane spanning protein, MFS superfamily
Bbr_1049	Bbr_1049	0	1319391	1320404	-1	709	0.0230010952902519	1014	21	VanZ family protein
Bbr_1050	Bbr_1050	0	1320735	1321001	-1	73	0.012448132780083	267	3	Conserved hypothetical protein
Bbr_1051	Bbr_1051	0	1321058	1321549	-1	36	0.0112866817155756	492	5	Abortive infection protein AbiEi
Bbr_1052	Bbr_1052	0	1321721	1322179	-1	95	0.0072463768115942	459	3	Conserved hypothetical protein with DUF984 domain
Bbr_1053	Bbr_1053	0	1322367	1322873	1	75	0.00437636761487965	507	2	Acetyltransferase (GNAT) family
Bbr_1054	Bbr_1054	0	1323031	1323213	1	44	0.0121212121212121	183	2	Conserved hypothetical protein
Bbr_1055	Bbr_1055	0	1323254	1323787	-1	235	0.0187110187110187	534	9	Acetyltransferase (GNAT) family
Bbr_1056	Bbr_1056	0	1323923	1324252	-1	9	0.00673400673400673	330	2	Conserved hypothetical membrane spanning protein
Bbr_1057	Bbr_1057	0	1324662	1325468	-1	441	0.0206327372764787	807	15	Conserved hypothetical protein with DUF1526 domain
Bbr_1058	Bbr_1058	0	1325652	1325957	1	21	0.0144927536231884	306	4	Conserved hypothetical protein
Bbr_1060	Bbr_1060	0	1327398	1328561	-1	506	0.0200381679389313	1164	21	histidine protein kinase
Bbr_1061	Bbr_1061	0	1328537	1329232	-1	417	0.0271132376395534	696	17	Two-component response regulator
Bbr_1062	Bbr_1062	0	1329361	1329873	1	229	0.0194805194805195	513	9	Hypothetical secreted protein
Bbr_1063	Bbr_1063	0	1329870	1330760	1	408	0.0149625935162095	891	12	Hypothetical secreted protein
Bbr_1064	Bbr_1064	0	1330757	1331437	1	339	0.0146818923327896	681	9	ATP-binding protein of ABC transporter system
Bbr_1065	Bbr_1065	0	1331434	1332453	1	439	0.0119825708061002	1020	11	Conserved hypothetical protein
Bbr_1066	Bbr_1066	0	1332787	1333056	1	32	0.00411522633744856	270	1	Conserved hypothetical protein with RelB antitoxin domain
Bbr_1067	yafQ	0	1333060	1333353	1	81	0.0188679245283019	294	5	DNA damage inducible protein yafQ, possible toxin protein
Bbr_1067a	Bbr_1067a	0	1333411	1333845	1	20	0.00510204081632653	435	2	hypothetical protein
Bbr_1068	Bbr_1068	0	1334022	1334573	1	71	0.0120724346076459	552	6	RNA polymerase sigma-E factor
Bbr_1069	Bbr_1069	0	1334607	1335434	1	434	0.0281501340482574	828	21	Hypothetical membrane spanning protein
Bbr_1070	Bbr_1070	0	1335566	1336192	1	287	0.0176991150442478	627	10	Hypothetical membrane spanning protein
Bbr_1071	Bbr_1071	0	1336189	1336971	1	265	0.0113475177304965	783	8	Hypothetical membrane spanning protein
Bbr_1072	Bbr_1072	0	1337023	1337898	1	667	0.0228136882129278	876	18	ATP-binding protein of ABC transporter system
Bbr_1073	Bbr_1073	0	1337952	1338350	1	186	0.025	399	9	Hypothetical protein
Bbr_1074	Bbr_1074	0	1338445	1338807	-1	242	0.0214067278287462	363	7	Hypothetical membrane spanning protein
Bbr_1075	Bbr_1075	0	1338931	1339806	-1	230	0.0101394169835234	876	8	Transporter, drug/metabolite exporter family
Bbr_1076	Bbr_1076	0	1340010	1340633	-1	212	0.0142348754448399	624	8	Hypothetical membrane spanning protein
Bbr_1077	Bbr_1077	0	1340630	1341358	-1	259	0.0167427701674277	729	11	Hypothetical membrane spanning protein
Bbr_1078	Bbr_1078	0	1341363	1342019	-1	169	0.0152027027027027	657	9	Lantibiotic transport ATP-binding protein
Bbr_1079	Bbr_1079	0	1343780	1344448	-1	194	0.0182421227197347	669	11	Two-component response regulator
Bbr_1080	Bbr_1080	0	1344445	1345674	-1	552	0.019873532068654	1230	22	Two component system histidine kinase
Bbr_1081	Bbr_1081	0	1345707	1347131	-1	975	0.0241621200311769	1425	31	Permease
Bbr_1082	Bbr_1082	0	1347124	1348026	-1	211	0.015990159901599	903	13	ATP-binding protein of ABC transporter system
Bbr_1083	Bbr_1083	0	1348221	1348754	-1	318	0.0124740124740125	534	6	Hypothetical membrane spanning protein
Bbr_1084	Bbr_1084	0	1349086	1349388	1	72	0.00366300366300366	303	1	Conserved hypothetical protein with helix-turn-helix motif
Bbr_1085	Bbr_1085	0	1349391	1349735	1	0	0	345	0	Hypothetical membrane spanning protein
Bbr_1086	Bbr_1086	0	1349876	1350289	-1	364	0.0268096514745308	414	10	MerR-type transcriptional regulator
Bbr_1087	Bbr_1087	0	1350711	1351352	1	176	0.00865051903114187	642	5	Conserved hypothetical secreted protein
Bbr_1088	Bbr_1088	0	1351611	1352222	1	445	0.029038112522686	612	16	Conserved hypothetical protein
Bbr_1089	Bbr_1089	0	1352538	1353171	1	522	0.0192644483362522	634	11	pseudogene
Bbr_1090	aap3	0	1353495	1355075	1	717	0.0119465917076599	1581	17	Amino acid permease
Bbr_1091	Bbr_1091	0	1355317	1355556	-1	157	0.00462962962962963	240	1	hypothetical protein
Bbr_1092	Bbr_1092	0	1355844	1356206	1	39	0.00611620795107034	363	2	Conserved hypothetical protein with DUF488 domain
Bbr_1093	Bbr_1093	0	1356272	1356700	-1	34	0.00516795865633075	429	2	Conserved hypothetical protein
Bbr_1094	Bbr_1094	0	1356898	1357914	1	446	0.0141921397379913	1017	13	Conserved hypothetical membrane spanning protein
Bbr_1095	Bbr_1095	0	1357898	1358500	-1	169	0.0202578268876611	603	11	Conserved hypothetical protein
Bbr_1096	trpE	0	1358623	1360179	-1	361	0.0121255349500713	1557	17	Anthranilate synthase component I
Bbr_1097	hisI	0	1360385	1360780	-1	360	0.0252100840336134	396	9	Phosphoribosyl-AMP cyclohydrolase
Bbr_1098	hisF	0	1360863	1361633	-1	168	0.015850144092219	771	11	Imidazole glycerol phosphate synthase, cyclase subunit
Bbr_1099	Bbr_1099	0	1361819	1362350	1	305	0.0187891440501044	532	9	pseudogene
Bbr_1100	Bbr_1100	0	1362351	1363520	-1	293	0.0123456790123457	1170	13	Radical SAM family enzyme
Bbr_1101	cdsA	0	1363546	1364532	-1	3	0.00112485939257593	987	1	Phosphatidate cytidylyltransferase
Bbr_1102	frr	0	1364557	1365108	-1	1	0.00201207243460765	552	1	Ribosome Recycling Factor (RRF)
Bbr_1103	pyrH	0	1365171	1365911	-1	1	0.00149925037481259	741	1	Uridylate kinase
Bbr_1104	tsf	0	1366087	1366938	-1	0	0	852	0	Protein Translation Elongation Factor Ts (EF-Ts)
Bbr_1105	rpsB	0	1367020	1367859	-1	0	0	840	0	SSU ribosomal protein S2P
Bbr_1106	def	0	1368195	1368680	-1	55	0.0136986301369863	486	6	Peptide deformylase
Bbr_1107	fadD3	0	1368687	1370696	-1	1181	0.0165837479270315	2010	30	Long-chain-fatty-acid--CoA ligase
Bbr_1108	Bbr_1108	0	1370823	1371311	-1	454	0.0272108843537415	489	12	Conserved hypothetical protein
Bbr_1109	guaC	0	1371457	1372581	-1	670	0.0157946692991115	1125	16	GMP reductase
Bbr_1110	icdA	0	1372710	1373930	1	512	0.0172884440400364	1221	19	Isocitrate dehydrogenase [NADP]
Bbr_1111	Bbr_1111	0	1374071	1375756	1	0	0	1686	0	Conserved hypothetical secreted protein
Bbr_1112	Bbr_1112	0	1375769	1376392	-1	214	0.0195729537366548	624	11	Peptidoglycan-specific endopeptidase, M23 family
Bbr_1113	Bbr_1113	0	1376937	1377320	1	67	0.0202312138728324	384	7	DNA integration/recombination/inversion protein
Bbr_1114	Bbr_1114	0	1377495	1378988	1	637	0.0148698884758364	1494	20	Transposase
Bbr_1115	Bbr_1115	0	1378985	1379764	1	261	0.0170940170940171	780	12	Transposase
Bbr_1116	Bbr_1116	0	1379879	1380381	1	443	0.0198675496688742	503	9	pseudogene
Bbr_1117	Bbr_1117	0	1380664	1381731	1	102	0.00831600831600832	1068	8	Hypothetical protein
Bbr_1118	Bbr_1118	0	1382035	1382982	-1	249	0.0117096018735363	948	10	Type II restriction-modification system restriction subunit, PstI isoschizomer
Bbr_1119	Bbr_1119	0	1382964	1384367	-1	21	0.000791139240506329	1404	1	Modification methylase
Bbr_1120	Bbr_1120	0	1384505	1386592	-1	836	0.0148936170212766	2088	28	restriction enzyme
Bbr_1121	Bbr_1121	0	1386598	1387647	-1	45	0.00317460317460317	1050	3	Cytosine methyl transferase, RM methylase bbrUIIM
Bbr_1122	topB	0	1387906	1389837	-1	962	0.0172512938470385	1932	30	DNA topoisomerase III
Bbr_1123	gcp	0	1390468	1391511	-1	250	0.0180851063829787	1044	17	O-sialoglycoprotein endopeptidase
Bbr_1124	rimI	0	1391508	1392107	-1	302	0.0222222222222222	600	12	Ribosomal-protein-S18-alanine acetyltransferase
Bbr_1125	Bbr_1125	0	1392129	1393010	-1	209	0.0138539042821159	882	11	Glycoprotease protein family
Bbr_1126	Bbr_1126	0	1393150	1393617	-1	64	0.0165876777251185	468	7	hypothetical protein
Bbr_1127	Bbr_1127	0	1393642	1394580	-1	0	0	939	0	DNA polymerase III, delta subunit
Bbr_1128	Bbr_1128	0	1394692	1396398	-1	1426	0.0279765777488614	1707	43	ComE operon protein 3
Bbr_1129	Bbr_1129	0	1396395	1397087	-1	355	0.0112179487179487	693	7	ComE operon protein 1
Bbr_1130	leuS	0	1397248	1400211	-1	0	0	2964	0	Leucyl-tRNA synthetase
Bbr_1131	Bbr_1131	0	1400254	1401135	-1	586	0.017632241813602	882	14	Predicted solute binding protein of ABC transporter system
Bbr_1132	corA	0	1401148	1402098	-1	233	0.0116822429906542	951	10	Magnesium and cobalt transport protein corA
Bbr_1133	Bbr_1133	0	1402278	1403123	-1	246	0.0144356955380577	846	11	Phosphoglycerate mutase family protein
Bbr_1134	Bbr_1134	0	1403246	1404463	1	307	0.0127620783956244	1218	14	Methyltransferase
Bbr_1135	Bbr_1135	0	1404547	1404951	-1	3	0.00273972602739726	405	1	Pyridoxamine 5'-phosphate oxidase pdxH
Bbr_1136	Bbr_1136	0	1405186	1406121	1	766	0.0166073546856465	936	14	Transporter, drug/metabolite exporter family
Bbr_1137	Bbr_1137	0	1406196	1406894	1	238	0.0222222222222222	699	14	Conserved hypothetical protein
Bbr_1138	Bbr_1138	0	1407257	1408201	-1	551	0.0246768507638073	945	21	Hypothetical protein
Bbr_1139	Bbr_1139	0	1408744	1410042	1	579	0.0222222222222222	1299	26	Conserved hypothetical protein with DUF1237 domain
Bbr_1140	Bbr_1140	0	1410109	1411344	1	342	0.00898472596585804	1236	10	N-acylglucosamine 2-epimerase family protein
Bbr_1141	Bbr_1141	0	1411466	1412572	-1	531	0.0150451354062187	1107	15	Transcriptional regulator, LacI family
Bbr_1142	Bbr_1142	0	1412868	1415651	-1	1577	0.0179569034317638	2784	45	Endo-beta-N-acetylglucosaminidase
Bbr_1143	Bbr_1143	0	1415729	1418218	-1	654	0.0151717983043284	2490	34	Alpha-glucosidase
Bbr_1144	Bbr_1144	0	1418496	1419785	-1	730	0.0180878552971576	1290	21	Conserved hypothetical protein
Bbr_1145	Bbr_1145	0	1419799	1420656	-1	230	0.0155239327296248	858	12	Transporter
Bbr_1146	Bbr_1146	0	1420656	1421594	-1	474	0.0130023640661939	939	11	Sugar transport system permease protein
Bbr_1147	Bbr_1147	0	1421597	1422868	-1	588	0.0174672489082969	1272	20	Sugar-binding protein
Bbr_1148	Bbr_1148	0	1423064	1426168	-1	1610	0.0203935599284437	3105	57	Alpha-mannosidase
Bbr_1149	Bbr_1149	0	1426438	1429578	-1	1427	0.0180403254333215	3141	51	Alpha-mannosidase
Bbr_1150	Bbr_1150	0	1429700	1432819	-1	1396	0.021011396011396	3120	59	Alpha-mannosidase
Bbr_1151	Bbr_1151	0	1432980	1433393	-1	189	0.0241286863270777	414	9	Hypothetical protein
Bbr_1152	Bbr_1152	0	1433828	1434061	-1	112	0.023696682464455	234	5	Hypothetical protein
Bbr_1153	Bbr_1153	0	1434146	1435063	-1	286	0.0193470374848851	918	16	Fic family protein
Bbr_1154	Bbr_1154	0	1435124	1436437	-1	726	0.0185967878275571	1314	22	Conserved hypothetical protein, contains HipA-like C-terminal domain
Bbr_1155	Bbr_1155	0	1436773	1437177	1	255	0.0219178082191781	405	8	Hypothetical secreted protein
Bbr_1156	Bbr_1156	0	1437293	1437832	1	421	0.0246913580246914	540	12	Peptidyl-prolyl cis-trans isomerase
Bbr_1157	relA1	0	1437933	1440257	-1	14	0.00238891543239369	2325	5	GTP pyrophosphokinase/Guanosine-3',5'-bis(Diphosphate) 3'-pyrophosphohydrolase
Bbr_1158	dut	0	1440351	1440827	-1	0	0	477	0	Deoxyuridine 5'-triphosphate nucleotidohydrolase
Bbr_1159	Bbr_1159	0	1440827	1441120	-1	0	0	294	0	Conserved hypothetical protein
Bbr_1160	Bbr_1160	0	1441272	1442345	1	376	0.0144777662874871	1074	14	Conserved hypothetical protein
Bbr_1161	Bbr_1161	0	1442451	1443674	-1	306	0.0199637023593466	1224	22	Nucleotide pyrophosphatase
Bbr_1162	gyrA2	0	1443945	1446665	1	5	0.000408329930583912	2721	1	DNA gyrase subunit A
Bbr_1163a	Bbr_1163a	0	1446753	1447181	-1	110	0.00775193798449612	429	3	Hypothetical protein
Bbr_1164	Bbr_1164	0	1447485	1448444	-1	465	0.0219907407407407	960	19	Conserved hypothetical protein
Bbr_1165	Bbr_1165	0	1449232	1450017	-1	0	0	786	0	Transposase
Bbr_1166	Bbr_1166	0	1450020	1451501	-1	0	0	1482	0	Transposase
Bbr_1167	lhr	0	1451880	1456811	-1	2069	0.0153187654877225	4932	68	ATP-dependent helicase lhr
Bbr_1168	rbsK1	0	1457126	1458088	-1	623	0.0126874279123414	963	11	pfkB family carbohydrate kinase
Bbr_1169	Bbr_1169	0	1458162	1459370	-1	464	0.0165289256198347	1209	18	Multidrug resistance protein, MSF member
Bbr_1170	gyrB2	0	1459537	1461888	-1	1	0.000472366556447804	2352	1	DNA gyrase subunit B
Bbr_1171	hrdB	0	1462015	1463433	-1	0	0	1419	0	RNA polymerase principal sigma factor hrdB
Bbr_1172	Bbr_1172	0	1463636	1464277	-1	679	0.0363321799307958	642	21	Conserved hypothetical protein
Bbr_1173	idsA	0	1464473	1465564	1	718	0.0183112919633774	1092	18	Polyprenyl synthase
Bbr_1174	pknA2	0	1465679	1467826	1	432	0.0124095139607032	2148	24	Serine/threonine protein kinase
Bbr_1175	plsC2	0	1467867	1468577	-1	0	0	711	0	1-acyl-sn-glycerol-3-phosphate acyltransferase
Bbr_1176	Bbr_1176	0	1468638	1469327	1	122	0.00966183574879227	690	6	Conserved hypothetical membrane spanning protein
Bbr_1177	trpD	0	1469421	1470467	-1	657	0.0265111346765642	1047	25	Anthranilate phosphoribosyltransferase
Bbr_1178	secA	0	1470621	1473503	-1	27	0.000770712909441233	2883	2	Protein translocase subunit secA
Bbr_1179	Bbr_1179	0	1473666	1474328	-1	276	0.0184254606365159	663	11	Ribosome-associated factor Y
Bbr_1180	recX	0	1475051	1475650	-1	256	0.0222222222222222	600	12	RecX-like protein
Bbr_1181	recA	0	1475653	1476831	-1	75	0.00753295668549906	1179	8	RecA protein
Bbr_1182	Bbr_1182	0	1477138	1477440	-1	64	0.0146520146520147	303	4	Conserved hypothetical protein
Bbr_1183	clgR	0	1477478	1477990	-1	28	0.0108225108225108	513	5	Transcriptional regulator
Bbr_1184	cinA	0	1478056	1478613	-1	122	0.0159045725646123	558	8	Competence-damage protein cinA
Bbr_1185	pgsA2	0	1478714	1479349	-1	0	0	636	0	CDP-diacylglycerol--glycerol-3-phosphate 3-phosphatidyltransferase
Bbr_1186	ftsK	0	1479527	1482415	-1	12	0.00115340253748558	2889	3	Cell division protein ftsK
Bbr_1187	fic	0	1482531	1483343	1	161	0.0136612021857923	813	10	Cell filamentation protein fic
Bbr_1188	miaA	0	1483386	1484369	-1	3	0.00338600451467269	984	3	tRNA delta(2)-isopentenylpyrophosphate transferase
Bbr_1189	Bbr_1189	0	1484492	1485928	-1	638	0.0208655332302937	1437	27	tRNA 2-methylthioadenosine synthase
Bbr_1190	relA2	0	1486016	1486816	1	85	0.00554785020804438	801	4	GTP pyrophosphokinase
Bbr_1191	Bbr_1191	0	1486813	1487760	-1	313	0.0117096018735363	948	10	Transporter, drug/metabolite exporter family
Bbr_1192	Bbr_1192	0	1487883	1488704	-1	355	0.022972972972973	822	17	Conserved hypothetical membrane spanning protein in uncharacterized protein family UPF0005
Bbr_1193	Bbr_1193	0	1488909	1489568	1	550	0.0269360269360269	660	16	Transcriptional regulatory protein
Bbr_1194	Bbr_1194	0	1489631	1490269	1	441	0.0225694444444444	639	13	Conserved hypothetical protein in acetyl transferase family
Bbr_1195	acn	0	1490388	1493087	-1	837	0.01440329218107	2700	35	Aconitate hydratase
Bbr_1196	ctpE	0	1493206	1495818	-1	738	0.0102040816326531	2613	24	Cation-transporting ATPase
Bbr_1197	Bbr_1197	0	1495883	1496467	-1	364	0.015180265654649	585	8	Conserved hypothetical secreted protein
Bbr_1198	Bbr_1198	0	1496479	1497738	-1	699	0.0149911816578483	1260	17	tRNA (Uracil-5-)-methyltransferase
Bbr_1199	Bbr_1199	0	1497728	1498504	-1	149	0.00857142857142857	777	6	Conserved hypothetical membrane spanning protein
Bbr_1200	Bbr_1200	0	1498520	1499365	-1	394	0.015748031496063	846	12	Conserved hypothetical protein
Bbr_1201	xth	0	1499490	1500350	1	169	0.0129032258064516	861	10	Exodeoxyribonuclease III
Bbr_1202	oppD2	0	1500659	1502668	-1	706	0.0149253731343284	2010	27	Oligopeptide transport ATP-binding protein oppD
Bbr_1203	oppC1	0	1502691	1503695	-1	296	0.0121546961325967	1005	11	Oligopeptide transport system permease protein oppC
Bbr_1204	oppB2	0	1503714	1504640	-1	203	0.00958083832335329	927	8	Oligopeptide transport system permease protein oppB
Bbr_1205	oppA2	0	1505030	1506670	-1	1006	0.020988490182803	1641	31	Oligopeptide-binding protein oppA
Bbr_1206	Bbr_1206	0	1506924	1507943	-1	115	0.00762527233115468	1020	7	Integrase/recombinase
Bbr_1207	Bbr_1207	0	1508115	1508927	1	772	0.0259562841530055	813	19	ATP-binding protein of ABC transporter system
Bbr_1208	Bbr_1208	0	1508924	1511782	1	590	0.0112665112665113	2859	29	Permease protein of ABC transporter system
Bbr_1209	Bbr_1209	0	1512035	1512292	-1	115	0.00858369098712446	258	2	Conserved hypothetical protein
Bbr_1210	tyrA2	0	1512378	1513394	-1	158	0.0120087336244541	1017	11	Prephenate dehydrogenase
Bbr_1211	pheA	0	1513388	1514359	-1	733	0.0262857142857143	972	23	Prephenate dehydratase
Bbr_1212	Bbr_1212	0	1514427	1514891	-1	58	0.00954653937947494	465	4	Conserved hypothetical membrane spanning protein
Bbr_1213	Bbr_1213	0	1515000	1516931	-1	79	0.0126509488211616	1932	22	GTP-binding protein TypA/BipA
Bbr_1214	Bbr_1214	0	1517321	1517926	1	258	0.021978021978022	606	12	Transcriptional regulator, padR type
Bbr_1215	Bbr_1215	0	1517943	1518704	1	204	0.0116618075801749	762	8	ATP-binding protein of ABC transporter system
Bbr_1216	Bbr_1216	0	1518701	1521823	1	1474	0.0199217360369975	3123	56	Hypothetical membrane spanning protein, ABC-type permease
Bbr_1217	Bbr_1217	0	1522003	1522152	-1	28	0.0148148148148148	150	2	pseudogene
Bbr_1218	iscS	0	1522250	1523548	-1	580	0.0205128205128205	1299	24	Cysteine desulfurase
Bbr_1219	nadC	0	1523551	1524444	-1	304	0.0149068322981366	894	12	Nicotinate-nucleotide pyrophosphorylase
Bbr_1220	nadB	0	1524448	1526052	-1	455	0.0152249134948097	1605	22	L-aspartate oxidase
Bbr_1221	nadA	0	1526201	1527481	-1	962	0.0190806591500434	1281	22	Quinolinate synthetase A
Bbr_1222	Bbr_1222	0	1527534	1528370	-1	546	0.0291777188328912	837	22	Phosphohydrolase (MutT/nudix family protein)
Bbr_1223	scpB	0	1528503	1529177	-1	467	0.0246710526315789	675	15	Segregation and condensation protein ScpB
Bbr_1224	scpA	0	1529190	1530041	-1	226	0.015645371577575	852	12	Segregation and condensation protein ScpA
Bbr_1225	parA1	0	1530041	1530880	-1	101	0.0105820105820106	840	8	Chromosome partitioning protein parA
Bbr_1226	Bbr_1226	0	1531105	1531992	-1	433	0.0225	888	18	Integrase/recombinase (XerD/RipX family)
Bbr_1227	glxK	0	1532070	1533224	-1	354	0.0105769230769231	1155	11	Glycerate kinase
Bbr_1228	rplT	0	1533295	1533678	-1	40	0.00578034682080925	384	2	LSU ribosomal protein L20P
Bbr_1229	rpmI	0	1533730	1533924	-1	0	0	195	0	LSU ribosomal protein L35P
Bbr_1230	infC	0	1533905	1534705	-1	0	0	801	0	Bacterial Protein Translation Initiation Factor 3 (IF-3)
Bbr_1231	Bbr_1231	0	1535077	1535565	-1	81	0.0113378684807256	489	5	Hypothetical protein
Bbr_1232	Bbr_1232	0	1535658	1536383	1	0	0	726	0	Thiamin pyrophosphokinase
Bbr_1233	gap	0	1536617	1537675	1	0	0	1059	0	Glyceraldehyde 3-phosphate dehydrogenase
Bbr_1234	Bbr_1234	0	1537769	1538275	1	0	0	507	0	Conserved hypothetical protein with YbaK / prolyl-tRNA synthetases associated domain
Bbr_1235	ispH	0	1538316	1539308	-1	0	0	993	0	4-hydroxy-3-methylbut-2-enyl diphosphate reductase
Bbr_1236	Bbr_1236	0	1539600	1540556	1	350	0.0162412993039443	957	14	Aldose 1-epimerase
Bbr_1237	Bbr_1237	0	1540691	1541635	1	945	0.0258519388954172	945	22	Aldose 1-epimerase
Bbr_1238	Bbr_1238	0	1541897	1542205	-1	1	0.003584229390681	309	1	Conserved hypothetical protein
Bbr_1239	sigH	0	1542202	1542996	-1	95	0.0125698324022346	795	9	RNA polymerase ECF-type sigma factor
Bbr_1240	mur	0	1543114	1544661	1	0	0	1548	0	UDP-N-acetylmuramoyl-L-alanyl-D-glutamate--lysine ligase
Bbr_1241	Bbr_1241	0	1544722	1545729	1	0	0	1008	0	Cell wall biosynthesis-associated protein
Bbr_1242	Bbr_1242	0	1545881	1546450	1	235	0.01364522417154	570	7	Cell wall biosynthesis-associated protein
Bbr_1243	smc	0	1546370	1550017	-1	1936	0.0161388550548112	3648	53	Chromosome partition protein smc
Bbr_1244	folC	0	1550062	1551663	-1	73	0.00277392510402219	1602	4	Folylpolyglutamate synthase/Dihydrofolate synthase
Bbr_1245	pepP	0	1552234	1553829	1	1085	0.0250521920668058	1596	36	Xaa-Pro aminopeptidase
Bbr_1246	Bbr_1246	0	1553967	1554488	1	88	0.0106382978723404	522	5	Phosphohydrolase (MutT/nudix family protein)
Bbr_1247	nagA2	0	1554586	1555863	-1	755	0.0191138140747176	1278	22	N-acetylglucosamine-6-phosphate deacetylase
Bbr_1248	nagB3	0	1555918	1556730	-1	470	0.0218579234972678	813	16	Glucosamine-6-phosphate isomerase
Bbr_1249	Bbr_1249	0	1557067	1558191	1	388	0.0138203356367226	1125	14	Transcriptional regulator, ROK family
Bbr_1250	Bbr_1250	0	1558219	1559133	-1	359	0.0218446601941748	915	18	Sugar kinase, ROK family
Bbr_1251	Bbr_1251	0	1559359	1560573	1	359	0.0146252285191956	1215	16	N-acetylglucosamine repressor
Bbr_1252	Bbr_1252	0	1560643	1561539	1	284	0.0173267326732673	897	14	pfkB family carbohydrate kinase
Bbr_1253	Bbr_1253	0	1561672	1562768	1	335	0.0111336032388664	1097	11	pseudogene
Bbr_1254	Bbr_1254	0	1562878	1563366	-1	19	0.00453514739229025	489	2	D-tyrosyl-tRNA(Tyr) deacylase
Bbr_1255	ftsQ	0	1563956	1564990	-1	593	0.0139484978540773	1035	13	Cell division protein ftsQ
Bbr_1256	murC	0	1564990	1566528	-1	0	0	1539	0	UDP-N-acetylmuramate--alanine ligase
Bbr_1257	murG	0	1566631	1567803	-1	1	0.000946969696969697	1173	1	UDP-N-acetylglucosamine--N-acetylmuramyl-(pentapeptide) pyrophosphoryl-undecaprenol N-acetylglucosamine transferase
Bbr_1258	fstW	0	1567820	1569037	-1	0	0	1218	0	Cell division protein ftsW
Bbr_1259	murD	0	1569024	1570469	-1	0	0	1446	0	UDP-N-acetylmuramoylalanine--D-glutamate ligase
Bbr_1260	murX	0	1570525	1571631	-1	0	0	1107	0	Phospho-N-acetylmuramoyl-pentapeptide-transferase
Bbr_1261	murF	0	1571675	1573120	-1	0	0	1446	0	UDP-N-acetylmuramoyl-tripeptide--D-alanyl-D-alanine ligase
Bbr_1262	Bbr_1262	0	1573181	1574053	-1	149	0.0190839694656489	873	15	Conserved hypothetical protein, probably involved in cell wall biosynthesis
Bbr_1263	ftsI	0	1574080	1575870	-1	0	0	1791	0	Peptidoglycan synthetase FtsI, penicillin-binding protein
Bbr_1264	Bbr_1264	0	1575867	1576319	-1	176	0.0122549019607843	453	5	Conserved hypothetical protein
Bbr_1265	mraW	0	1576322	1577374	-1	162	0.0116033755274262	1053	11	S-adenosyl-methyltransferase mraW
Bbr_1266	mraZ	0	1577374	1577895	-1	143	0.0127659574468085	522	6	Cell division protein mraZ
Bbr_1267	Bbr_1267	0	1578222	1580501	1	125	0.00389863547758285	2280	8	ATP-dependent DNA helicase
Bbr_1268	serA1	0	1580512	1581711	1	552	0.0111111111111111	1200	12	D-3-phosphoglycerate dehydrogenase
Bbr_1269	Bbr_1269	0	1581786	1582226	-1	51	0.0151133501259446	441	6	Conserved hypothetical protein with ATP cone domain
Bbr_1270	Bbr_1270	0	1582280	1582663	-1	230	0.023121387283237	384	8	LysM domain protein
Bbr_1271	lexA	0	1582814	1583527	1	412	0.0139968895800933	714	9	LexA repressor
Bbr_1272	czcD	0	1583678	1584622	1	396	0.0164512338425382	945	14	Cobalt-zinc-cadmium resistance protein czcD
Bbr_1273	ldh2	0	1584876	1585838	-1	6	0.00576701268742791	963	5	L-lactate dehydrogenase
Bbr_1274	hflX	0	1586023	1587528	-1	1136	0.0228613569321534	1506	31	GTP-binding protein hflX
Bbr_1275	Bbr_1275	0	1587652	1588308	1	270	0.0185810810810811	657	11	16S RNA methylase
Bbr_1276	hrpA	0	1588298	1592434	1	1856	0.0153061224489796	4137	57	ATP-dependent helicase hrpA
Bbr_1277	Bbr_1277	0	1592443	1593648	-1	432	0.0220994475138122	1206	24	Conserved hypothetical membrane spanning protein
Bbr_1278	glnA2	0	1593859	1595196	-1	82	0.00746887966804979	1338	9	Glutamine synthetase
Bbr_1279	Bbr_1279	0	1595298	1596734	1	1184	0.0185471406491499	1437	24	Conserved hypothetical protein
Bbr_1280	hisA	0	1596902	1597627	-1	611	0.0198776758409786	726	13	1-(5-phosphoribosyl)-5-[(5-phosphoribosylamino)methylideneamino] imidazole-4-carboxamide isomerase
Bbr_1281	hisH	0	1597651	1598298	-1	857	0.0291095890410959	648	17	Imidazole glycerol phosphate synthase subunit hisH
Bbr_1282	Bbr_1282	0	1598329	1599075	-1	229	0.0133729569093611	747	9	Conserved hypothetical protein
Bbr_1283	hisB	0	1599075	1599674	-1	428	0.0185185185185185	600	10	Imidazoleglycerol-phosphate dehydratase
Bbr_1284	hisC	0	1599752	1600912	-1	407	0.0200956937799043	1161	21	Histidinol-phosphate aminotransferase
Bbr_1285	hisD	0	1600909	1602291	-1	665	0.0200803212851406	1383	25	Histidinol dehydrogenase
Bbr_1286	acyP	0	1602394	1602717	-1	196	0.0136986301369863	324	4	Acylphosphatase
Bbr_1287	Bbr_1287	0	1602832	1603659	1	100	0.00804289544235925	828	6	Aldo/keto reductase family
Bbr_1288	Bbr_1288	0	1603798	1606149	-1	927	0.0151157298063297	2352	32	Conserved hypothetical protein (Glycosyl hydrolases family 95)
Bbr_1289	dapA3	0	1606176	1607069	-1	351	0.0161490683229814	894	13	Dihydrodipicolinate synthase
Bbr_1290	Bbr_1290	0	1607066	1607887	-1	405	0.0108108108108108	822	8	Conserved hypothetical protein
Bbr_1291	Bbr_1291	0	1607898	1608689	-1	398	0.0210378681626928	792	15	Short chain dehydrogenase
Bbr_1292	Bbr_1292	0	1608709	1609589	-1	158	0.0113493064312736	881	9	pseudogene
Bbr_1293	Bbr_1293	0	1615702	1617579	-1	522	0.0141927853341218	1878	24	Myosin-crossreactive antigen
Bbr_1294	dkgV	0	1617757	1618638	-1	255	0.0163727959697733	882	13	2,5-diketo-D-gluconic acid reductase A
Bbr_1295	Bbr_1295	0	1618729	1619115	-1	60	0.0143266475644699	387	5	Conserved hypothetical protein
Bbr_1296	dnaE	0	1619127	1622684	-1	0	0	3558	0	DNA polymerase III alpha subunit
Bbr_1297	Bbr_1297	0	1622979	1624028	1	721	0.017989417989418	1050	17	Conserved hypothetical protein with helix turn helix motif, DeoR family
Bbr_1298	Bbr_1298	0	1624039	1624983	-1	266	0.0164512338425382	945	14	Ribosomal large subunit pseudouridine synthase D
Bbr_1299	lspA	0	1624983	1625537	-1	18	0.002	555	1	Lipoprotein signal peptidase
Bbr_1300	Bbr_1300	0	1625554	1626903	-1	0	0	1350	0	Conserved hypothetical protein containing a repeated sequence found in lipoprotein LPP
Bbr_1301	Bbr_1301	0	1627044	1627346	-1	14	0.00732600732600733	303	2	Conserved hypothetical membrane spanning protein with YGGT family
Bbr_1302	Bbr_1302	0	1627458	1627934	-1	166	0.00465116279069767	477	2	Conserved hypothetical protein with DUF552 domain
Bbr_1303	ftsZ	0	1627947	1629149	-1	0	0	1203	0	Cell division protein ftsZ
Bbr_1304	Bbr_1304	0	1629270	1630505	-1	424	0.0134770889487871	1236	15	tRNA-dihydrouridine synthase
Bbr_1305	glyS	0	1630648	1632120	-1	1	0.000754147812971342	1473	1	Glycyl-tRNA synthetase
Bbr_1306	Bbr_1306	0	1632195	1632908	-1	395	0.0248833592534992	714	16	Hypothetical membrane spanning protein
Bbr_1307	Bbr_1307	0	1632928	1633692	-1	271	0.0058055152394775	765	4	ATP-binding protein of ABC transporter system
Bbr_1308	Bbr_1308	0	1633791	1634435	-1	487	0.0240963855421687	645	14	Hypothetical membrane spanning protein
Bbr_1309	Bbr_1309	0	1634435	1634821	-1	69	0.0114613180515759	387	4	Transcriptional regulator
Bbr_1310	Bbr_1310	0	1634818	1635348	-1	786	0.0460251046025105	531	22	Hypothetical membrane spanning protein
Bbr_1311	thiM	0	1635662	1636606	1	666	0.0235017626321974	945	20	Hydroxyethylthiazole kinase
Bbr_1312	thiEthiC	0	1636689	1639442	1	2267	0.0310609116579266	2754	77	Thiamine biosynthesis protein thiC
Bbr_1313	Bbr_1313	0	1639480	1640685	-1	1031	0.0220994475138122	1206	24	AAA family ATPase
Bbr_1314	thiD	0	1640812	1641621	1	1094	0.037037037037037	810	27	Phosphomethylpyrimidine kinase/Hydroxymethylpyrimidine kinase
Bbr_1315	Bbr_1315	0	1641685	1642062	1	25	0.00586510263929619	378	2	Conserved hypothetical protein with DUF77 domain
Bbr_1316	Bbr_1316	0	1642587	1643966	1	1249	0.0265700483091787	1380	33	Transporter, MFS superfamily
Bbr_1317	Bbr_1317	0	1643976	1645388	-1	732	0.0220125786163522	1413	28	2CS histidine protein kinase
Bbr_1318	Bbr_1318	0	1645442	1646134	-1	460	0.0240384615384615	693	15	Two-component response regulator
Bbr_1319	Bbr_1319	0	1646281	1647297	1	561	0.0196506550218341	1017	18	Conserved hypothetical membrane spanning protein
Bbr_1320	Bbr_1320	0	1647336	1648769	1	836	0.0162664601084431	1434	21	Neuroserpin precursor
Bbr_1321	Bbr_1321	0	1648822	1649853	1	716	0.0193756727664155	1032	18	Transcriptional regulator, LacI family
Bbr_1322	fosA	0	1650004	1650525	1	253	0.0234042553191489	522	11	Conserved hypothetical protein
Bbr_1323	fosB	0	1650572	1651042	1	279	0.0141509433962264	471	6	Sucrose permease
Bbr_1324	fosC	0	1651054	1652610	1	398	0.0114122681883024	1557	16	Beta-fructofuranosidase
Bbr_1325	Bbr_1325	0	1652754	1653521	-1	759	0.0303468208092486	768	21	ROK family
Bbr_1326	Bbr_1326	0	1653750	1654532	1	423	0.0156028368794326	783	11	Nitroreductase family protein
Bbr_1327	Bbr_1327	0	1654671	1655684	-1	0	0	1014	0	dTDP-rhamnosyl transferase rfbF
Bbr_1328	Bbr_1328	0	1655975	1656631	1	25	0.0101351351351351	657	6	Conserved hypothetical membrane spanning protein
Bbr_1329	Bbr_1329	0	1656645	1658996	1	151	0.00944733112895607	2352	20	Fused ATP binding protein and permease of ABC transporter
Bbr_1330	Bbr_1330	0	1659061	1659366	1	18	0.0108695652173913	306	3	Hypothetical RNA binding protein
Bbr_1331	Bbr_1331	0	1659450	1659815	-1	91	0.0212121212121212	366	7	Conserved hypothetical membrane spanning protein
Bbr_1332	Bbr_1332	0	1660248	1660658	-1	195	0.0243243243243243	411	9	Conserved hypothetical protein
Bbr_1333	Bbr_1333	0	1660687	1661673	-1	425	0.0123734533183352	987	11	conserved protein with hydroxyacid dehydrogenase catalytic domain
Bbr_1334	Bbr_1334	0	1661925	1663385	1	1201	0.0197718631178707	1461	26	Transporter, member of MFS
Bbr_1335	Bbr_1335	0	1663389	1663703	-1	107	0.0176056338028169	315	5	pseudogene
Bbr_1336	Bbr_1336	0	1663749	1663968	-1	13	0.00505050505050505	220	1	pseudogene
Bbr_1337	Bbr_1337	0	1664028	1665407	-1	295	0.0104669887278583	1380	13	AAA family ATPase
Bbr_1338	Bbr_1338	0	1665510	1668080	-1	906	0.0129645635263613	2571	30	DEAD/DEAH box-like helicase
Bbr_1339	Bbr_1339	0	1668168	1669193	-1	592	0.0173160173160173	1026	16	Conserved hypothetical protein with DUF344 domain
Bbr_1340	Bbr_1340	0	1669301	1670782	-1	999	0.0269865067466267	1482	36	Multiple substrate aminotransferase (MsaT) containing domain of GntR family
Bbr_1341	Bbr_1341	0	1671063	1671722	1	272	0.0202020202020202	660	12	Lysine exporter protein
Bbr_1342	Bbr_1342	0	1671706	1673259	-1	684	0.0171551107934239	1554	24	Conserved hypothetical secreted protein, possible acid phosphatase
Bbr_1343	gluD	0	1673346	1674446	-1	14498	0.0221997981836529	1101	22	Glutamate transport system permease protein gluD
Bbr_1344	gluC	0	1674452	1675129	-1	195	0.016366612111293	678	10	Glutamate transport system permease protein gluC
Bbr_1345	gluB	0	1675129	1675929	-1	316	0.0152565880721221	801	11	Glutamate-binding protein gluB
Bbr_1346	gluA	0	1675987	1676829	-1	405	0.0158102766798419	843	12	Glutamate transport ATP-binding protein gluA
Bbr_1347	Bbr_1347	0	1676882	1677433	-1	254	0.028169014084507	552	14	Conserved hypothetical protein with YbaK / prolyl-tRNA synthetases associated domain
Bbr_1348	aspS	0	1677637	1679436	-1	0	0	1800	0	Aspartyl-tRNA synthetase
Bbr_1349	hisS	0	1679472	1680731	-1	0	0	1260	0	Histidyl-tRNA synthetase
Bbr_1350	Bbr_1350	0	1680963	1682408	1	650	0.0168970814132104	1446	22	Conserved hypothetical protein with DUF349 domain
Bbr_1351	Bbr_1351	0	1682569	1684332	-1	795	0.0214105793450882	1764	34	Calcineurin-like phosphoesterase
Bbr_1352	Bbr_1352	0	1684442	1685200	-1	157	0.0116959064327485	759	8	Creatininase
Bbr_1353	proP	0	1685308	1686684	-1	1053	0.0209677419354839	1377	26	Proline/betaine transporter
Bbr_1354	Bbr_1354	0	1686872	1688374	-1	851	0.0192165558019217	1503	26	Transcriptional regulator
Bbr_1355	codA	0	1688517	1689839	1	956	0.017632241813602	1323	21	Cytosine deaminase
Bbr_1356	clpC	0	1689996	1692605	-1	36	0.00255427841634738	2610	6	Negative regulator of genetic competence clpC/mecB
Bbr_1357	Bbr_1357	0	1692758	1693723	1	362	0.0149425287356322	966	13	Universal stress protein family
Bbr_1358	Bbr_1358	0	1693875	1694924	-1	253	0.0137566137566138	1050	13	Conserved hypothetical protein
Bbr_1359	cspB	0	1694933	1695322	-1	41	0.0170940170940171	390	6	Cold shock protein
Bbr_1360	Bbr_1360	0	1695416	1697341	-1	98	0.00519031141868512	1926	9	Two component system histidine kinase
Bbr_1361	Bbr_1361	0	1697418	1698149	-1	827	0.0166919575113809	732	11	Two-component response regulator
Bbr_1362	Bbr_1362	0	1698142	1698978	-1	370	0.0172413793103448	837	13	Conserved hypothetical membrane spanning protein
Bbr_1363	Bbr_1363	0	1699055	1699345	1	145	0.0114503816793893	291	3	Conserved hypothetical protein with DUF909 domain
Bbr_1364	groEL	0	1699528	1701153	-1	1	0.000683060109289617	1626	1	60 kDa chaperonin GroEL
Bbr_1365	cspA	0	1701391	1701630	-1	362	0.0324074074074074	240	7	Cold shock protein
Bbr_1366	Bbr_1366	0	1701854	1702510	-1	346	0.0152027027027027	657	9	Conserved hypothetical protein
Bbr_1367	ung	0	1702627	1703316	1	296	0.0177133655394525	690	11	Uracil-DNA glycosylase
Bbr_1368	moxR2	0	1703355	1704434	1	1796	0.0432098765432099	1080	42	MoxR protein
Bbr_1369	Bbr_1369	0	1704479	1705375	1	957	0.0284653465346535	897	23	Conserved hypothetical protein
Bbr_1370	Bbr_1370	0	1705372	1705914	1	744	0.0286298568507157	543	14	Conserved hypothetical protein
Bbr_1371	Bbr_1371	0	1705914	1706969	1	718	0.0220820189274448	1056	21	Conserved hypothetical membrane spanning protein
Bbr_1372	Bbr_1372	0	1706966	1708003	1	787	0.00962566844919786	1038	9	Conserved hypothetical membrane spanning protein with a von Willebrand factor type A domain
Bbr_1373	Bbr_1373	0	1708000	1708572	1	507	0.0271317829457364	573	14	Conserved hypothetical secreted protein
Bbr_1374	Bbr_1374	0	1708699	1709007	1	68	0.021505376344086	309	6	Conserved hypothetical protein
Bbr_1375	Bbr_1375	0	1709004	1710584	1	502	0.0189739985945186	1581	27	Conserved hypothetical protein
Bbr_1376	Bbr_1376	0	1710611	1711255	-1	86	0.0103270223752151	645	6	Permease protein of ABC transporter system
Bbr_1377	purB	0	1711388	1712824	1	0	0	1437	0	Adenylosuccinate lyase
Bbr_1378	Bbr_1378	0	1712897	1715461	1	90	0.00043308791684712	2565	1	Conserved hypothetical membrane spanning protein in uncharacterized protein UPF0104 family
Bbr_1379	Bbr_1379	0	1715599	1715880	1	0	0	282	0	DNA-binding protein HU
Bbr_1380	Bbr_1380	0	1715992	1717479	-1	798	0.0194029850746269	1488	26	Conserved hypothetical protein with DUF275 domain
Bbr_1381	Bbr_1381	0	1717479	1717676	-1	1	0.00558659217877095	198	1	Conserved hypothetical protein with DUF797 domain
Bbr_1382	Bbr_1382	0	1717786	1718691	-1	29	0.00367647058823529	906	3	Inositol monophosphatase family protein
Bbr_1383	Bbr_1383	0	1718694	1720340	-1	1175	0.021577882670263	1647	32	Conserved hypothetical protein with DUF275 domain
Bbr_1384	rpe2	0	1720470	1721186	-1	333	0.0201238390092879	717	13	Ribulose-phosphate 3-epimerase
Bbr_1385	Bbr_1385	0	1721364	1722482	-1	836	0.0188492063492063	1119	19	PTS system, fructose-like enzyme IIC component
Bbr_1386	Bbr_1386	0	1722534	1722845	-1	305	0.0355871886120996	312	10	PTS system, fructose-like IIB component
Bbr_1387	Bbr_1387	0	1722896	1723366	-1	156	0.0283018867924528	471	12	PTS system, fructose-like IIA component
Bbr_1388	Bbr_1388	0	1723410	1723838	-1	314	0.0155038759689922	429	6	Nitrogen regulatory IIA (Enzyme IIA-NTR) (Phosphotransferase enzyme II, A component) transcription regulator protein
Bbr_1389	Bbr_1389	0	1723835	1725328	-1	897	0.0185873605947955	1494	25	Transcription antiterminator, BglG family
Bbr_1390	Bbr_1390	0	1725572	1726285	1	290	0.015552099533437	714	10	Haloacid dehalogenase-like hydrolase (HAD superfamily)
Bbr_1391	Bbr_1391	0	1726345	1727919	-1	1594	0.0232722143864598	1575	33	AAA family ATPase
Bbr_1392	dedA2	0	1727973	1728668	-1	817	0.025518341307815	696	16	DedA family protein
Bbr_1393	serB1	0	1728776	1729441	1	458	0.0183333333333333	666	11	Phosphoserine phosphatase
Bbr_1394	priA	0	1729489	1731798	1	0	0	2310	0	Primosomal protein N'
Bbr_1395	Bbr_1395	0	1732043	1732747	1	153	0.0188976377952756	705	12	Haloacid dehalogenase-like hydrolase (HAD superfamily)
Bbr_1396	fmt	0	1732887	1733900	1	1	0.00109529025191676	1014	1	Methionyl-tRNA formyltransferase
Bbr_1397	ilvD	0	1734196	1736058	-1	1335	0.0250447227191413	1863	42	Dihydroxy-acid dehydratase
Bbr_1398	rpoZ	0	1736225	1736509	1	31	0.0233463035019455	285	6	DNA-directed RNA polymerase omega chain
Bbr_1399	metK	0	1736795	1738015	1	0	0	1221	0	S-adenosylmethionine synthetase
Bbr_1400	Bbr_1400	0	1738200	1739054	1	55	0.00779220779220779	855	6	Fic family protein
Bbr_1401	Bbr_1401	0	1739455	1740216	-1	575	0.0233236151603499	762	16	Transposase
Bbr_1402	Bbr_1402	0	1740672	1742171	1	922	0.0177777777777778	1500	24	Transposase
Bbr_1403	Bbr_1403	0	1742168	1742947	1	336	0.00854700854700855	780	6	Transposase
Bbr_1404	Bbr_1404	0	1742990	1744147	-1	909	0.0201342281879195	1158	21	Transposase
Bbr_1405	cas2	0	1748797	1749087	-1	229	0.0190839694656489	291	5	CRISPR-associated protein Cas2
Bbr_1406	cas1	0	1749144	1750175	-1	735	0.0279870828848224	1032	26	CRISPR-associated protein Cas1
Bbr_1407	cas4	0	1750177	1750866	-1	115	0.00644122383252818	690	4	CRISPR-associated protein Cas4
Bbr_1408	Bbr_1408	0	1750905	1751756	-1	921	0.029986962190352	852	23	CRISPR-associated protein
Bbr_1409	Bbr_1409	0	1751760	1753718	-1	2012	0.0374149659863946	1959	66	CRISPR-associated protein
Bbr_1410	Bbr_1410	0	1753721	1754425	-1	969	0.0425196850393701	705	27	CRISPR-associated protein
Bbr_1411	cas3	0	1754432	1756870	-1	1269	0.0241347905282332	2439	53	CRISPR-associated helicase Cas3
Bbr_1412	Bbr_1412	0	1758082	1758867	-1	0	0	786	0	Transposase
Bbr_1413	Bbr_1413	0	1758870	1760351	-1	0	0	1482	0	Transposase
Bbr_1414	ileS	0	1761043	1764351	-1	0	0	3309	0	Isoleucyl-tRNA synthetase
Bbr_1415	rbsK2	0	1765024	1766025	-1	461	0.0155210643015521	1002	14	Ribokinase
Bbr_1416	rbsD1	0	1766065	1766460	-1	297	0.0196078431372549	396	7	Ribose transport system permease protein rbsD
Bbr_1417	rbsB1	0	1766592	1767539	-1	446	0.0199063231850117	948	17	D-ribose-binding protein rbsB
Bbr_1418	rbsC1	0	1767616	1768623	-1	512	0.0154185022026432	1008	14	Ribose transport system permease protein rbsC
Bbr_1419	rbsA1	0	1768620	1770140	-1	749	0.0197224251278305	1521	27	Ribose transport ATP-binding protein rbsA
Bbr_1420	Bbr_1420	0	1770400	1771419	-1	304	0.0163398692810458	1020	15	Transcriptional regulator, LacI family
Bbr_1421	Bbr_1421	0	1772687	1774132	-1	754	0.0207373271889401	1446	27	Conserved hypothetical membrane spanning protein
Bbr_1422	rbsK3	0	1774172	1775074	-1	761	0.020910209102091	903	17	pfkB family carbohydrate kinase
Bbr_1423	bdhA	0	1775074	1776279	-1	811	0.0230202578268877	1206	25	NADH-dependent butanol dehydrogenase 1
Bbr_1424	gph	0	1776276	1776962	-1	651	0.0161550888529887	687	10	Phosphoglycolate phosphatase
Bbr_1425	iunH2	0	1777086	1778069	-1	778	0.0214446952595937	984	19	Inosine-uridine preferring nucleoside hydrolase
Bbr_1426	Bbr_1426	0	1778125	1779081	-1	658	0.0208816705336427	957	18	pfkB family carbohydrate kinase
Bbr_1427	trpF	0	1779074	1779775	-1	320	0.0174050632911392	702	11	N-(5'-phosphoribosyl)anthranilate isomerase
Bbr_1428	cbiO1	0	1779768	1780583	-1	550	0.019047619047619	816	14	Cobalt transport ATP-binding protein cbiO
Bbr_1429	cbiO2	0	1780580	1781410	-1	618	0.0213903743315508	831	16	Cobalt transport ATP-binding protein cbiO
Bbr_1430	cbiQ	0	1781411	1782223	-1	254	0.0191256830601093	813	14	Cobalt transport protein cbiQ
Bbr_1431	Bbr_1431	0	1782227	1782880	-1	347	0.0186757215619694	654	11	Conserved hypothetical membrane spanning protein
Bbr_1432	rbsK4	0	1783137	1785038	1	1128	0.0233644859813084	1902	40	Ribokinase
Bbr_1433	Bbr_1433	0	1785146	1787161	-1	1111	0.0225895316804408	2016	41	ATP-binding protein of ABC transporter system
Bbr_1434	Bbr_1434	0	1787158	1789119	-1	732	0.0175537938844847	1962	31	ATP-binding protein of ABC transporter system
Bbr_1435	Bbr_1435	0	1789116	1789649	-1	267	0.0103950103950104	534	5	Transcriptional regulator, MarR family
Bbr_1436	Bbr_1436	0	1789860	1791059	-1	1375	0.0305555555555556	1200	33	pseudogene
Bbr_1437	Bbr_1437	0	1791106	1791396	-1	165	0.0152671755725191	291	4	Conserved hypothetical protein
Bbr_1438	Bbr_1438	0	1791453	1792658	-1	686	0.0211786372007366	1206	23	Glucan 1,3-beta-glucosidase
Bbr_1439	Bbr_1439	0	1792673	1793074	-1	11	0.00276243093922652	402	1	Conserved hypothetical protein
Bbr_1440	Bbr_1440	0	1793061	1793348	-1	38	0.0153846153846154	288	4	Nucleotidyltransferase
Bbr_1441	Bbr_1441	0	1793396	1793761	-1	352	0.0303030303030303	366	10	Conserved hypothetical protein
Bbr_1442	bgl2	0	1793785	1796148	-1	1066	0.0140977443609023	2364	30	Beta-glucosidase
Bbr_1443	Bbr_1443	0	1796344	1797075	-1	331	0.0182094081942337	732	12	Transcriptional regulator, TetR family
Bbr_1444	gshA	0	1797135	1798412	-1	523	0.0182450043440487	1278	21	Glutamate--cysteine ligase
Bbr_1445	Bbr_1445	0	1798575	1803680	-1	3386	0.0200174064403829	5106	92	Activator of (R)-2-hydroxyglutaryl-CoA dehydratase
Bbr_1446	nrdG	0	1803910	1804638	-1	295	0.015220700152207	729	10	Anaerobic ribonucleoside-triphosphate reductase activating protein
Bbr_1447	nrdD	0	1804793	1807201	-1	828	0.016597510373444	2409	36	Anaerobic ribonucleoside-triphosphate reductase
Bbr_1448	xseA	0	1807615	1808970	1	3	0.000819000819000819	1356	1	Exodeoxyribonuclease VII large subunit
Bbr_1449	xseB	0	1809032	1809316	1	8	0.00778210116731518	285	2	Exodeoxyribonuclease VII small subunit
Bbr_1450	Bbr_1450	0	1809383	1809907	1	564	0.0380549682875264	525	18	NAD(P)H oxidoreductase
Bbr_1451	Bbr_1451	0	1810043	1811899	-1	932	0.0191387559808612	1857	32	long chain fatty acid CoA ligase
Bbr_1452	Bbr_1452	0	1812036	1812542	-1	760	0.0350109409190372	507	16	Large-conductance mechanosensitive channel
Bbr_1453	Bbr_1453	0	1812730	1813158	-1	264	0.0129198966408269	429	5	Conserved hypothetical protein with nucleoside deoxyribosyltransferase (ntd) domain
Bbr_1454	Bbr_1454	0	1813513	1814652	1	1224	0.0341130604288499	1140	35	Conserved hypothetical membrane spanning protein with Endonuclease/Exonuclease/phosphatase family domain
Bbr_1455	ppx	0	1814686	1815654	-1	992	0.0297823596792669	969	26	Exopolyphosphatase
Bbr_1456	Bbr_1456	0	1815708	1816919	-1	542	0.0256645279560037	1212	28	Aminotransferase
Bbr_1457	Bbr_1457	0	1817018	1818073	1	629	0.0147213459516299	1056	14	NAD-dependent oxidoreductase
Bbr_1458	vsr	0	1818153	1818626	-1	199	0.0210772833723653	474	9	DNA mismatch endonuclease, patch repair protein
Bbr_1459	Bbr_1459	0	1818769	1819323	1	383	0.022	555	11	Acetyltransferase
Bbr_1460	Bbr_1460	0	1819329	1823393	-1	2935	0.0251434818256354	4065	92	Helicase
Bbr_1461	dapD	0	1823571	1824590	1	914	0.0315904139433551	1020	29	2,3,4,5-tetrahydropyridine-2-carboxylate N-succinyltransferase
Bbr_1462	gltA	0	1824965	1826257	-1	533	0.0197594501718213	1293	23	Citrate synthase
Bbr_1463	map	0	1826469	1827251	-1	0	0	783	0	Methionine aminopeptidase
Bbr_1464	Bbr_1464	0	1827415	1828299	-1	273	0.0150564617314931	885	12	Conserved hypothetical membrane spanning protein
Bbr_1465	pepO	0	1828464	1830647	1	714	0.0183112919633774	2184	36	Zinc metalloprotease
Bbr_1466	Bbr_1466	0	1830717	1831391	-1	494	0.0180921052631579	675	11	Single-strand DNA binding protein
Bbr_1467	proS	0	1831654	1833468	-1	0	0	1815	0	Prolyl-tRNA synthetase
Bbr_1468	pflA2	0	1833607	1834476	-1	547	0.0229885057471264	870	18	pseudogene
Bbr_1469	Bbr_1469	0	1834481	1834687	-1	221	0.0427807486631016	207	8	pseudogene
Bbr_1470	Bbr_1470	0	1834800	1836218	-1	1417	0.0234741784037559	1419	30	Helicase
Bbr_1471	orn	0	1836343	1836993	-1	0	0	651	0	Oligoribonuclease
Bbr_1472	guaB	0	1837161	1838714	-1	123	0.0171551107934239	1554	24	Inosine-5'-monophosphate dehydrogenase
Bbr_1473	rfe	0	1838803	1840050	-1	0	0	1248	0	Undecaprenyl-phosphate alpha-N-acetylglucosaminephosphotransferase
Bbr_1474	Bbr_1474	0	1840047	1840709	-1	115	0.0033500837520938	663	2	Sua5/YciO/YrdC/YwlC family protein
Bbr_1475	Bbr_1475	0	1840868	1841572	-1	273	0.0204724409448819	705	13	Branched-chain amino acid transport ATP-binding protein livF
Bbr_1476	Bbr_1476	0	1841572	1842435	-1	486	0.0167095115681234	864	13	Branched-chain amino acid transport ATP-binding protein livG
Bbr_1477	Bbr_1477	0	1842432	1843508	-1	662	0.022680412371134	1077	22	Branched-chain amino acid transport system permease protein livM
Bbr_1478	Bbr_1478	0	1843525	1844448	-1	898	0.03125	924	26	Branched-chain amino acid transport system permease protein livH
Bbr_1479	Bbr_1479	0	1844610	1845797	-1	931	0.0308411214953271	1188	33	Leucine-, isoleucine-, valine-, threonine-, and alanine-binding protein
Bbr_1480	hemK	0	1846070	1846954	-1	53	0.0100376411543287	885	8	Peptide release factor-glutamine N5-methyltransferase
Bbr_1481	prfA	0	1847097	1848185	-1	0	0	1089	0	Bacterial Peptide Chain Release Factor 1 (RF-1)
Bbr_1482	rpmE2	0	1848295	1848507	-1	0	0	213	0	LSU ribosomal protein L31P
Bbr_1483	Bbr_1483	0	1848796	1849407	1	772	0.0326678765880218	612	18	Multidrug resistance protein B
Bbr_1484	Bbr_1484	0	1849510	1850301	-1	159	0.00981767180925666	792	7	Conserved hypothetical protein
Bbr_1485	fms	0	1850690	1851109	-1	267	0.0317460317460317	420	12	Peptide deformylase
Bbr_1486	dkg	0	1851109	1851957	-1	604	0.0235294117647059	849	18	2,5-diketo-D-gluconic acid reductase
Bbr_1487	Bbr_1487	0	1852390	1852914	-1	743	0.0380549682875264	525	18	Conserved hypothetical protein, marR family
Bbr_1488	glk	0	1853177	1854127	-1	943	0.0292056074766355	951	25	Glucokinase/Xylose repressor
Bbr_1489	Bbr_1489	0	1854663	1856402	-1	1800	0.037037037037037	1740	58	Conserved hypothetical membrane spanning protein, MFS member
Bbr_1490	Bbr_1490	0	1857003	1858682	1	0	0	1680	0	ATP-binding protein of ABC transporter system
Bbr_1491	tesB	0	1858899	1859804	1	361	0.017156862745098	906	14	Acyl-CoA thioesterase
Bbr_1492	Bbr_1492	0	1859845	1860372	-1	292	0.0189075630252101	528	9	Conserved hypothetical membrane spanning protein
Bbr_1493	sulD	0	1860467	1862077	-1	741	0.016551724137931	1611	24	Dihydroneopterin aldolase/2-amino-4-hydroxy-6-hydroxymethyldihydropteridine pyrophosphokinase
Bbr_1494	folP	0	1862194	1863069	-1	191	0.0114068441064639	876	9	Dihydropteroate synthase
Bbr_1495	folE	0	1863267	1863926	-1	113	0.00841750841750842	660	5	GTP cyclohydrolase I
Bbr_1496	ftsH	0	1864023	1866122	-1	444	0.0137566137566138	2100	26	Cell division protein ftsH
Bbr_1497	hprT	0	1866119	1866682	-1	262	0.0216535433070866	564	11	Hypoxanthine-guanine phosphoribosyltransferase
Bbr_1498	tilS	0	1866669	1867820	-1	0	0	1152	0	tRNA(Ile)-lysidine synthetase TilS
Bbr_1499	Bbr_1499	0	1867856	1869352	-1	1352	0.021513353115727	1497	29	Conserved hypothetical secreted protein with D-Ala-D-Ala carboxypeptidase 3 (S13) domain
Bbr_1500	Bbr_1500	0	1869377	1871047	-1	1176	0.0246010638297872	1671	37	Conserved hypothetical membrane spanning protein
Bbr_1501	Bbr_1501	0	1871047	1872129	-1	330	0.0174358974358974	1083	17	ATP-binding protein of ABC transporter system
Bbr_1502	Bbr_1502	0	1872562	1873785	-1	0	0	1224	0	N-acetylglucosaminyltransferase
Bbr_1503	Bbr_1503	0	1873785	1875377	-1	658	0.0153417015341702	1593	22	Conserved hypothetical membrane spanning protein with DUF20 domain
Bbr_1504	Bbr_1504	0	1875455	1876381	1	578	0.0215568862275449	927	18	Glycosyltransferase
Bbr_1505	fucO	0	1876517	1877668	-1	1428	0.0260366441658631	1152	27	Lactaldehyde reductase
Bbr_1506	Bbr_1506	0	1878020	1879324	1	962	0.0280851063829787	1305	33	Cyclopropane-fatty-acyl-phospholipid synthase
Bbr_1507	Bbr_1507	0	1879865	1880734	1	828	0.0319284802043423	870	25	tRNA (m(7)G46) methyltransferase
Bbr_1508	Bbr_1508	0	1880839	1881315	-1	716	0.0302325581395349	477	13	Xre transcriptional regulator
Bbr_1509	Bbr_1509	0	1881864	1883126	1	1563	0.029023746701847	1263	33	Conserved hypothetical protein
Bbr_1509a	Bbr_1509a	0	1881721	1881867	1	223	0.0225563909774436	147	3	hypothetical protein
Bbr_1510	Bbr_1510	0	1883123	1883545	1	738	0.0393700787401575	423	15	WhiB-like transcription factor
Bbr_1511	Bbr_1511	0	1883605	1884390	-1	0	0	786	0	Transposase
Bbr_1512	Bbr_1512	0	1884393	1885874	-1	0	0	1482	0	Transposase
Bbr_1513	parA2	0	1886251	1886850	1	277	0.0185185185185185	600	10	Chromosome partitioning protein parA
Bbr_1514	Bbr_1514	0	1886847	1887098	1	394	0.039647577092511	252	9	Conserved hypothetical protein
Bbr_1515	Bbr_1515	0	1887463	1888974	1	1208	0.0249816311535636	1512	34	ATP-binding protein of ABC transporter system
Bbr_1516	Bbr_1516	0	1889083	1889658	1	545	0.0250481695568401	576	13	Acetyltransferase (GNAT) family
Bbr_1517	serB2	0	1890008	1890655	-1	490	0.023972602739726	648	14	Phosphoserine phosphatase
Bbr_1518	Bbr_1518	0	1890944	1895326	1	3452	0.0288973384030418	4383	114	Cell surface protein
Bbr_1519	Bbr_1519	0	1895679	1896422	1	268	0.0208955223880597	744	14	Multidrug-efflux transporter 2 regulator
Bbr_1520	pacB	0	1896554	1897555	1	1481	0.0354767184035477	1002	32	Penicillin acylase, bile salt hydrolase
Bbr_1521	Bbr_1521	0	1897587	1898126	1	480	0.0164609053497942	540	8	Hypothetical secreted protein
Bbr_1522	Bbr_1522	0	1898301	1898726	1	225	0.0260416666666667	426	10	Hypothetical protein
Bbr_1523	Bbr_1523	0	1899030	1899476	1	7	0.00496277915632754	447	2	MerR family regulatory protein
Bbr_1524	Bbr_1524	0	1899487	1900056	1	642	0.0311890838206628	570	16	Conserved hypothetical protein
Bbr_1525	Bbr_1525	0	1900089	1901357	1	762	0.0201224846894138	1269	23	Hypothetical protein
Bbr_1526	Bbr_1526	0	1901485	1902774	1	0	0	1290	0	Transposase
Bbr_1527	Bbr_1527	0	1902851	1903105	1	103	0.0217391304347826	255	5	Conserved hypothetical membrane spanning protein
Bbr_1528	Bbr_1528	0	1903134	1903979	1	914	0.0223097112860892	846	17	Conserved hypothetical membrane spanning protein
Bbr_1529	Bbr_1529	0	1904008	1904145	1	134	0.032	138	4	Hypothetical protein
Bbr_1530	Bbr_1530	0	1904196	1905305	1	746	0.019019019019019	1110	19	Conserved hypothetical protein with CHAP and transglycosylase SLT domains
Bbr_1531	Bbr_1531	0	1905339	1906634	1	1246	0.0351328191945159	1296	41	Conserved hypothetical protein
Bbr_1532	Bbr_1532	0	1906903	1907907	1	0	0	1005	0	DNA processing chain A
Bbr_1533	Bbr_1533	0	1907904	1908728	1	742	0.0296096904441454	825	22	Hypothetical protein
Bbr_1534	rep	0	1908904	1910607	-1	3948	0.0632333767926988	1704	97	ATP-dependent DNA helicase rep
Bbr_1535	Bbr_1535	0	1910594	1912186	-1	4275	0.0592747559274756	1593	85	Conserved hypothetical protein with ABC transporter domain
Bbr_1536	Bbr_1536	0	1912374	1914038	-1	1247	0.028685790527018	1665	43	TraG/TraD family
Bbr_1537	Bbr_1537	0	1914035	1914415	-1	97	0.0116618075801749	381	4	Hypothetical protein
Bbr_1538	Bbr_1538	0	1914412	1914732	-1	317	0.0311418685121107	321	9	Hypothetical protein
Bbr_1539	Bbr_1539	0	1914722	1915870	-1	980	0.0270531400966184	1149	28	Conserved hypothetical protein
Bbr_1540	Bbr_1540	0	1916313	1917098	-1	0	0	786	0	Transposase
Bbr_1541	Bbr_1541	0	1917101	1918582	-1	0	0	1482	0	Transposase
Bbr_1542	Bbr_1542	0	1918721	1919428	-1	442	0.0188087774294671	708	12	Hypothetical protein
Bbr_1543	Bbr_1543	0	1919456	1920325	-1	330	0.0204342273307791	870	16	Hypothetical protein
Bbr_1544	Bbr_1544	0	1920394	1921824	-1	1747	0.0372670807453416	1431	48	Relaxase
Bbr_1545	Bbr_1545	0	1921815	1922219	-1	465	0.0438356164383562	405	16	mobilization protein
Bbr_1545a	Bbr_1545a	0	1922512	1922880	1	367	0.027027027027027	369	9	hypothetical protein
Bbr_1546	parB1	0	1923325	1924899	-1	1843	0.0282087447108604	1575	40	Chromosome partitioning protein parB
Bbr_1546a	Bbr_1546a	0	1922914	1923240	1	307	0.0305084745762712	327	9	hypothetical protein
Bbr_1547	Bbr_1547	0	1924977	1925591	-1	224	0.01985559566787	615	11	Conserved hypothetical protein
Bbr_1548	Bbr_1548	0	1926031	1927395	-1	1131	0.0244100895036615	1365	30	Integrase protein
Bbr_1549	Bbr_1549	0	1927804	1928067	-1	335	0.0336134453781513	264	8	pseudogene
Bbr_1550	Bbr_1550	0	1928223	1928501	-1	331	0.0238095238095238	279	6	Hypothetical protein
Bbr_1551	lacS	0	1928568	1930049	-1	1598	0.0344827586206897	1482	46	Galactoside symporter
Bbr_1552	lacZ6	0	1930417	1933554	1	3360	0.0300884955752212	3138	85	Beta-galactosidase
Bbr_1553	Bbr_1553	0	1933754	1934764	-1	975	0.0373626373626374	1011	34	Transcriptional regulator, LacI family
Bbr_1554	Bbr_1554	0	1935269	1936594	-1	1647	0.0293132328308208	1326	35	Solute-binding protein of ABC transporter system (lactose)
Bbr_1555	Bbr_1555	0	1936824	1937999	1	688	0.0198300283286119	1176	21	NagC/XylR-type transciptional regulator
Bbr_1556	nagZ	0	1938247	1940268	1	1538	0.0252747252747253	2022	46	Beta-N-acetylhexosaminidase
Bbr_1557	Bbr_1557	0	1940523	1940787	-1	284	0.0209205020920502	265	5	pseudogene
Bbr_1558	Bbr_1558	0	1940903	1942270	1	1950	0.0349025974025974	1368	43	Permease protein of ABC transporter system
Bbr_1559	Bbr_1559	0	1942267	1943490	1	1754	0.0254083484573503	1224	28	permease protein of ABC transporter system
Bbr_1560	Bbr_1560	0	1943503	1944138	1	353	0.0104712041884817	636	6	ATP-binding protein of ABC transporter system
Bbr_1561	Bbr_1561	0	1944309	1944491	1	46	0.0121212121212121	183	2	pseudogene
Bbr_1562	ptpA	0	1944584	1945102	-1	381	0.0192307692307692	519	9	Protein tyrosine phosphatase
Bbr_1563	dfrA	0	1945218	1945880	-1	8	0.0016750418760469	663	1	Dihydrofolate reductase
Bbr_1564	thyA	0	1945998	1946798	-1	0	0	801	0	Thymidylate synthase
Bbr_1565	Bbr_1565	0	1947003	1947416	1	475	0.0268096514745308	414	10	Conserved hypothetical protein, OsmC-like protein
Bbr_1566	Bbr_1566	0	1947563	1948600	-1	355	0.013903743315508	1038	13	Universal stress protein family
Bbr_1567	Bbr_1567	0	1948821	1949543	-1	814	0.0307219662058372	723	20	Conserved hypothetical secreted protein with NlpC/P60 family domain
Bbr_1568	Bbr_1568	0	1949706	1950443	-1	480	0.0180451127819549	738	12	Conserved hypothetical secreted protein with NlpC/P60 family domain
Bbr_1569	Bbr_1569	0	1950545	1951504	-1	85	0.0185185185185185	960	16	Conserved hypothetical protein with CHAP domain
Bbr_1570	serC	0	1951758	1952894	1	1051	0.033203125	1137	34	Phosphoserine aminotransferase
Bbr_1571	Bbr_1571	0	1953056	1953244	1	134	0.0292397660818713	189	5	Conserved hypothetical membrane spanning protein
Bbr_1572	bbkinL	0	1953245	1954438	-1	740	0.0297674418604651	1194	32	Sensor-like histidine kinase senX3
Bbr_1573	Bbr_1573	0	1954630	1955304	1	0	0	675	0	Phosphate transport system protein phoU-like protein
Bbr_1574	gpm2	0	1955674	1956414	-1	0	0	741	0	Phosphoglycerate mutase
Bbr_1575	menA	0	1956552	1957517	-1	907	0.0264367816091954	966	23	1,4-dihydroxy-2-naphthoate polyprenyltransferase
Bbr_1576	lysS	0	1957675	1959273	-1	0	0	1599	0	Lysyl-tRNA synthetase
Bbr_1577	Bbr_1577	0	1960106	1961296	1	804	0.019589552238806	1191	21	transporter, member of MFS
Bbr_1578	Bbr_1578	0	1961380	1963581	1	1201	0.0181634712411705	2202	36	Conserved hypothetical protein with TPR domain
Bbr_1579	Bbr_1579	0	1963591	1964223	1	398	0.0140350877192982	633	8	Conserved hypothetical protein
Bbr_1580	Bbr_1580	0	1964241	1965965	-1	640	0.0115904700579523	1725	18	Conserved hypothetical membrane spanning protein
Bbr_1581	Bbr_1581	0	1966086	1966805	-1	73	0.00771604938271605	720	5	Conserved hypothetical membrane spanning protein
Bbr_1582	Bbr_1582	0	1966802	1968484	-1	252	0.0099009900990099	1683	15	Conserved hypothetical membrane spanning protein with PspC domain
Bbr_1583	Bbr_1583	0	1968613	1969899	1	296	0.0103537532355479	1287	12	Histidine kinase sensor of two component system
Bbr_1584	Bbr_1584	0	1969896	1970579	1	659	0.0146103896103896	684	9	Response regulator of two-component system
Bbr_1585	galE	0	1970705	1971727	-1	126	0.0152008686210641	1023	14	UDP-glucose 4-epimerase
Bbr_1586	Bbr_1586	0	1971866	1972936	-1	445	0.0176348547717842	1071	17	phosphotransferase family
Bbr_1587	lnbP	0	1973313	1975565	-1	1488	0.0187376725838264	2253	38	lacto-N-biose phorylase
Bbr_1588	Bbr_1588	0	1975779	1976729	-1	538	0.0233644859813084	951	20	Permease protein of ABC transporter system for sugars
Bbr_1589	Bbr_1589	0	1976729	1977700	-1	1013	0.0308571428571429	972	27	Permease protein of ABC transporter system for sugars
Bbr_1590	Bbr_1590	0	1977891	1979207	-1	1090	0.0227655986509275	1317	27	Solute-binding protein of ABC transporter system for sugars
Bbr_1591	serS	0	1979683	1980969	-1	0	0	1287	0	Seryl-tRNA synthetase
Bbr_1592	Bbr_1592	0	1981209	1982390	1	326	0.0103383458646617	1182	11	Conserved hypothetical secreted protein with presumed diacylglycerol kinase catalytic domain
Bbr_1593	fruT	0	1982392	1983285	-1	198	0.0161490683229814	894	13	Transcription antiterminator, BglG family
Bbr_1594	fruA	0	1983337	1985427	-1	344	0.0164718384697131	2091	31	PTS system, fructose/glucose-specific IIABC component
Bbr_1595	pgm	0	1985923	1987599	1	1616	0.0311258278145695	1677	47	Phosphoglucomutase
Bbr_1596	Bbr_1596	0	1988183	1989250	-1	677	0.0155925155925156	1068	15	Conserved hypothetical protein
Bbr_1597	Bbr_1597	0	1989446	1989877	1	303	0.0282776349614396	432	11	Rrf2 family protein
Bbr_1598	Bbr_1598	0	1990160	1991668	1	1073	0.0206033848417954	1509	28	Pyridine nucleotide-disulfide oxidoreductase family protein
Bbr_1599	rnh	0	1991723	1992820	1	125	0.00505561172901921	1098	5	Ribonuclease HI
Bbr_1600	rpi	0	1992951	1993649	1	0	0	699	0	Ribose 5-phosphate isomerase
Bbr_1601	Bbr_1601	0	1993861	1994040	-1	59	0.0123456790123457	180	2	hypothetical protein
Bbr_1602	Bbr_1602	0	1994078	1994701	-1	1880	0.0427046263345196	624	24	Conserved hypothetical secreted protein
Bbr_1603	radA	0	1994821	1996320	1	1006	0.0237037037037037	1500	32	DNA repair protein radA
Bbr_1604	ribF	0	1996330	1997454	-1	0	0	1125	0	Riboflavin kinase/FMN adenylyltransferase
Bbr_1605	truB	0	1997509	1998696	-1	570	0.0196261682242991	1188	21	tRNA pseudouridine synthase B
Bbr_1606	rbfA	0	1998756	1999241	-1	4	0.00228310502283105	486	1	Ribosome-binding factor A
Bbr_1607	infB	0	1999512	2002334	-1	0	0	2823	0	Bacterial Protein Translation Initiation Factor 2 (IF-2)
Bbr_1608	nusA	0	2002610	2003665	-1	0	0	1056	0	N utilization substance protein A
Bbr_1609	Bbr_1609	0	2003869	2004597	1	697	0.0289193302891933	729	19	Conserved hypothetical protein
Bbr_1610	Bbr_1610	0	2004655	2005455	-1	1149	0.0374479889042996	801	27	pseudogene
Bbr_1611	Bbr_1611	0	2005668	2006468	-1	1095	0.0277392510402219	801	20	Conserved hypothetical protein in transglutaminase family
Bbr_1612	Bbr_1612	0	2006614	2008794	-1	2015	0.0259806418746816	2181	51	Conserved hypothetical protein with DUF404 and DUF407 domains
Bbr_1613	truA	0	2008955	2009866	-1	117	0.0109622411693057	912	9	tRNA pseudouridine synthase A
Bbr_1614	rplQ	0	2010035	2010568	-1	28	0.00623700623700624	534	3	50S ribosomal protein L17
Bbr_1615	rpoA	0	2010665	2011660	-1	0	0	996	0	DNA-directed RNA polymerase alpha chain
Bbr_1616	rpsK	0	2011740	2012138	-1	0	0	399	0	SSU ribosomal protein S11P
Bbr_1617	rpsM	0	2012226	2012603	-1	0	0	378	0	SSU ribosomal protein S13P
Bbr_1618	rpmJ	0	2012752	2012865	-1	0	0	114	0	LSU ribosomal protein L36P
Bbr_1619	infA	0	2012889	2013107	-1	0	0	219	0	Bacterial Protein Translation Initiation Factor 1 (IF-1)
Bbr_1620	adk	0	2013260	2013820	-1	0	0	561	0	Adenylate kinase
Bbr_1621	secY	0	2013972	2015309	-1	0	0	1338	0	Protein translocase subunit secY
Bbr_1622	rplO	0	2015626	2016078	-1	0	0	453	0	50S ribosomal protein L15
Bbr_1623	rpmD	0	2016081	2016266	-1	0	0	186	0	50S ribosomal protein L30
Bbr_1624	rpsE	0	2016272	2017000	-1	0	0	729	0	30S ribosomal protein S5
Bbr_1625	rplR	0	2016997	2017368	-1	0	0	372	0	50S ribosomal protein L18
Bbr_1626	rplF	0	2017370	2017909	-1	0	0	540	0	50S ribosomal protein L6
Bbr_1627	rpsH	0	2017927	2018325	-1	0	0	399	0	30S ribosomal protein S8
Bbr_1628	rpsN	0	2018415	2018600	-1	0	0	186	0	30S ribosomal protein S14-1
Bbr_1629	rplE	0	2018602	2019174	-1	0	0	573	0	50S ribosomal protein L5
Bbr_1630	rplX	0	2019171	2019506	-1	0	0	336	0	50S ribosomal protein L24
Bbr_1631	rplN	0	2019508	2019876	-1	0	0	369	0	50S ribosomal protein L14
Bbr_1632	rpsQ	0	2019971	2020231	-1	0	0	261	0	30S ribosomal protein S17
Bbr_1633	rpmC	0	2020234	2020485	-1	1	0.00440528634361234	252	1	50S ribosomal protein L29
Bbr_1634	rplP	0	2020485	2020904	-1	0	0	420	0	50S ribosomal protein L16
Bbr_1635	rpsC	0	2020911	2021711	-1	0	0	801	0	30S ribosomal protein S3
Bbr_1636	rplV	0	2021714	2022073	-1	0	0	360	0	50S ribosomal protein L22
Bbr_1637	rpsS	0	2022090	2022368	-1	0	0	279	0	30S ribosomal protein S19
Bbr_1638	rplB	0	2022384	2023214	-1	0	0	831	0	50S ribosomal protein L2
Bbr_1639	rplW	0	2023251	2023547	-1	0	0	297	0	50S ribosomal protein L23
Bbr_1640	rplD	0	2023553	2024209	-1	0	0	657	0	50S ribosomal protein L4
Bbr_1641	rplC	0	2024216	2024857	-1	0	0	642	0	50S ribosomal protein L3
Bbr_1642	rpsJ	0	2024874	2025182	-1	0	0	309	0	30S ribosomal protein S10
Bbr_1643	aldB	0	2025685	2026404	1	1390	0.029320987654321	720	19	Alpha-acetolactate decarboxylase
Bbr_1644	Bbr_1644	0	2026832	2027659	1	1205	0.0455764075067024	828	34	Conserved hypothetical membrane spanning protein
Bbr_1645	adh2	0	2027950	2030679	-1	3524	0.0333740333740334	2730	82	Aldehyde-alcohol dehydrogenase 2
Bbr_1646	Bbr_1646	0	2031200	2032342	1	1604	0.0369290573372206	1143	38	Transcriptional regulator, ROK family
Bbr_1647	glgX2	0	2032400	2034916	1	1692	0.0233892321270962	2517	53	Glycogen operon protein glgX
Bbr_1648	rpsI	0	2035739	2036230	-1	0	0	492	0	30S ribosomal protein S9
Bbr_1649	rplM	0	2036253	2036702	-1	0	0	450	0	50S ribosomal protein L13
Bbr_1650	malQ2	0	2036990	2039125	-1	1475	0.0249609984399376	2136	48	4-alpha-glucanotransferase
Bbr_1651	Bbr_1651	0	2039278	2039943	-1	11	0.00166666666666667	666	1	Conserved hypothetical protein with leucine rich repeat variant
Bbr_1652	Bbr_1652	0	2039958	2040599	-1	248	0.0173010380622837	642	10	Thymidylate synthase
Bbr_1653	serA2	0	2040623	2041600	-1	679	0.0295119182746879	978	26	D-3-phosphoglycerate dehydrogenase
Bbr_1654	Bbr_1654	0	2041670	2042622	-1	927	0.0221445221445221	953	19	pseudogene
Bbr_1655	bgl3	0	2042991	2044181	-1	1005	0.0261194029850746	1191	28	Beta-glucosidase
Bbr_1656	Bbr_1656	0	2044212	2045099	-1	1724	0.03875	888	31	Sugar ABC transporter, permease protein
Bbr_1657	Bbr_1657	0	2045111	2046028	-1	1044	0.0326481257557437	918	27	Permease protein of ABC transporter system
Bbr_1658	Bbr_1658	0	2046049	2047344	-1	1855	0.0351328191945159	1296	41	Sugar-binding protein of ABC transporter system
Bbr_1659	Bbr_1659	0	2047527	2048654	-1	1720	0.0393700787401575	1128	40	Transcriptional regulator, lacI type
Bbr_1660	Bbr_1660	0	2048800	2049180	-1	525	0.0291545189504373	381	10	Conserved hypothetical protein
Bbr_1661	Bbr_1661	0	2049456	2050156	-1	678	0.0253565768621236	701	16	pseudogene
Bbr_1662	Bbr_1662	0	2050263	2051537	1	1194	0.0278745644599303	1275	32	DNA polymerase IV
Bbr_1663	Bbr_1663	0	2051538	2052725	-1	885	0.0252336448598131	1188	27	Aminotransferase
Bbr_1664	fdxC	0	2052818	2053138	-1	0	0	321	0	Ferredoxin
Bbr_1665	aap4	0	2053203	2054729	-1	1864	0.0283636363636364	1527	39	Amino acid permease
Bbr_1666	murB	0	2054891	2056114	-1	1	0.000907441016333938	1224	1	UDP-N-acetylenolpyruvoylglucosamine reductase
Bbr_1667	rpmG	0	2056236	2056403	-1	90	0.0131578947368421	168	2	LSU ribosomal protein L33P
Bbr_1668	groES	0	2057121	2057414	-1	0	0	294	0	10 kDa chaperonin GroES
Bbr_1669	Bbr_1669	0	2057571	2058542	-1	29164	0.0331428571428571	972	29	Conserved hypothetical membrane spanning protein
Bbr_1670	Bbr_1670	0	2058822	2059415	-1	771	0.0336448598130841	594	18	Ribosomal-protein-S5-alanine acetyltransferase
Bbr_1670a	Bbr_1670a	0	2060255	2060440	1	49	0.0238095238095238	186	4	Type I antifreeze protein, regulatory protein of the FmdB family
Bbr_1671	Bbr_1671	0	2059503	2060195	1	643	0.0288461538461538	693	18	pseudogene
Bbr_1672	Bbr_1672	0	2060512	2061144	1	578	0.0298245614035088	633	17	Conserved hypothetical secreted protein with Flp pilus assembly protein CpaB domain
Bbr_1673	Bbr_1673	0	2061587	2065207	-1	1328	0.0230131942313593	3621	75	DNA and RNA helicase related protein
Bbr_1674	Bbr_1674	0	2065216	2066571	-1	357	0.0212940212940213	1356	26	Conserved hypothetical protein with FHA domain
Bbr_1675	rplL	0	2066785	2067165	-1	1	0.00291545189504373	381	1	LSU ribosomal protein L12P (L7/L12)
Bbr_1676	rplJ	0	2067275	2067796	-1	0	0	522	0	LSU ribosomal protein L10P
Bbr_1677	Bbr_1677	0	2068143	2068934	-1	907	0.0378681626928471	792	27	Conserved hypothetical protein
Bbr_1678	Bbr_1678	0	2069176	2070570	1	1598	0.0310509554140127	1395	39	Guanine-hypoxanthine permease
Bbr_1679	pstB	0	2071211	2071990	-1	4	0.00284900284900285	780	2	Phosphate transport ATP-binding protein pstB
Bbr_1680	pstA	0	2072036	2073034	-1	196	0.02	999	18	Phosphate transport system permease protein pstA
Bbr_1681	pstC	0	2073034	2073987	-1	20	0.00232828870779977	954	2	Phosphate transport system permease protein pstC
Bbr_1682	pstS	0	2074194	2075324	-1	75	0.0137524557956778	1131	14	Phosphate-binding protein
Bbr_1683	phoP	0	2075578	2076348	-1	633	0.0216138328530259	771	15	Two-component response regulator PhoP
Bbr_1684	phoR	0	2076401	2077696	-1	5	0.00428449014567267	1296	5	Phosphate regulon sensor protein PhoR
Bbr_1685	Bbr_1685	0	2077834	2079141	-1	2147	0.0415959252971137	1308	49	Transporter, MFS superfamily
Bbr_1686	pfs	0	2079409	2080122	-1	53	0.0171073094867807	714	11	5'-methylthioadenosine nucleosidase/S-adenosylhomocysteine nucleosidase
Bbr_1687	aroG1	0	2080263	2081495	-1	725	0.0279279279279279	1233	31	3-deoxy-7-phosphoheptulonate synthase
Bbr_1688	aroG2	0	2081560	2082696	-1	1571	0.03515625	1137	36	3-deoxy-7-phosphoheptulonate synthase, Phe-sensitive
Bbr_1689	lacZ7b	0	2082921	2083394	-1	497	0.0327868852459016	474	14	Evolved beta-galactosidase beta-subunit
Bbr_1690	lacZ7a	0	2083394	2086558	-1	4436	0.0403650403650404	3165	115	Evolved beta-galactosidase alpha subunit
Bbr_1691	Bbr_1691	0	2086697	2087338	-1	583	0.0397923875432526	642	23	Beta-phosphoglucomutase
Bbr_1692	Bbr_1692	0	2087401	2088309	-1	2041	0.0476190476190476	909	39	Transporter, drug/metabolite exporter family
Bbr_1693	kojP	0	2088306	2090639	-1	2077	0.0233222275107092	2334	49	Glycosyl hydrolases family 65, Kojibiose phosphorylase
Bbr_1694	Bbr_1694	0	2090802	2091623	-1	954	0.0378378378378378	822	28	Sugar-binding protein of ABC transporter system, permease
Bbr_1695	Bbr_1695	0	2091620	2092564	-1	956	0.0282021151586369	945	24	Sugar ABC transporter system, permease
Bbr_1696	Bbr_1696	0	2092589	2093821	-1	1836	0.0306306306306306	1233	34	Sugar-binding protein of ABC transporter system
Bbr_1697	Bbr_1697	0	2094026	2095042	1	925	0.0382096069868996	1017	35	Transcriptional regulator, LacI family
Bbr_1698	Bbr_1698	0	2095141	2095755	1	354	0.0252707581227437	615	14	Multiple antibiotic transport protein marC
Bbr_1699	pepC1	0	2095836	2097173	-1	1161	0.0257261410788382	1338	31	Aminopeptidase C
Bbr_1700	pepC2	0	2097575	2098918	-1	1507	0.0305785123966942	1344	37	Aminopeptidase C
Bbr_1701	Bbr_1701	0	2099036	2100475	-1	2778	0.0385802469135802	1440	50	Conserved hypothetical protein
Bbr_1702	pcp	0	2100614	2101291	-1	1421	0.0229132569558101	678	14	Pyrrolidone-carboxylate peptidase
Bbr_1703	ispD	0	2101330	2102175	-1	1	0.00131233595800525	846	1	2-C-methyl-D-erythritol 4-phosphate cytidylyltransferase
Bbr_1704	Bbr_1704	0	2102246	2103310	-1	1594	0.0375391032325339	1065	36	Conserved hypothetical protein
Bbr_1705	Bbr_1705	0	2103321	2104859	-1	1230	0.025974025974026	1539	36	Peptidase family U32
Bbr_1706	trmD	0	2104933	2105883	1	0	0	951	0	tRNA (Guanine-N1)-methyltransferase
Bbr_1707	Bbr_1707	0	2105885	2106466	-1	758	0.0305343511450382	582	16	Methyltransferase
Bbr_1708	recG	0	2106802	2109408	-1	2168	0.0276949296974862	2607	65	ATP-dependent DNA helicase recG
Bbr_1709	rpmB	0	2109507	2109701	-1	0	0	195	0	LSU ribosomal protein L28P
Bbr_1710	rbsK5	0	2110105	2111121	1	1370	0.0294759825327511	1017	27	Ribokinase
Bbr_1711	Bbr_1711	0	2111275	2112576	1	988	0.0264505119453925	1302	31	Transporter, MFS superfamily
Bbr_1712	Bbr_1712	0	2112757	2113329	-1	486	0.0251937984496124	573	13	Transcriptional regulator, MerR family
Bbr_1713	Bbr_1713	0	2113367	2113756	-1	77	0.0199430199430199	390	7	Hypothetical protein
Bbr_1714	Bbr_1714	0	2113746	2114069	-1	368	0.0205479452054795	324	6	Conserved hypothetical protein with RelB antitoxin domain
Bbr_1715	Bbr_1715	0	2114066	2114293	-1	186	0.0339805825242718	228	7	Hypothetical protein
Bbr_1716	Bbr_1716	0	2114533	2115603	-1	562	0.0186721991701245	1071	18	Transcriptional regulator
Bbr_1717	Bbr_1717	0	2116307	2116939	-1	846	0.0368421052631579	633	21	Conserved hypothetical protein
Bbr_1718	Bbr_1718	0	2117959	2118306	-1	1099	0.0445859872611465	348	14	Hypothetical protein
Bbr_1719	fas	0	2119261	2128743	-1	10	0.000820152314001172	9483	7	Type I multifunctional fatty acid synthase
Bbr_1720	accD	0	2128783	2130405	-1	1	0.000684462696783025	1623	1	Acetyl-/propionyl-CoA carboxylase beta chain
Bbr_1721	accC	0	2130398	2132278	-1	1	0.000590667454223272	1881	1	Acetyl-/propionyl-CoA carboxylase alpha chain
Bbr_1722	bioY	0	2132791	2133390	1	904	0.0425925925925926	600	23	BioY protein
Bbr_1723	Bbr_1723	0	2133392	2134282	-1	0	0	891	0	Conserved hypothetical protein with possible biotin-(acetyl-CoA carboxylase) ligase domain
Bbr_1724	Bbr_1724	0	2134526	2136631	1	536	0.0179324894514768	2106	34	Conserved hypothetical membrane spanning protein
Bbr_1725	Bbr_1725	0	2136656	2137567	1	43	0.00243605359317905	912	2	Transcriptional regulator
Bbr_1726	rlpA	0	2137841	2138533	-1	0	0	693	0	LSU ribosomal protein L1P
Bbr_1727	rplK	0	2138549	2138980	-1	0	0	432	0	LSU ribosomal protein L11P
Bbr_1728	Bbr_1728	0	2139627	2140550	1	1248	0.0336538461538462	924	28	Conserved hypothetical protein
Bbr_1729	nusG	0	2140906	2141733	-1	0	0	828	0	Transcription antitermination protein nusG
Bbr_1730	secE	0	2141766	2141993	-1	0	0	228	0	Protein translocase subunit secE
Bbr_1731	aspC	0	2142323	2143528	-1	182	0.0276243093922652	1206	30	Aspartate aminotransferase
Bbr_1732	Bbr_1732	0	2143670	2144932	1	1005	0.0255057167985928	1263	29	Polysaccharide deacetylase
Bbr_1733	proB	0	2145028	2146161	-1	570	0.0215475024485798	1134	22	Glutamate 5-kinase
Bbr_1734	Bbr_1734	0	2146268	2147959	-1	17	0.00196979645436638	1692	3	GTP-binding protein, GTP1/OBG family
Bbr_1735	rpmA	0	2148026	2148277	-1	0	0	252	0	LSU ribosomal protein L27P
Bbr_1736	rplU	0	2148300	2148608	-1	0	0	309	0	LSU ribosomal protein L21P
Bbr_1737	rne	0	2148795	2151857	-1	10	0.000362713093942691	3063	1	Ribonuclease G
Bbr_1738	dapE	0	2152300	2153535	-1	1439	0.0341419586702606	1236	38	Succinyl-diaminopimelate desuccinylase
Bbr_1739	Bbr_1739	0	2153611	2154555	1	1055	0.027027027027027	945	23	Transporter
Bbr_1740	dapA4	0	2154631	2155524	-1	874	0.0285714285714286	894	23	Dihydrodipicolinate synthase
Bbr_1741	Bbr_1741	0	2155636	2156403	-1	994	0.0390173410404624	768	27	Conserved hypothetical protein
Bbr_1742	Bbr_1742	0	2156405	2157667	-1	900	0.0202286719437115	1263	23	transporter, member of MFS, possible L-fucose permease
Bbr_1743	Bbr_1743	0	2157857	2158684	-1	1298	0.0442359249329759	828	33	Short chain dehydrogenase
Bbr_1744	Bbr_1744	0	2158789	2160072	-1	1525	0.0328719723183391	1284	38	Mandelate racemase
Bbr_1745	Bbr_1745	0	2160284	2161312	1	589	0.0204962243797195	1029	19	Transcriptional regulator, LacI family
Bbr_1746	Bbr_1746	0	2161294	2162742	-1	1484	0.0383141762452107	1449	50	Transporter
Bbr_1747	Bbr_1747	0	2162739	2163599	-1	540	0.0258064516129032	861	20	ATP-binding protein of ABC transporter system
Bbr_1748	Bbr_1748	0	2164191	2164700	1	380	0.0305010893246187	510	14	Acetyltransferase
Bbr_1749	Bbr_1749	0	2164763	2166214	-1	1858	0.0321346595256312	1452	42	Maf protein
Bbr_1750	thrB	0	2166352	2167464	-1	2649	0.0389221556886228	1113	39	Homoserine kinase
Bbr_1751	thrA	0	2167559	2168875	-1	653	0.0236087689713322	1317	28	Homoserine dehydrogenase
Bbr_1752	Bbr_1752	0	2169021	2170060	1	1143	0.0256410256410256	1040	24	pseudogene
Bbr_1753	lysA	0	2170159	2171781	-1	3657	0.0438056125941136	1623	64	Diaminopimelate decarboxylase
Bbr_1754	argS	0	2171784	2173646	-1	0	0	1863	0	Arginyl-tRNA synthetase
Bbr_1755	Bbr_1755	0	2173854	2174561	1	632	0.0297805642633229	708	19	Transcriptional regulator, TetR family
Bbr_1756	Bbr_1756	0	2174558	2175826	1	723	0.0139982502187227	1269	16	member of MFS, possible Macrolide-efflux protein
Bbr_1757	murA	0	2175875	2177200	-1	0	0	1326	0	UDP-N-acetylglucosamine 1-carboxyvinyltransferase
Bbr_1758	nox	0	2177494	2178840	1	2502	0.0387469084913438	1347	47	NADH oxidase H2O-forming
Bbr_1759	Bbr_1759	0	2179280	2180131	1	1253	0.0273794002607562	852	21	Solute binding protein of ABC transporter system for amino acids
Bbr_1760	Bbr_1760	0	2180183	2180872	1	655	0.0418679549114332	690	26	Permease protein of ABC transporter system for amino acids
Bbr_1761	Bbr_1761	0	2180877	2181665	1	728	0.0267229254571027	789	19	Permease protein of ABC transporter system for amino acids
Bbr_1762	Bbr_1762	0	2181755	2182309	1	326	0.026	555	13	Conserved hypothetical protein
Bbr_1763	Bbr_1763	0	2182364	2183113	1	803	0.0340740740740741	750	23	ATP-binding protein of ABC transporter system for amino acids
Bbr_1764	pyr	0	2183235	2184398	-1	597	0.0276717557251908	1164	29	Dihydroorotate dehydrogenase
Bbr_1765	Bbr_1765	0	2184461	2184961	-1	1052	0.0443458980044346	501	20	Hypothetical membrane spanning protein
Bbr_1766	leuD	0	2185897	2186595	-1	921	0.0222222222222222	699	14	3-isopropylmalate dehydratase small subunit
Bbr_1767	leuC	0	2186734	2188137	-1	1453	0.0332278481012658	1404	42	3-isopropylmalate dehydratase large subunit
Bbr_1768	Bbr_1768	0	2188334	2189143	1	850	0.0274348422496571	810	20	Transcriptional regulator, IclR family
Bbr_1769	Bbr_1769	0	2189277	2190620	-1	28	0.00826446280991736	1344	10	Phosphoesterase
Bbr_1770	ppk	0	2191152	2193389	1	4477	0.0342431761786601	2238	69	Polyphosphate kinase
Bbr_1771	Bbr_1771	0	2193544	2194959	1	1159	0.0250980392156863	1416	32	Phosphohydrolase (MutT/nudix family protein)
Bbr_1772	Bbr_1772	0	2194949	2195770	1	1006	0.0337837837837838	822	25	Conserved hypothetical protein
Bbr_1773	Bbr_1773	0	2196944	2198425	1	0	0	1482	0	Transposase
Bbr_1774	Bbr_1774	0	2198428	2199213	1	0	0	786	0	Transposase
Bbr_1775	Bbr_1775	0	2199250	2201199	-1	1601	0.0267806267806268	1950	47	Conserved hypothetical protein (possible glycogen debranching enzyme)
Bbr_1776	Bbr_1776	0	2201251	2201571	-1	715	0.0380622837370242	321	11	Glucose transport system permease protein
Bbr_1777	upp	0	2202001	2202642	1	512	0.0207612456747405	642	12	Uracil phosphoribosyltransferase
Bbr_1778	Bbr_1778	0	2202878	2203357	1	128	0.0162037037037037	480	7	Conserved hypothetical protein
Bbr_1779	glpQ	0	2203399	2204508	-1	1155	0.029029029029029	1110	29	Glycerophosphoryl diester phosphodiesterase
Bbr_1780	gltX2	0	2204534	2205631	-1	1157	0.0273003033367037	1098	27	Glutamyl-tRNA synthetase
Bbr_1781	clpB	0	2206099	2208768	-1	2863	0.0299625468164794	2670	72	ClpB protein
Bbr_1782	Bbr_1782	0	2209191	2210120	1	1039	0.029868578255675	930	25	Permease
Bbr_1783	Bbr_1783	0	2210137	2210958	-1	1076	0.0202702702702703	822	15	Fumarylacetoacetate hydrolase family protein
Bbr_1784	Bbr_1784	0	2211048	2211773	-1	330	0.0229357798165138	726	15	Conserved hypothetical membrane spanning protein
Bbr_1785	Bbr_1785	0	2211926	2212861	1	1226	0.0355871886120996	936	30	Hypothetical secreted protein
Bbr_1786	gif	0	2212969	2214147	-1	0	0	1179	0	UDP-galactopyranose mutase
Bbr_1787	Bbr_1787	0	2214258	2214820	1	553	0.0532544378698225	563	27	pseudogene
Bbr_1788	Bbr_1788	0	2214952	2216001	1	0	0	1050	0	Glycosyltransferase involved in cell wall biogenesis
Bbr_1789	Bbr_1789	0	2216032	2217384	-1	1622	0.028735632183908	1353	35	Conserved hypothetical membrane spanning protein
Bbr_1790	Bbr_1790	0	2217529	2219781	1	3300	0.0345167652859961	2253	70	Phosphoglycerol transferase
Bbr_1791	Bbr_1791	0	2219850	2222153	1	4532	0.0332690453230473	2304	69	Phosphoglycerol transferase
Bbr_1792	Bbr_1792	0	2222180	2223703	-1	2421	0.0349854227405248	1524	48	Glycosyltransferase
Bbr_1793	Bbr_1793	0	2223728	2224972	-1	343	0.00713648528099911	1245	8	ATP-binding protein ABC transporter system for polysaccharides
Bbr_1794	Bbr_1794	0	2224996	2225829	-1	0	0	834	0	Permease protein of ABC transporter systemfor polysaccharides
Bbr_1795	Bbr_1795	0	2225851	2227851	-1	0	0	2001	0	Alpha-L-Rha alpha-1,2-L-rhamnosyltransferase/alpha-L-Rha alpha-1,3-L-rhamnosyltransferase
Bbr_1796	Bbr_1796	0	2227889	2229208	-1	11	0.00168350168350168	1320	2	Glycosyltransferase
Bbr_1797	rmlA	0	2229221	2230117	-1	0	0	897	0	Glucose-1-phosphate thymidylyltransferase
Bbr_1798	rmlCrmlD	0	2230258	2231709	-1	0	0	1452	0	dTDP-4-dehydrorhamnose 3,5-epimerase/dTDP-4-dehydrorhamnose reductase
Bbr_1799	rmlB	0	2231717	2232739	-1	0	0	1023	0	dTDP-glucose 4,6-dehydratase
Bbr_1800	Bbr_1800	0	2232789	2234879	-1	1915	0.026567481402763	2091	50	Conserved hypothetical membrane spanning protein
Bbr_1801	Bbr_1801	0	2235048	2235989	1	711	0.0224056603773585	942	19	Glycosyltransferase involved in cell wall biogenesis
Bbr_1802	lytC	0	2236030	2237889	-1	2020	0.0340501792114695	1860	57	Glycosyl hydrolases family 25,lysozyme
Bbr_1803	Bbr_1803	0	2238164	2239570	-1	130	0.0189423835832676	1407	24	Transcriptional regulator, LytR family
Bbr_1804	Bbr_1804	0	2239974	2241434	1	2155	0.0311787072243346	1461	41	Permease protein of ABC transporter system
Bbr_1805	Bbr_1805	0	2241431	2242615	1	957	0.0215557638238051	1185	23	ATP-binding protein of ABC transporter system
Bbr_1806	Bbr_1806	0	2242976	2243740	1	886	0.0304789550072569	765	21	Phosphohydrolase
Bbr_1807	Bbr_1807	0	2243858	2244718	-1	614	0.0232258064516129	861	18	Conserved hypothetical protein
Bbr_1808	Bbr_1808	0	2245002	2247413	-1	1	0.000460617227084293	2412	1	Kup system potassium uptake protein
Bbr_1809	Bbr_1809	0	2247612	2248571	-1	1179	0.0324074074074074	960	28	DNase, TatD family
Bbr_1810	bbmB	0	2248826	2250631	-1	2067	0.029520295202952	1806	48	ATP-binding and permease protein of ABC multidrug transporter system
Bbr_1811	bbmA	0	2250831	2252741	-1	2419	0.0319767441860465	1911	55	ATP-binding and permease protein of ABC multidrug transporter system
Bbr_1812	Bbr_1812	0	2253449	2254765	-1	1285	0.0379426644182125	1317	45	ATPase
Bbr_1813	Bbr_1813	0	2255142	2255363	-1	461	0.055	222	11	pseudogene
Bbr_1814	oppA3	0	2255786	2257519	-1	2233	0.037155669442665	1734	58	Oligopeptide-binding protein oppA
Bbr_1815	oppD3	0	2257551	2259620	-1	1944	0.0268384326355341	2070	50	Oligopeptide transport ATP-binding protein oppD
Bbr_1816	oppC2	0	2259707	2260705	-1	1675	0.0377777777777778	999	34	Oligopeptide transport system permease protein oppC
Bbr_1817	oppB3	0	2260730	2261713	-1	1589	0.0349887133182844	984	31	Oligopeptide transport system permease protein oppB
Bbr_1818	pepC3	0	2262005	2263507	1	2531	0.0339985218033999	1503	46	Aminopeptidase C
Bbr_1819	Bbr_1819	0	2263588	2263881	-1	260	0.0264150943396226	294	7	Conserved hypothetical protein
Bbr_1820	metG	0	2264391	2266256	-1	1	0.000595238095238095	1866	1	Methionyl-tRNA synthetase
Bbr_1821	Bbr_1821	0	2266512	2267165	1	1185	0.0441426146010187	654	26	Conserved hypothetical protein
Bbr_1822	Bbr_1822	0	2267156	2267503	1	517	0.0414012738853503	348	13	Conserved hypothetical protein
Bbr_1823	Bbr_1823	0	2267623	2268642	-1	1264	0.0294117647058824	1020	27	Tetrapyrrole (Corrin/Porphyrin) methylase family protein
Bbr_1824	Bbr_1824	0	2269302	2270720	-1	2306	0.0344287949921753	1419	44	member of MFS, possible Melibiose carrier protein
Bbr_1825	Bbr_1825	0	2270825	2271766	1	1113	0.0247641509433962	942	21	Conserved hypothetical protein
Bbr_1826	Bbr_1826	0	2271775	2273589	-1	1909	0.0305997552019584	1815	50	ATP-binding and permease protein of ABC transporter system
Bbr_1827	Bbr_1827	0	2273736	2275604	-1	2216	0.0338680926916221	1869	57	ATP-binding and permease protein of ABC transporter system
Bbr_1828	Bbr_1828	0	2275788	2276309	-1	317	0.0212765957446809	522	10	Transcriptional regulator, MarR family
Bbr_1829	Bbr_1829	0	2276915	2277421	-1	1500	0.0415754923413567	507	19	pseudogene
Bbr_1830	maa	0	2279500	2280066	-1	886	0.025440313111546	567	13	Possible sugar O-acetyltransferase
Bbr_1831	Bbr_1831	0	2280158	2281231	-1	461	0.0144777662874871	1074	14	Transcriptional regulator, LacI family
Bbr_1832	Bbr_1832	0	2281354	2282133	-1	941	0.0341880341880342	780	24	Hypothetical protein
Bbr_1833	lacZ8	0	2282200	2284296	-1	2650	0.0333686440677966	2097	63	Beta-galactosidase
Bbr_1834	Bbr_1834	0	2284358	2285299	-1	686	0.0188679245283019	942	16	ABC sugar transport system, permease protein
Bbr_1835	Bbr_1835	0	2285304	2286863	-1	2054	0.032051282051282	1560	45	ABC sugar transport system, ATP-binding protein
Bbr_1836	Bbr_1836	0	2286888	2288066	-1	1653	0.0263653483992467	1179	28	Sugar-binding protein of ABC transporter system
Bbr_1837	Bbr_1837	0	2288997	2290478	1	0	0	1482	0	Transposase
Bbr_1838	Bbr_1838	0	2290481	2291266	1	0	0	786	0	Transposase
Bbr_1839	aap5	0	2293248	2294771	-1	2221	0.0284256559766764	1524	39	Amino acid permease
Bbr_1840	Bbr_1840	0	2295026	2298784	-1	3086	0.0265957446808511	3759	90	Permease protein of ABC transporter system
Bbr_1841	Bbr_1841	0	2298794	2299495	-1	163	0.00949367088607595	702	6	ATP-binding protein of ABC transporter system
Bbr_1842	aap6	0	2299978	2301450	1	1199	0.0203619909502262	1473	27	Amino acid permease
Bbr_1843	Bbr_1843	0	2301502	2302107	-1	463	0.0146520146520147	606	8	Conserved hypothetical membrane spanning protein
Bbr_1844	Bbr_1844	0	2302258	2303100	-1	382	0.0250329380764163	843	19	Permease protein of ABC transporter system for sugars
Bbr_1845	Bbr_1845	0	2303100	2303954	-1	1092	0.0233766233766234	855	18	Permease protein of ABC transporter system for sugars
Bbr_1846	Bbr_1846	0	2304325	2305341	1	682	0.0174672489082969	1017	16	Transcriptional regulator, LacI family
Bbr_1847	Bbr_1847	0	2305549	2306877	-1	1170	0.0192147034252297	1329	23	Solute binding protein of ABC transporter system for sugars
Bbr_1848	Bbr_1848	0	2307290	2308003	-1	1285	0.0451010886469673	714	29	Phosphoglycerate mutase family protein
Bbr_1849	Bbr_1849	0	2308075	2308452	1	486	0.0527859237536657	378	18	Conserved hypothetical protein
Bbr_1850	Bbr_1850	0	2308548	2309315	1	1442	0.0375722543352601	768	26	Chromate reductase/NADPH-dependent FMN reductase/Oxygen-insensitive NADPH nitroreductase
Bbr_1851	pip3	0	2309481	2312228	1	1501	0.0194017784963622	2748	48	Phage infection protein
Bbr_1852	pip4	0	2312225	2314564	1	1078	0.0147198480531814	2340	31	Phage infection protein
Bbr_1853	Bbr_1853	0	2320943	2321698	1	2121	0.0572687224669604	756	39	SIR2 family protein
Bbr_1854	tdcB	0	2321878	2323125	-1	1719	0.0400355871886121	1248	45	Threonine dehydratase
Bbr_1855	agl1	0	2323405	2325228	-1	5120	0.0499390986601705	1824	82	alpha-glucosidase
Bbr_1856	Bbr_1856	0	2325349	2327211	-1	6058	0.0566487775790101	1863	95	Raffinose synthase or seed imbibition protein Sip1/Alpha-galactosidase
Bbr_1857	Bbr_1857	0	2327243	2328913	-1	3621	0.0492021276595745	1671	74	Alpha-1,4-glucosidase
Bbr_1858	Bbr_1858	0	2329014	2329838	-1	2285	0.0605652759084791	825	45	Permease protein of ABC transporter system for sugars
Bbr_1859	Bbr_1859	0	2329841	2330881	-1	3121	0.0576307363927428	1041	54	Permease protein of ABC transporter system for sugars
Bbr_1860	Bbr_1860	0	2330885	2332210	-1	2431	0.0385259631490787	1326	46	Solute binding protein of ABC transporter system for sugars
Bbr_1861	Bbr_1861	0	2332458	2333576	-1	2419	0.0406746031746032	1119	41	Conserved hypothetical protein
Bbr_1862	Bbr_1862	0	2333638	2334966	-1	3393	0.0526315789473684	1329	63	Solute binding protein of ABC transporter system for sugars
Bbr_1863	Bbr_1863	0	2335176	2336204	1	1421	0.0399137001078749	1029	37	Transcriptional regulator, LacI family
Bbr_1864	Bbr_1864	0	2336321	2337340	1	1137	0.0315904139433551	1020	29	Transcriptional regulator, LacI family
Bbr_1865	Bbr_1865	0	2337397	2338263	-1	710	0.0371318822023047	867	29	Raffinose transport system permease protein
Bbr_1866	Bbr_1866	0	2338282	2339229	-1	1357	0.0421545667447307	948	36	Raffinose transport system permease protein
Bbr_1867	Bbr_1867	0	2339251	2340540	-1	1682	0.0310077519379845	1290	36	Raffinose-binding protein
Bbr_1868	Bbr_1868	0	2340713	2341921	1	1718	0.0330578512396694	1209	36	Transcriptional repressor, ROK family
Bbr_1869	aga	0	2342034	2344349	-1	286	0.0215827338129496	2316	45	Alpha-galactosidase
Bbr_1870	mesJ	0	2344466	2344915	-1	136	0.0320987654320988	450	13	tRNA-specific adenosine deaminase
Bbr_1871	nhaP	0	2345349	2347421	1	2473	0.0316184351554126	2073	59	Na+/H+ antiporter nhaP
Bbr_1872	Bbr_1872	0	2347463	2348236	-1	1381	0.0373027259684362	774	26	Conserved hypothetical membrane spanning protein with DUF81 domain
Bbr_1873	Bbr_1873	0	2348378	2349136	-1	1090	0.0350877192982456	759	24	Phospholipase/carboxylesterase
Bbr_1874	Bbr_1874	0	2349194	2350063	-1	921	0.0306513409961686	870	24	Conserved hypothetical membrane spanning protein
Bbr_1875	dcd	0	2350420	2351001	1	0	0	582	0	Deoxycytidine triphosphate deaminase
Bbr_1876	Bbr_1876	0	2351064	2352443	1	2577	0.0483091787439614	1380	60	Conserved hypothetical protein
Bbr_1877	pacL2	0	2352533	2355523	-1	6761	0.0434621099554235	2991	117	Calcium-transporting ATPase
Bbr_1878a	Bbr_1878a	0	2355684	2355896	1	227	0.03125	213	6	pseudogene
Bbr_1879	Bbr_1879	0	2355891	2356403	-1	1090	0.0324675324675325	513	15	PTS system, glucose-specific IIABC component
Bbr_1880	Bbr_1880	0	2356513	2358051	-1	3029	0.0468975468975469	1539	65	PTS system, N-acetylglucosamine-specific IIBC component
Bbr_1881	Bbr_1881	0	2358353	2359567	-1	3320	0.0502742230347349	1215	55	Transporter
Bbr_1882	Bbr_1882	0	2359655	2360653	1	0	0	999	0	SpoU rRNA methylase family protein
Bbr_1883	Bbr_1883	0	2360705	2361565	-1	1728	0.0516129032258065	861	40	Aldose 1-epimerase family protein
Bbr_1884	galT2	0	2361620	2363131	-1	2466	0.0337986774430566	1512	46	Galactose-1-phosphate uridylyltransferase
Bbr_1885	Bbr_1885	0	2363309	2364721	-1	0	0	1413	0	Conserved hypothetical protein
Bbr_1886	Bbr_1886	0	2364712	2365572	-1	1330	0.0283870967741936	861	22	Conserved hypothetical secreted protein
Bbr_1887	Bbr_1887	0	2365556	2366539	-1	2693	0.0474040632054176	984	42	Sortase
Bbr_1888	Bbr_1888	0	2366620	2368218	-1	4729	0.05	1599	72	Cell surface protein with gram positive anchor and Cna protein B-type domains
Bbr_1889	Bbr_1889	0	2368283	2376500	-1	17996	0.0440719210490739	8218	326	Cell surface protein with gram positive anchor domain
Bbr_1890	Bbr_1890	0	2376748	2377875	-1	2	0.000984251968503937	1128	1	ATP-binding protein of ABC transporter system for sugars
Bbr_1891	Bbr_1891	0	2378196	2378936	-1	981	0.047976011994003	741	32	Transcriptional regulator, GntR family
Bbr_1892	Bbr_1892	0	2379064	2380443	-1	2062	0.0289855072463768	1380	36	PTS system, IIC component
Bbr_1893	Bbr_1893	0	2380540	2380836	-1	631	0.0447761194029851	297	12	PTS system, IIB component
Bbr_1894	Bbr_1894	0	2380885	2381325	-1	543	0.035264483627204	441	14	PTS system, IIA component
Bbr_1895	Bbr_1895	0	2381598	2382758	-1	1523	0.0315789473684211	1161	33	Glycosyltransferase
Bbr_1896	virR	0	2382861	2383652	1	2779	0.0476858345021038	792	34	Two-component response regulator virR
Bbr_1897	virS	0	2383652	2384974	1	2171	0.0302267002518892	1323	36	Two-component sensor kinase virS
Bbr_1898	nrdF	0	2384978	2385970	-1	188	0.0123042505592841	993	11	Ribonucleoside-diphosphate reductase beta chain
Bbr_1899	nrdE	0	2386275	2388470	-1	336	0.0116337885685382	2196	23	Ribonucleoside-diphosphate reductase alpha chain
Bbr_1900	nrdI	0	2388479	2388979	-1	17	0.00443458980044346	501	2	NrdI protein
Bbr_1901	nrdH	0	2388976	2389242	-1	22	0.016597510373444	267	4	Glutaredoxin nrdH
Bbr_1902	Bbr_1902	0	2389792	2390445	-1	1371	0.0526315789473684	654	31	Hypothetical membrane spanning protein
Bbr_1903	bgl4	0	2390438	2392939	-1	5820	0.0484014209591474	2502	109	Beta-glucosidase
Bbr_1904	Bbr_1904	0	2393238	2393888	-1	118	0.0102389078498294	651	6	Conserved hypothetical protein with helix-turn-helix motif
Bbr_1905	Bbr_1905	0	2393869	2394552	-1	2823	0.0584415584415584	684	36	Conserved hypothetical protein
Bbr_1906	Bbr_1906	0	2394746	2395312	1	1539	0.0430528375733855	567	22	Potassium channel protein
Bbr_1907	bgl5	0	2395437	2398340	-1	8936	0.0592960979342005	2904	155	Beta-glucosidase
Bbr_1908	Bbr_1908	0	2398857	2401049	1	4454	0.0425531914893617	2193	84	Serine/threonine protein kinase
Bbr_1909	Bbr_1909	0	2401162	2402139	1	20	0.00454029511918275	978	4	Conserved hypothetical protein
Bbr_1910	Bbr_1910	0	2402660	2404150	1	1161	0.018628912071535	1491	25	Conserved hypothetical secreted protein with G5 and DUF348 domains
Bbr_1911	ksgA	0	2404171	2405100	1	121	0.015531660692951	930	13	Dimethyladenosine transferase
Bbr_1912	ispE	0	2405097	2406044	1	0	0	948	0	4-diphosphocytidyl-2-C-methyl-D-erythritol kinase
Bbr_1913	Bbr_1913	0	2406090	2406719	1	262	0.0352733686067019	630	20	Conserved hypothetical protein
Bbr_1914	pcnA	0	2406848	2408290	-1	0	0	1443	0	tRNA nucleotidyltransferase
Bbr_1915	Bbr_1915	0	2408353	2409324	1	193	0.0194285714285714	972	17	Phosphohydrolase (MutT/nudix family protein)
Bbr_1916	Bbr_1916	0	2409321	2411474	1	89	0.00206291903042806	2154	4	Conserved hypothetical secreted protein
Bbr_1917	Bbr_1917	0	2411471	2415250	1	4671	0.0296884185773075	3780	101	Conserved hypothetical membrane spanning protein with virulence factor mviN domain
Bbr_1918	trxB2	0	2415452	2416471	1	87	0.0108932461873638	1020	10	Thioredoxin reductase
Bbr_1919	parB2	0	2416588	2417853	-1	1144	0.0526315789473684	1266	60	Chromosome partitioning protein parB
Bbr_1920	parA3	0	2417853	2418821	-1	1509	0.0744558991981672	969	65	Chromosome partitioning protein parA
Bbr_1921	gidB	0	2419074	2419739	-1	1080	0.055	666	33	Methyltransferase gidB (Glucose inhibited division protein B)
Bbr_1922	jag	0	2419863	2420399	-1	2326	0.0785123966942149	537	38	Jag protein
Bbr_1923	yidC	0	2420522	2421532	-1	2	0.0010989010989011	1011	1	Inner membrane protein (Preprotein translocase subunit YidC)
Bbr_1924	Bbr_1924	0	2421529	2421846	-1	378	0.0348432055749129	318	10	Conserved hypothetical protein with DUF37 domain
Bbr_1925	rnpA	0	2421850	2422200	-1	0	0	351	0	Ribonuclease P protein component
Bbr_1926	rpmH	0	2422232	2422366	-1	0	0	135	0	LSU ribosomal protein L34P
Bbr_rRNA16S1	Bbr_rRNA16S1	0	1613623	1615157	-1	0	0	1535	0
Bbr_rRNA16S2	Bbr_rRNA16S2	0	2318837	2320371	-1	0	0	1535	0
Bbr_rRNA23S1	Bbr_rRNA23S1	0	1610117	1613177	-1	0	0	3061	0
Bbr_rRNA23S2	Bbr_rRNA23S2	0	2315331	2318391	-1	0	0	3061	0
Bbr_rRNA5S1	Bbr_rRNA5S1	0	1609835	1609951	-1	1	0.00943396226415094	117	1
Bbr_rRNA5S2	Bbr_rRNA5S2	0	2315049	2315165	-1	3	0.00943396226415094	117	1
Bbr_TRNA1	Bbr_TRNA1	0	20596	20668	-1	0	0	73	0
Bbr_TRNA10	Bbr_TRNA10	0	437590	437671	1	36	0.027027027027027	82	2
Bbr_TRNA11	Bbr_TRNA11	0	441321	441397	-1	0	0	77	0
Bbr_TRNA12	Bbr_TRNA12	0	456219	456294	1	5	0.0144927536231884	76	1
Bbr_TRNA13	Bbr_TRNA13	0	485848	485921	1	0	0	74	0
Bbr_TRNA14	Bbr_TRNA14	0	535223	535303	-1	0	0	81	0
Bbr_TRNA15	Bbr_TRNA15	0	535395	535470	-1	0	0	76	0
Bbr_TRNA16	Bbr_TRNA16	0	743102	743178	1	0	0	77	0
Bbr_TRNA17	Bbr_TRNA17	0	797141	797216	-1	0	0	76	0
Bbr_TRNA18	Bbr_TRNA18	0	856974	857047	1	43	0.0298507462686567	74	2
Bbr_TRNA19	Bbr_TRNA19	0	950040	950119	1	0	0	80	0
Bbr_TRNA2	Bbr_TRNA2	0	20712	20785	-1	0	0	74	0
Bbr_TRNA20	Bbr_TRNA20	0	985063	985136	1	0	0	74	0
Bbr_TRNA21	Bbr_TRNA21	0	995115	995191	-1	0	0	77	0
Bbr_TRNA22	Bbr_TRNA22	0	1002382	1002455	-1	0	0	74	0
Bbr_TRNA23	Bbr_TRNA23	0	1013065	1013140	1	0	0	76	0
Bbr_TRNA24	Bbr_TRNA24	0	1013224	1013299	1	0	0	76	0
Bbr_TRNA25	Bbr_TRNA25	0	1033011	1033084	1	0	0	74	0
Bbr_TRNA26	Bbr_TRNA26	0	1033114	1033190	1	0	0	77	0
Bbr_TRNA27	Bbr_TRNA27	0	1167173	1167260	-1	0	0	88	0
Bbr_TRNA28	Bbr_TRNA28	0	1277685	1277760	1	0	0	76	0
Bbr_TRNA29	Bbr_TRNA29	0	1277786	1277856	1	0	0	71	0
Bbr_TRNA3	Bbr_TRNA3	0	125555	125640	-1	0	0	86	0
Bbr_TRNA30	Bbr_TRNA30	0	1277897	1277968	1	0	0	72	0
Bbr_TRNA31	Bbr_TRNA31	0	1278017	1278089	1	0	0	73	0
Bbr_TRNA32	Bbr_TRNA32	0	1278121	1278196	1	0	0	76	0
Bbr_TRNA33	Bbr_TRNA33	0	1295022	1295095	1	0	0	74	0
Bbr_TRNA34	Bbr_TRNA34	0	1390168	1390240	-1	0	0	73	0
Bbr_TRNA35	Bbr_TRNA35	0	1390284	1390356	-1	0	0	73	0
Bbr_TRNA36	Bbr_TRNA36	0	1813250	1813322	-1	0	0	73	0
Bbr_TRNA37	Bbr_TRNA37	0	1848631	1848704	-1	0	0	74	0
Bbr_TRNA38	Bbr_TRNA38	0	1854409	1854485	-1	18	0.0285714285714286	77	2
Bbr_TRNA39	Bbr_TRNA39	0	1879372	1879447	-1	0	0	76	0
Bbr_TRNA4	Bbr_TRNA4	0	135778	135851	1	96	0.0298507462686567	74	2
Bbr_TRNA40	Bbr_TRNA40	0	1879497	1879570	-1	0	0	74	0
Bbr_TRNA41	Bbr_TRNA41	0	1880821	1880895	1	0	0	75	0
Bbr_TRNA42	Bbr_TRNA42	0	1959452	1959528	1	0	0	77	0
Bbr_TRNA43	Bbr_TRNA43	0	1979470	1979557	-1	7	0.0125	88	1
Bbr_TRNA44	Bbr_TRNA44	0	2005510	2005597	-1	0	0	88	0
Bbr_TRNA45	Bbr_TRNA45	0	2049257	2049346	-1	0	0	90	0
Bbr_TRNA46	Bbr_TRNA46	0	2056465	2056541	-1	0	0	77	0
Bbr_TRNA47	Bbr_TRNA47	0	2056546	2056617	-1	0	0	72	0
Bbr_TRNA48	Bbr_TRNA48	0	2056619	2056700	-1	0	0	82	0
Bbr_TRNA49	Bbr_TRNA49	0	2117223	2117298	-1	0	0	76	0
Bbr_TRNA5	Bbr_TRNA5	0	277292	277367	1	0	0	76	0
Bbr_TRNA50	Bbr_TRNA50	0	2117347	2117418	-1	5	0.0153846153846154	72	1
Bbr_TRNA51	Bbr_TRNA51	0	2117465	2117537	-1	0	0	73	0
Bbr_TRNA52	Bbr_TRNA52	0	2142033	2142108	-1	0	0	76	0
Bbr_TRNA53	Bbr_TRNA53	0	2268993	2269068	-1	0	0	76	0
Bbr_TRNA54	Bbr_TRNA54	0	2402272	2402345	1	0	0	74	0
Bbr_TRNA6	Bbr_TRNA6	0	277404	277478	1	0	0	75	0
Bbr_TRNA7	Bbr_TRNA7	0	311255	311342	-1	0	0	88	0
Bbr_TRNA8	Bbr_TRNA8	0	335477	335552	1	0	0	76	0
Bbr_TRNA9	Bbr_TRNA9	0	359567	359640	1	0	0	74	0
