# Supplementary material for: The essential genomic landscape of the commensal Bifidobacterium breve UCC2003
Source: Sci Rep. 2017 Jul 17;7:5648. doi: 10.1038/s41598-017-05795-y (PMC5514069; doi:10.1038/s41598-017-05795-y)
Supplement: Supplementary file 3 — Supplementary Dataset 2 [file 41598_2017_5795_MOESM3_ESM.xls]

## Sheet: Essential Genes
Suppl Table S2: List of TraDIS predicted essential genes in B. breve UCC2003. Functional categories based on KEGG annotations are indicated.
LOCUS_TAG	GENE NAME	FUNCTION	COG	SUBFAMILIES	FAMILIES
Bbr_0481	gcvH	Glycine cleavage system H protein	E	glycine serine threonine	Amino acid transport and metabolism
Bbr_0670	glnA1	Glutamine synthetase	E	alanine aspartate glutamate	Amino acid transport and metabolism
Bbr_0794	clpP1	ATP-dependent Clp protease proteolytic subunit	E	Amino acid related functions	Amino acid transport and metabolism
Bbr_0795	clpP2	ATP-dependent Clp protease proteolytic subunit	E	Amino acid related functions	Amino acid transport and metabolism
Bbr_0910	iscSsufS	Cysteine desulfurase/Selenocysteine lyase	E	selenocompounds	Amino acid transport and metabolism
Bbr_1278	glnA2	Glutamine synthetase	E	alanine aspartate glutamate	Amino acid transport and metabolism
Bbr_1731	aspC	Aspartate aminotransferase	E	Amino acid related functions	Amino acid transport and metabolism
Bbr_0183	ptsI	Phosphoenolpyruvate-protein phosphotransferase	G	Carbohydrate transport and metabolism	Carbohydrate transport and metabolism
Bbr_0192	gpm1	Phosphoglycerate mutase	G	Carbohydrate transport and metabolism	Carbohydrate transport and metabolism
Bbr_0232	gnt	6-phosphogluconate dehydrogenase	G	pentose phosphate	Carbohydrate transport and metabolism
Bbr_0233	pgl	6-phosphogluconolactonase	G	pentose phosphate	Carbohydrate transport and metabolism
Bbr_0234	Bbr_0234	glucose-6-phosphate dehydrogenase subunit	G	pentose phosphate	Carbohydrate transport and metabolism
Bbr_0235	zwf	Glucose-6-phosphate 1-dehydrogenase	G	pentose phosphate	Carbohydrate transport and metabolism
Bbr_0405	gpi	Glucose-6-phosphate isomerase	G	carbohydrate related functions	Carbohydrate transport and metabolism
Bbr_0512	mrsA	Phosphoglucosamine mutase	G	amino sugar metabolism	Carbohydrate transport and metabolism
Bbr_0725	eno	Enolase	G	carbohydrate related functions	Carbohydrate transport and metabolism
Bbr_0773	prsA	Ribose-phosphate pyrophosphokinase	G	pentose phosphate - purine metabolism	Carbohydrate transport and metabolism
Bbr_0776	Bbr_0776	Xylulose-5-phosphate/Fructose-6-phosphate phosphoketolase	G	Bifid shunt	Carbohydrate transport and metabolism
Bbr_0864	Bbr_0864	Cyclomaltodextrinase	G	Glycosyl hydrolases	Carbohydrate transport and metabolism
Bbr_0994	pgk	Phosphoglycerate kinase	G	glycolysis/gluconeogenesis	Carbohydrate transport and metabolism
Bbr_0995	tpi	Triosephosphate isomerase	G	carbohydrate related functions	Carbohydrate transport and metabolism
Bbr_1002	tal	Transaldolase	G	pentose phosphate - bifid-shunt	Carbohydrate transport and metabolism
Bbr_1003	tkt	Transketolase	G	pentose phosphate - bifid-shunt	Carbohydrate transport and metabolism
Bbr_1025	ugpA	UTP--glucose-1-phosphate uridylyltransferase	G	carbohydrate related functions	Carbohydrate transport and metabolism
Bbr_1041	rpe1	Ribulose-phosphate 3-epimerase	G	pentose phosphate	Carbohydrate transport and metabolism
Bbr_1233	gap	Glyceraldehyde 3-phosphate dehydrogenase	G	glycolysis/gluconeogenesis	Carbohydrate transport and metabolism
Bbr_1574	gpm2	Phosphoglycerate mutase	G	carbohydrate related functions	Carbohydrate transport and metabolism
Bbr_1594	fruA	PTS system, fructose/glucose-specific IIABC component	G	PTS transporter	Carbohydrate transport and metabolism
Bbr_1600	rpi	Ribose 5-phosphate isomerase	G	pentose phosphate	Carbohydrate transport and metabolism
Bbr_1793	Bbr_1793	ATP-binding protein ABC transporter system for polysaccharides	G	ABC transporter	Carbohydrate transport and metabolism
Bbr_1794	Bbr_1794	Permease protein of ABC transporter systemfor polysaccharides	G	ABC transporter	Carbohydrate transport and metabolism
Bbr_1869	aga	Alpha-galactosidase	G	Glycosyl hydrolases	Carbohydrate transport and metabolism
Bbr_1890	Bbr_1890	ATP-binding protein of ABC transporter system for sugars	G	ABC transporter	Carbohydrate transport and metabolism
Bbr_0070	ftsW	Cell division protein FtsW	D	Cell cycle control, cell division, chromosome partitioning	Cell cycle control, cell division, chromosome partitioning
Bbr_0669	mrp	ATP-binding Mrp-like protein	D	Cell cycle control, cell division, chromosome partitioning	Cell cycle control, cell division, chromosome partitioning
Bbr_0735	Bbr_0735	Cell division transcription factor WhmD	D	Cell cycle control, cell division, chromosome partitioning	Cell cycle control, cell division, chromosome partitioning
Bbr_1186	ftsK	Cell division protein ftsK	D	Cell cycle control, cell division, chromosome partitioning	Cell cycle control, cell division, chromosome partitioning
Bbr_1258	fstW	Cell division protein ftsW	D	Cell cycle control, cell division, chromosome partitioning	Cell cycle control, cell division, chromosome partitioning
Bbr_1303	ftsZ	Cell division protein ftsZ	D	Cell cycle control, cell division, chromosome partitioning	Cell cycle control, cell division, chromosome partitioning
Bbr_0246	murE	UDP-N-acetylmuramoylalanyl-D-glutamate--2, 6-diaminopimelate ligase	M	Cell wall associated functions	Cell wall/membrane/envelope biogenesis
Bbr_0341	ddlA	D-alanine--D-alanine ligase	M	D-alanine	Cell wall/membrane/envelope biogenesis
Bbr_0487	pbp3	Penicillin-binding protein	M	Cell wall associated functions	Cell wall/membrane/envelope biogenesis
Bbr_0524	glmS	Glucosamine--fructose-6-phosphate aminotransferase	M	alanine aspartate glutamate	Cell wall/membrane/envelope biogenesis
Bbr_0544	alr	Alanine racemase	M	D-alanine	Cell wall/membrane/envelope biogenesis
Bbr_0646	murI	Glutamate racemase	M	glutamate metabolism	Cell wall/membrane/envelope biogenesis
Bbr_0777	glmU	UDP-N-acetylglucosamine pyrophosphorylase	M	amino sugar metabolism	Cell wall/membrane/envelope biogenesis
Bbr_1240	mur	UDP-N-acetylmuramoyl-L-alanyl-D-glutamate--lysine ligase	M	Peptidoglycan biosynthesis	Cell wall/membrane/envelope biogenesis
Bbr_1241	Bbr_1241	Cell wall biosynthesis-associated protein	M	Cell wall associated functions	Cell wall/membrane/envelope biogenesis
Bbr_1256	murC	UDP-N-acetylmuramate--alanine ligase	M	Peptidoglycan biosynthesis	Cell wall/membrane/envelope biogenesis
Bbr_1257	murG	UDP-N-acetylglucosamine--N-acetylmuramyl-(pentapeptide) pyrophosphoryl-undecaprenol N-acetylglucosamine transferase	M	Peptidoglycan biosynthesis	Cell wall/membrane/envelope biogenesis
Bbr_1259	murD	UDP-N-acetylmuramoylalanine--D-glutamate ligase	M	Peptidoglycan biosynthesis	Cell wall/membrane/envelope biogenesis
Bbr_1260	murX	Phospho-N-acetylmuramoyl-pentapeptide-transferase	M	Peptidoglycan biosynthesis	Cell wall/membrane/envelope biogenesis
Bbr_1261	murF	UDP-N-acetylmuramoyl-tripeptide--D-alanyl-D-alanine ligase	M	Peptidoglycan biosynthesis	Cell wall/membrane/envelope biogenesis
Bbr_1263	ftsI	Peptidoglycan synthetase FtsI, penicillin-binding protein	M	Peptidoglycan biosynthesis	Cell wall/membrane/envelope biogenesis
Bbr_1473	rfe	Undecaprenyl-phosphate alpha-N-acetylglucosaminephosphotransferase	M	Cell wall associated functions	Cell wall/membrane/envelope biogenesis
Bbr_1502	Bbr_1502	N-acetylglucosaminyltransferase	M	Cell wall associated functions	Cell wall/membrane/envelope biogenesis
Bbr_1666	murB	UDP-N-acetylenolpyruvoylglucosamine reductase	M	Peptidoglycan biosynthesis	Cell wall/membrane/envelope biogenesis
Bbr_1757	murA	UDP-N-acetylglucosamine 1-carboxyvinyltransferase	M	Peptidoglycan biosynthesis	Cell wall/membrane/envelope biogenesis
Bbr_1786	gif	UDP-galactopyranose mutase	M	galactose metabolism - amino sugars	Cell wall/membrane/envelope biogenesis
Bbr_1788	Bbr_1788	Glycosyltransferase involved in cell wall biogenesis	M	capsule biosynthesis	Cell wall/membrane/envelope biogenesis
Bbr_1795	Bbr_1795	Alpha-L-Rha alpha-1,2-L-rhamnosyltransferase/alpha-L-Rha alpha-1,3-L-rhamnosyltransferase	M	capsule biosynthesis	Cell wall/membrane/envelope biogenesis
Bbr_1796	Bbr_1796	Glycosyltransferase	M	capsule biosynthesis	Cell wall/membrane/envelope biogenesis
Bbr_1797	rmlA	Glucose-1-phosphate thymidylyltransferase	M	capsule biosynthesis	Cell wall/membrane/envelope biogenesis
Bbr_1798	rmlCrmlD	dTDP-4-dehydrorhamnose 3,5-epimerase/dTDP-4-dehydrorhamnose reductase	M	capsule biosynthesis	Cell wall/membrane/envelope biogenesis
Bbr_1799	rmlB	dTDP-glucose 4,6-dehydratase	M	capsule biosynthesis	Cell wall/membrane/envelope biogenesis
Bbr_1917	Bbr_1917	Conserved hypothetical membrane spanning protein with virulence factor mviN domain	M	Cell wall associated functions	Cell wall/membrane/envelope biogenesis
Bbr_0188	fhs	Formate--tetrahydrofolate ligase	H	folate	Coenzyme transport and metabolism
Bbr_0281	Bbr_0281	Conserved hypothetical protein, possibly FAD-containing oxidoreductase	H	coenzyme related functions	Coenzyme transport and metabolism
Bbr_0396	coaD	Phosphopantetheine adenylyltransferase	H	coenzyme related functions	Coenzyme transport and metabolism
Bbr_0707	Bbr_0707	ATP-NAD kinase	H	nicotinate nicotinamide metabolism	Coenzyme transport and metabolism
Bbr_0718	nadD	Nicotinate-nucleotide adenylyltransferase	H	nicotinate nicotinamide metabolism	Coenzyme transport and metabolism
Bbr_0752	folD	Bifunctional methylenetetrahydrofolate dehydrogenase/cyclohydrolase	H	folate	Coenzyme transport and metabolism
Bbr_0754	coaE	Dephospho-CoA kinase	H	panthotenate coA	Coenzyme transport and metabolism
Bbr_0785	nadE	Glutamine-dependent NAD(+) synthetase	H	nicotinate nicotinamide metabolism	Coenzyme transport and metabolism
Bbr_1135	Bbr_1135	Pyridoxamine 5'-phosphate oxidase pdxH	H	coenzyme related functions	Coenzyme transport and metabolism
Bbr_1232	Bbr_1232	Thiamin pyrophosphokinase	H	thiamine	Coenzyme transport and metabolism
Bbr_1244	folC	Folylpolyglutamate synthase/Dihydrofolate synthase	H	folate	Coenzyme transport and metabolism
Bbr_1399	metK	S-adenosylmethionine synthetase	H	cysteine methionine	Coenzyme transport and metabolism
Bbr_1563	dfrA	Dihydrofolate reductase	H	folate	Coenzyme transport and metabolism
Bbr_1604	ribF	Riboflavin kinase/FMN adenylyltransferase	H	riboflavin utilization (energy metabolism)	Coenzyme transport and metabolism
Bbr_1723	Bbr_1723	Conserved hypothetical protein with possible biotin-(acetyl-CoA carboxylase) ligase domain	H	coenzyme related functions	Coenzyme transport and metabolism
Bbr_0216	Bbr_0216	Modification methylase	V	Defence mechanism	Defence mechanism
Bbr_0224	Bbr_0224	Permease protein of ABC transporter system	V	ABC transporter	Defence mechanism
Bbr_0225	Bbr_0225	Permease protein of ABC transporter system	V	ABC transporter	Defence mechanism
Bbr_0226	Bbr_0226	ATP-binding protein of ABC transporter system	V	ABC transporter	Defence mechanism
Bbr_1007	bacA	Bacitracin resistance protein (Putative undecaprenol kinase)	V	Defence mechanism	Defence mechanism
Bbr_1066	Bbr_1066	Conserved hypothetical protein with RelB antitoxin domain	S	Defence mechanism	Defence mechanism
Bbr_1119	Bbr_1119	Modification methylase	V	Defence mechanism	Defence mechanism
Bbr_1121	Bbr_1121	Cytosine methyl transferase, RM methylase bbrUIIM	V	Defence mechanism	Defence mechanism
Bbr_0001	dnaA	Chromosomal replication initiator protein DnaA	L	replication	DNA, replication, recombination and repair
Bbr_0002	dnaN	DNA polymerase III, beta chain	L	replication	DNA, replication, recombination and repair
Bbr_0003	recF	DNA replication and repair protein recF	L	recombination	DNA, replication, recombination and repair
Bbr_0005	gyrB1	DNA gyrase subunit B	L	Replication, recombination and repair	DNA, replication, recombination and repair
Bbr_0006	gyrA1	DNA gyrase subunit A	L	Replication, recombination and repair	DNA, replication, recombination and repair
Bbr_0141	dnaX	DNA polymerase III subunit gamma/tau	L	replication	DNA, replication, recombination and repair
Bbr_0178	topA	DNA topoisomerase I	L	Replication, recombination and repair	DNA, replication, recombination and repair
Bbr_0180	Bbr_0180	DNA polymerase III, delta' subunit	L	replication	DNA, replication, recombination and repair
Bbr_0245	dnaB	Replicative DNA helicase	L	replication	DNA, replication, recombination and repair
Bbr_0255	ssb	Single-strand DNA binding protein	L	repair	DNA, replication, recombination and repair
Bbr_0467	Bbr_0467	Conserved hypothetical protein with a helix-turn-helix motif	L	DNA related functions	DNA, replication, recombination and repair
Bbr_0546	dnaG	DNA primase	L	replication	DNA, replication, recombination and repair
Bbr_0652	Bbr_0652	DNA-helicase-II-like protein	L	repair	DNA, replication, recombination and repair
Bbr_0668	ligA	NAD-dependent DNA ligase	L	repair	DNA, replication, recombination and repair
Bbr_0691	Bbr_0691	Transposase	L	recombination (mobile elements)	DNA, replication, recombination and repair
Bbr_0884	pcrA	ATP-dependent DNA helicase pcrA	L	repair	DNA, replication, recombination and repair
Bbr_0899	Bbr_0899	Endonuclease involved in recombination	L	recombination	DNA, replication, recombination and repair
Bbr_1127	Bbr_1127	DNA polymerase III, delta subunit	L	Replication	DNA, replication, recombination and repair
Bbr_1162	gyrA2	DNA gyrase subunit A	L	Replication	DNA, replication, recombination and repair
Bbr_1170	gyrB2	DNA gyrase subunit B	L	Replication	DNA, replication, recombination and repair
Bbr_1181	recA	RecA protein	L	recombination	DNA, replication, recombination and repair
Bbr_1267	Bbr_1267	ATP-dependent DNA helicase	L	DNA related functions	DNA, replication, recombination and repair
Bbr_1296	dnaE	DNA polymerase III alpha subunit	L	Replication	DNA, replication, recombination and repair
Bbr_1379	Bbr_1379	DNA-binding protein HU	L	DNA related functions	DNA, replication, recombination and repair
Bbr_1394	priA	Primosomal protein N'	L	Replication	DNA, replication, recombination and repair
Bbr_1448	xseA	Exodeoxyribonuclease VII large subunit	L	repair	DNA, replication, recombination and repair
Bbr_1599	rnh	Ribonuclease HI	L	Replication	DNA, replication, recombination and repair
Bbr_0091	fprA	Ferredoxin--NADP reductase	C	Energy production conversion related functions	Energy production and conversion
Bbr_0295	ppa	Inorganic pyrophosphatase	C	Energy production conversion related functions	Energy production and conversion
Bbr_0323	atpB	ATP synthase A chain	C	Energy production conversion related functions	Energy production and conversion
Bbr_0324	atpE	ATP synthase C chain	C	Energy production conversion related functions	Energy production and conversion
Bbr_0325	atpF	ATP synthase B chain	C	Energy production conversion related functions	Energy production and conversion
Bbr_0326	atpH	ATP synthase delta chain	C	Energy production conversion related functions	Energy production and conversion
Bbr_0327	atpA	ATP synthase alpha chain	C	Energy production conversion related functions	Energy production and conversion
Bbr_0328	atpG	ATP synthase gamma chain	C	Energy production conversion related functions	Energy production and conversion
Bbr_0329	atpD	ATP synthase beta chain	C	Energy production conversion related functions	Energy production and conversion
Bbr_0330	atpC	ATP synthase epsilon chain	C	Energy production conversion related functions	Energy production and conversion
Bbr_0771	ack	Acetate kinase	C	pyruvate metabolism	Energy production and conversion
Bbr_0801	sdhB	Succinate dehydrogenase iron-sulfur protein	C	citrate cycle	Energy production and conversion
Bbr_0802	sdhA	Succinate dehydrogenase flavoprotein subunit	C	citrate cycle	Energy production and conversion
Bbr_0911	iscU	IscU protein	C	Energy production conversion related functions	Energy production and conversion
Bbr_1273	ldh2	L-lactate dehydrogenase	C	Energy production conversion related functions	Energy production and conversion
Bbr_1664	fdxC	Ferredoxin	C	Energy production conversion related functions	Energy production and conversion
Bbr_0004	Bbr_0004	Conserved hypothetical protein	R	General function prediction only	General function prediction only
Bbr_0247	Bbr_0247	CobB/CobQ-like glutamine amidotransferase domain protein	R	General function prediction only	General function prediction only
Bbr_0380	Bbr_0380	RNA binding protein	R	General function prediction only	General function prediction only
Bbr_0434	Bbr_0434	Oligosaccharide repeat unit transporter	R	General function prediction only	General function prediction only
Bbr_0632	nusB	N utilization substance protein B	R	General function prediction only	General function prediction only
Bbr_0912	Bbr_0912	Conserved hypothetical protein with DUF59 domain	R	General function prediction only	General function prediction only
Bbr_0918	Bbr_0918	Conserved hypothetical protein in uncharacterized protein family UPF0054	R	General function prediction only	General function prediction only
Bbr_0920	era	GTP-binding protein era	R	General function prediction only	General function prediction only
Bbr_1023	Bbr_1023	GTP-binding protein	R	General function prediction only	General function prediction only
Bbr_1026	Bbr_1026	Conserved hypothetical protein	R	General function prediction only	General function prediction only
Bbr_1327	Bbr_1327	dTDP-rhamnosyl transferase rfbF	R	General function prediction only	General function prediction only
Bbr_1569	Bbr_1569	Conserved hypothetical protein with CHAP domain	R	General function prediction only	General function prediction only
Bbr_1608	nusA	N utilization substance protein A	R	General function prediction only	General function prediction only
Bbr_1734	Bbr_1734	GTP-binding protein, GTP1/OBG family	R	General function prediction only	General function prediction only
Bbr_1769	Bbr_1769	Phosphoesterase	R	General function prediction only	General function prediction only
Bbr_0221	Bbr_0221	Conserved hypothetical membrane spanning protein with iron permease FTR1 family domain	P	Permease	Inorganic ion transport and metabolism
Bbr_0222	Bbr_0222	Conserved hypothetical secreted protein, probably involved in iron uptake	P	Permease	Inorganic ion transport and metabolism
Bbr_0223	Bbr_0223	Conserved hypothetical membrane spanning protein	P	Permease	Inorganic ion transport and metabolism
Bbr_0427	mntH	Manganese transport protein mntH	P	Permease	Inorganic ion transport and metabolism
Bbr_0749	Bbr_0749	Permease protein of ABC transporter system for metals	P	ABC transporter	Inorganic ion transport and metabolism
Bbr_0750	Bbr_0750	ATP-binding protein of ABC transporter system for metals	P	ABC transporter	Inorganic ion transport and metabolism
Bbr_1382	Bbr_1382	Inositol monophosphatase family protein	P	inositol phosphate	Inorganic ion transport and metabolism
Bbr_1573	Bbr_1573	Phosphate transport system protein phoU-like protein	P	Permease	Inorganic ion transport and metabolism
Bbr_1679	pstB	Phosphate transport ATP-binding protein pstB	P	ABC transporter	Inorganic ion transport and metabolism
Bbr_1680	pstA	Phosphate transport system permease protein pstA	P	ABC transporter	Inorganic ion transport and metabolism
Bbr_1681	pstC	Phosphate transport system permease protein pstC	P	ABC transporter	Inorganic ion transport and metabolism
Bbr_1682	pstS	Phosphate-binding protein	P	Permease	Inorganic ion transport and metabolism
Bbr_1808	Bbr_1808	Kup system potassium uptake protein	P	Permease	Inorganic ion transport and metabolism
Bbr_0240	ftsY	Cell division protein ftsY	U	secretion (sec pathway)	Intracellular trafficking, secretion, and vesicular transport
Bbr_0383	ffh	Signal recognition particle, subunit FFH/SRP54	U	secretion (sec pathway)	Intracellular trafficking, secretion, and vesicular transport
Bbr_0409	lepB	Signal peptidase I	U	secretion (sec pathway)	Intracellular trafficking, secretion, and vesicular transport
Bbr_1178	secA	Protein translocase subunit secA	U	secretion (sec pathway)	Intracellular trafficking, secretion, and vesicular transport
Bbr_1299	lspA	Lipoprotein signal peptidase	U	secretion	Intracellular trafficking, secretion, and vesicular transport
Bbr_1621	secY	Protein translocase subunit secY	U	secretion (sec pathway)	Intracellular trafficking, secretion, and vesicular transport
Bbr_1730	secE	Protein translocase subunit secE	U	secretion (sec pathway)	Intracellular trafficking, secretion, and vesicular transport
Bbr_1923	yidC	Inner membrane protein (Preprotein translocase subunit YidC)	U	secretion (sec pathway)	Intracellular trafficking, secretion, and vesicular transport
Bbr_0339	plsC1	1-acyl-sn-glycerol-3-phosphate acyltransferase	I	lipids metabolism	Lipid transport and metabolism
Bbr_0340	gpsA	Glycerol-3-phosphate dehydrogenase [NAD(P)+]	I	lipids metabolism	Lipid transport and metabolism
Bbr_0360	Bbr_0360	Holo-[acyl-carrier protein] synthase, belongs to 4-phosphopantetheinyl transferase superfamily	I	panthotenate coA	Lipid transport and metabolism
Bbr_0657	ispC	1-deoxy-D-xylulose 5-phosphate reductoisomerase	I	terpenoid	Lipid transport and metabolism
Bbr_0658	ispG	1-hydroxy-2-methyl-2-(E)-butenyl 4-diphosphate synthase	I	terpenoid	Lipid transport and metabolism
Bbr_0661	uppS	Undecaprenyl pyrophosphate synthetase	I	terpenoid	Lipid transport and metabolism
Bbr_0748	ispF	2-C-methyl-D-erythritol 2,4-cyclodiphosphate synthase	I	terpenoid	Lipid transport and metabolism
Bbr_1101	cdsA	Phosphatidate cytidylyltransferase	I	lipids metabolism	Lipid transport and metabolism
Bbr_1175	plsC2	1-acyl-sn-glycerol-3-phosphate acyltransferase	I	lipids metabolism	Lipid transport and metabolism
Bbr_1185	pgsA2	CDP-diacylglycerol--glycerol-3-phosphate 3-phosphatidyltransferase	I	lipids metabolism	Lipid transport and metabolism
Bbr_1235	ispH	4-hydroxy-3-methylbut-2-enyl diphosphate reductase	I	terpenoid	Lipid transport and metabolism
Bbr_1703	ispD	2-C-methyl-D-erythritol 4-phosphate cytidylyltransferase	I	terpenoid	Lipid transport and metabolism
Bbr_1719	fas	Type I multifunctional fatty acid synthase	I	fatty acids biosynthesis	Lipid transport and metabolism
Bbr_1720	accD	Acetyl-/propionyl-CoA carboxylase beta chain	I	fatty acids biosynthesis	Lipid transport and metabolism
Bbr_1721	accC	Acetyl-/propionyl-CoA carboxylase alpha chain	I	fatty acids biosynthesis	Lipid transport and metabolism
Bbr_1912	ispE	4-diphosphocytidyl-2-C-methyl-D-erythritol kinase	I	terpenoid	Lipid transport and metabolism
Bbr_0039	trxB1	Thioredoxin reductase/Thioredoxin/Glutaredoxin family protein	F	pyrimidine metabolism	Nucleotide transport and metabolism
Bbr_0179	tmk	Thymidylate kinase	F	pyrimidine metabolism	Nucleotide transport and metabolism
Bbr_0371	pnp	Polyribonucleotide nucleotidyltransferase	F	purine - pyrimidine metabolism - RNA degradation	Nucleotide transport and metabolism
Bbr_0386	guaA1	Glutamine amidotrasnferase Class I	F	Trasnsferase (Aminoacids)	Nucleotide transport and metabolism
Bbr_0567	purE	Phosphoribosylaminoimidazole carboxylase carboxyltransferase subunit	F	purine metabolism	Nucleotide transport and metabolism
Bbr_0568	purK	Phosphoribosylaminoimidazole carboxylase NCAIR mutase subunit	F	purine metabolism	Nucleotide transport and metabolism
Bbr_0598	purC	Phosphoribosylamidoimidazole-succinocarboxamide synthase	F	purine metabolism	Nucleotide transport and metabolism
Bbr_0636	gmk	Guanylate kinase	F	purine metabolism	Nucleotide transport and metabolism
Bbr_0775	guaA2	GMP synthase	F	purine metabolism	Nucleotide transport and metabolism
Bbr_0905	pyrG	CTP synthase	F	pyrimidine metabolism	Nucleotide transport and metabolism
Bbr_1020	purH	Phosphoribosylaminoimidazolecarboxamide formyltransferase/IMP cyclohydrolase	F	purine metabolism - folate	Nucleotide transport and metabolism
Bbr_1103	pyrH	Uridylate kinase	F	pyrimidine metabolism	Nucleotide transport and metabolism
Bbr_1157	relA1	GTP pyrophosphokinase/Guanosine-3',5'-bis(Diphosphate) 3'-pyrophosphohydrolase	F	purine - pyrimidine metabolism	Nucleotide transport and metabolism
Bbr_1158	dut	Deoxyuridine 5'-triphosphate nucleotidohydrolase	F	Nucleotide related functions	Nucleotide transport and metabolism
Bbr_1377	purB	Adenylosuccinate lyase	F	purine metabolism - alanine aspartate glutamate	Nucleotide transport and metabolism
Bbr_1472	guaB	Inosine-5'-monophosphate dehydrogenase	F	purine metabolism	Nucleotide transport and metabolism
Bbr_1564	thyA	Thymidylate synthase	F	pyrimidine metabolism - folate	Nucleotide transport and metabolism
Bbr_1620	adk	Adenylate kinase	F	purine metabolism	Nucleotide transport and metabolism
Bbr_1686	pfs	5'-methylthioadenosine nucleosidase/S-adenosylhomocysteine nucleosidase	F	cysteine methionine	Nucleotide transport and metabolism
Bbr_1875	dcd	Deoxycytidine triphosphate deaminase	F	pyrimidine metabolism	Nucleotide transport and metabolism
Bbr_1898	nrdF	Ribonucleoside-diphosphate reductase beta chain	F	purine - pyrimidine metabolism	Nucleotide transport and metabolism
Bbr_1899	nrdE	Ribonucleoside-diphosphate reductase alpha chain	F	purine - pyrimidine metabolism	Nucleotide transport and metabolism
Bbr_1900	nrdI	NrdI protein	F		Nucleotide transport and metabolism
Bbr_1918	trxB2	Thioredoxin reductase	F	pyrimidine metabolism	Nucleotide transport and metabolism
Bbr_0038	ahpC	Alkyl hydroperoxide reductase C22 protein	O	Posttranslational modification, protein turnover, chaperones	Posttranslational modification, protein turnover, chaperones
Bbr_0124	dnaK	Chaperone protein dnaK	O	Posttranslational modification, protein turnover, chaperones	Posttranslational modification, protein turnover, chaperones
Bbr_0125	grpE	GrpE protein	O	Posttranslational modification, protein turnover, chaperones	Posttranslational modification, protein turnover, chaperones
Bbr_0519	smpB	SsrA-binding protein	O	Posttranslational modification, protein turnover, chaperones	Posttranslational modification, protein turnover, chaperones
Bbr_0907	sufB	FeS assembly protein SufB	O	Posttranslational modification, protein turnover, chaperones	Posttranslational modification, protein turnover, chaperones
Bbr_0908	Bbr_0908	ATP-binding protein of ABC transporter system	O	Posttranslational modification, protein turnover, chaperones	Posttranslational modification, protein turnover, chaperones
Bbr_0909	sufC	FeS assembly protein SufC	O	Posttranslational modification, protein turnover, chaperones	Posttranslational modification, protein turnover, chaperones
Bbr_1356	clpC	Negative regulator of genetic competence clpC/mecB	O	Posttranslational modification, protein turnover, chaperones	Posttranslational modification, protein turnover, chaperones
Bbr_1364	groEL	60 kDa chaperonin GroEL	O	Posttranslational modification, protein turnover, chaperones	Posttranslational modification, protein turnover, chaperones
Bbr_1668	groES	10 kDa chaperonin GroES	O	Posttranslational modification, protein turnover, chaperones	Posttranslational modification, protein turnover, chaperones
Bbr_1901	nrdH	Glutaredoxin nrdH	O	Posttranslational modification, protein turnover, chaperones	Posttranslational modification, protein turnover, chaperones
Bbr_1909	Bbr_1909	Conserved hypothetical protein	O	Posttranslational modification, protein turnover, chaperones	Posttranslational modification, protein turnover, chaperones
Bbr_0510	Bbr_0510	Metal-dependent hydrolase	A	RNA degradation	RNA processing and modification
Bbr_1471	orn	Oligoribonuclease	A	RNA degradation	RNA processing and modification
Bbr_1925	rnpA	Ribonuclease P protein component	A	RNA degradation	RNA processing and modification
Bbr_0071	pp2c	Protein phosphatase 2C	T	Signal transduction mechanisms	Signal transduction mechanisms
Bbr_0072	Bbr_0072	Conserved hypothetical secreted protein with FHA domain	T	Signal transduction mechanisms	Signal transduction mechanisms
Bbr_0073	Bbr_0073	Conserved hypothetical protein with FHA domain	T	Signal transduction mechanisms	Signal transduction mechanisms
Bbr_0654	Bbr_0654	Conserved hypothetical protein, contains Lon protease motif	T	Signal transduction related functions	Signal transduction mechanisms
Bbr_0745	Bbr_0745	Two-component response regulator	T	Signal transduction related functions	Signal transduction mechanisms
Bbr_0759	Bbr_0759	Putative response regulator with RNA-binding domain	T	Signal transduction related functions	Signal transduction mechanisms
Bbr_1034	garA	Signal transduction protein garA	T	Signal transduction related functions	Signal transduction mechanisms
Bbr_1213	Bbr_1213	GTP-binding protein TypA/BipA	T	Signal transduction related functions	Signal transduction mechanisms
Bbr_1684	phoR	Phosphate regulon sensor protein PhoR	T	Signal transduction related functions	Signal transduction mechanisms
Bbr_0282	rho	Transcription termination factor rho	K	Transcription	Transcription
Bbr_0292	glnR	Transcriptional regulatory protein glnR	K	Transcriptional regulator	Transcription
Bbr_0498	rpoB	DNA-directed RNA polymerase beta chain	K	RNA polymerase	Transcription
Bbr_0499	rpoC	DNA-directed RNA polymerase beta' chain	K	RNA polymerase	Transcription
Bbr_0711	Bbr_0711	Transcriptional regulator, GntR family	K	Transcriptional regulator	Transcription
Bbr_0732	greA	Transcription elongation factor greA	K	Transcriptional regulator	Transcription
Bbr_0747	Bbr_0747	CarD-like transcriptional regulator	K	Transcriptional regulator	Transcription
Bbr_1171	hrdB	RNA polymerase principal sigma factor hrdB	K	RNA polymerase	Transcription
Bbr_1183	clgR	Transcriptional regulator	K	Transcriptional regulator	Transcription
Bbr_1523	Bbr_1523	MerR family regulatory protein	K	Transcriptional regulator	Transcription
Bbr_1593	fruT	Transcription antiterminator, BglG family	K	Transcriptional regulator	Transcription
Bbr_1615	rpoA	DNA-directed RNA polymerase alpha chain	K	RNA polymerase	Transcription
Bbr_1725	Bbr_1725	Transcriptional regulator	K	Transcriptional regulator	Transcription
Bbr_1729	nusG	Transcription antitermination protein nusG	K	Transcriptional regulator	Transcription
Bbr_1803	Bbr_1803	Transcriptional regulator, LytR family	K	Transcriptional regulator	Transcription
Bbr_0196	gltX1	Glutamyl-tRNA synthetase	J	tRNA synthetase	Translation, ribosomal structure and biogenesis
Bbr_0254	rpsF	SSU ribosomal protein S6P	J	ribosome	Translation, ribosomal structure and biogenesis
Bbr_0256	rpsR	SSU ribosomal protein S18P	J	ribosome	Translation, ribosomal structure and biogenesis
Bbr_0276	gatC	Aspartyl/glutamyl-tRNA(Asn/Gln) amidotransferase subunit C	J	tRNA synthetase	Translation, ribosomal structure and biogenesis
Bbr_0277	gatA	Aspartyl/glutamyl-tRNA(Asn/Gln) amidotransferase subunit A	J	tRNA synthetase	Translation, ribosomal structure and biogenesis
Bbr_0278	gatB	Glutamyl-tRNA(Gln) amidotransferase subunit B	J	tRNA synthetase	Translation, ribosomal structure and biogenesis
Bbr_0289	valS	Valyl-tRNA synthetase	J	tRNA synthetase	Translation, ribosomal structure and biogenesis
Bbr_0370	rpsO	SSU ribosomal protein S15P	J	ribosome	Translation, ribosomal structure and biogenesis
Bbr_0379	rimM	16S rRNA processing protein rimM	J	rRNA processing	Translation, ribosomal structure and biogenesis
Bbr_0385	cysS	Cysteinyl-tRNA synthetase	J	tRNA synthetase	Translation, ribosomal structure and biogenesis
Bbr_0393	rpmF	LSU ribosomal protein L32P	J	ribosome	Translation, ribosomal structure and biogenesis
Bbr_0408	rplS	LSU ribosomal protein L19P	J	ribosome	Translation, ribosomal structure and biogenesis
Bbr_0515	prfB	Bacterial Peptide Chain Release Factor 2 (RF-2)	J	Translation	Translation, ribosomal structure and biogenesis
Bbr_0604	rpsL	SSU ribosomal protein S12P	J	ribosome	Translation, ribosomal structure and biogenesis
Bbr_0605	rpsG	SSU ribosomal protein S7P	J	ribosome	Translation, ribosomal structure and biogenesis
Bbr_0606	fusA	Protein Translation Elongation Factor G (EF-G)	J	Translation	Translation, ribosomal structure and biogenesis
Bbr_0607	tuf	Protein Translation Elongation Factor Tu (EF-TU)	J	Translation	Translation, ribosomal structure and biogenesis
Bbr_0631	efp	Protein Translation Elongation Factor P (EF-P)	J	Translation	Translation, ribosomal structure and biogenesis
Bbr_0679	pheS	Phenylalanyl-tRNA synthetase alpha chain	J	tRNA synthetase	Translation, ribosomal structure and biogenesis
Bbr_0680	pheT	Phenylalanyl-tRNA synthetase beta chain	J	tRNA synthetase	Translation, ribosomal structure and biogenesis
Bbr_0700	tyrS	Tyrosyl-tRNA synthetase	J	tRNA synthetase	Translation, ribosomal structure and biogenesis
Bbr_0722	pth	Peptidyl-tRNA hydrolase	J	Translation related functions	Translation, ribosomal structure and biogenesis
Bbr_0753	rpsA	SSU ribosomal protein S1P	J	ribosome	Translation, ribosomal structure and biogenesis
Bbr_0888	rpsD	SSU ribosomal protein S4P	J	ribosome	Translation, ribosomal structure and biogenesis
Bbr_0898	alaS	Alanyl-tRNA synthetase	J	tRNA synthetase	Translation, ribosomal structure and biogenesis
Bbr_0926	rplY	LSU ribosomal protein L25P	J	ribosome	Translation, ribosomal structure and biogenesis
Bbr_0930	rpsT	SSU ribosomal protein S20P	J	ribosome	Translation, ribosomal structure and biogenesis
Bbr_1009	thrS	Threonyl-tRNA synthetase	J	tRNA synthetase	Translation, ribosomal structure and biogenesis
Bbr_1022	rluB	Ribosomal large subunit pseudouridine synthase B	J	ribosome	Translation, ribosomal structure and biogenesis
Bbr_1102	frr	Ribosome Recycling Factor (RRF)	J	ribosome	Translation, ribosomal structure and biogenesis
Bbr_1104	tsf	Protein Translation Elongation Factor Ts (EF-Ts)	J	Translation	Translation, ribosomal structure and biogenesis
Bbr_1105	rpsB	SSU ribosomal protein S2P	J	ribosome	Translation, ribosomal structure and biogenesis
Bbr_1130	leuS	Leucyl-tRNA synthetase	J	tRNA synthetase	Translation, ribosomal structure and biogenesis
Bbr_1188	miaA	tRNA delta(2)-isopentenylpyrophosphate transferase	J	tRNA processing and modification	Translation, ribosomal structure and biogenesis
Bbr_1228	rplT	LSU ribosomal protein L20P	J	ribosome	Translation, ribosomal structure and biogenesis
Bbr_1229	rpmI	LSU ribosomal protein L35P	J	ribosome	Translation, ribosomal structure and biogenesis
Bbr_1230	infC	Bacterial Protein Translation Initiation Factor 3 (IF-3)	J	Translation	Translation, ribosomal structure and biogenesis
Bbr_1254	Bbr_1254	D-tyrosyl-tRNA(Tyr) deacylase	J	tRNA processing and modification	Translation, ribosomal structure and biogenesis
Bbr_1305	glyS	Glycyl-tRNA synthetase	J	tRNA synthetase	Translation, ribosomal structure and biogenesis
Bbr_1348	aspS	Aspartyl-tRNA synthetase	J	tRNA synthetase	Translation, ribosomal structure and biogenesis
Bbr_1349	hisS	Histidyl-tRNA synthetase	J	tRNA synthetase	Translation, ribosomal structure and biogenesis
Bbr_1396	fmt	Methionyl-tRNA formyltransferase	J	tRNA-dihydrouridine synthase	Translation, ribosomal structure and biogenesis
Bbr_1414	ileS	Isoleucyl-tRNA synthetase	J	tRNA synthetase	Translation, ribosomal structure and biogenesis
Bbr_1463	map	Methionine aminopeptidase	J	Translation related functions	Translation, ribosomal structure and biogenesis
Bbr_1467	proS	Prolyl-tRNA synthetase	J	tRNA synthetase	Translation, ribosomal structure and biogenesis
Bbr_1474	Bbr_1474	Sua5/YciO/YrdC/YwlC family protein	J	Translation related functions	Translation, ribosomal structure and biogenesis
Bbr_1480	hemK	Peptide release factor-glutamine N5-methyltransferase	J	Translation related functions	Translation, ribosomal structure and biogenesis
Bbr_1481	prfA	Bacterial Peptide Chain Release Factor 1 (RF-1)	J	Translation	Translation, ribosomal structure and biogenesis
Bbr_1482	rpmE2	LSU ribosomal protein L31P	J	ribosome	Translation, ribosomal structure and biogenesis
Bbr_1498	tilS	tRNA(Ile)-lysidine synthetase TilS	J	tRNA synthetase	Translation, ribosomal structure and biogenesis
Bbr_1576	lysS	Lysyl-tRNA synthetase	J	tRNA synthetase	Translation, ribosomal structure and biogenesis
Bbr_1591	serS	Seryl-tRNA synthetase	J	tRNA synthetase	Translation, ribosomal structure and biogenesis
Bbr_1606	rbfA	Ribosome-binding factor A	J	Translation	Translation, ribosomal structure and biogenesis
Bbr_1607	infB	Bacterial Protein Translation Initiation Factor 2 (IF-2)	J	Translation	Translation, ribosomal structure and biogenesis
Bbr_1614	rplQ	50S ribosomal protein L17	J	ribosome	Translation, ribosomal structure and biogenesis
Bbr_1616	rpsK	SSU ribosomal protein S11P	J	ribosome	Translation, ribosomal structure and biogenesis
Bbr_1617	rpsM	SSU ribosomal protein S13P	J	ribosome	Translation, ribosomal structure and biogenesis
Bbr_1618	rpmJ	LSU ribosomal protein L36P	J	ribosome	Translation, ribosomal structure and biogenesis
Bbr_1619	infA	Bacterial Protein Translation Initiation Factor 1 (IF-1)	J	Translation	Translation, ribosomal structure and biogenesis
Bbr_1622	rplO	50S ribosomal protein L15	J	ribosome	Translation, ribosomal structure and biogenesis
Bbr_1623	rpmD	50S ribosomal protein L30	J	ribosome	Translation, ribosomal structure and biogenesis
Bbr_1624	rpsE	30S ribosomal protein S5	J	ribosome	Translation, ribosomal structure and biogenesis
Bbr_1625	rplR	50S ribosomal protein L18	J	ribosome	Translation, ribosomal structure and biogenesis
Bbr_1626	rplF	50S ribosomal protein L6	J	ribosome	Translation, ribosomal structure and biogenesis
Bbr_1627	rpsH	30S ribosomal protein S8	J	ribosome	Translation, ribosomal structure and biogenesis
Bbr_1628	rpsN	30S ribosomal protein S14-1	J	ribosome	Translation, ribosomal structure and biogenesis
Bbr_1629	rplE	50S ribosomal protein L5	J	ribosome	Translation, ribosomal structure and biogenesis
Bbr_1630	rplX	50S ribosomal protein L24	J	ribosome	Translation, ribosomal structure and biogenesis
Bbr_1631	rplN	50S ribosomal protein L14	J	ribosome	Translation, ribosomal structure and biogenesis
Bbr_1632	rpsQ	30S ribosomal protein S17	J	ribosome	Translation, ribosomal structure and biogenesis
Bbr_1633	rpmC	50S ribosomal protein L29	J	ribosome	Translation, ribosomal structure and biogenesis
Bbr_1634	rplP	50S ribosomal protein L16	J	ribosome	Translation, ribosomal structure and biogenesis
Bbr_1635	rpsC	30S ribosomal protein S3	J	ribosome	Translation, ribosomal structure and biogenesis
Bbr_1636	rplV	50S ribosomal protein L22	J	ribosome	Translation, ribosomal structure and biogenesis
Bbr_1637	rpsS	30S ribosomal protein S19	J	ribosome	Translation, ribosomal structure and biogenesis
Bbr_1638	rplB	50S ribosomal protein L2	J	ribosome	Translation, ribosomal structure and biogenesis
Bbr_1639	rplW	50S ribosomal protein L23	J	ribosome	Translation, ribosomal structure and biogenesis
Bbr_1640	rplD	50S ribosomal protein L4	J	ribosome	Translation, ribosomal structure and biogenesis
Bbr_1641	rplC	50S ribosomal protein L3	J	ribosome	Translation, ribosomal structure and biogenesis
Bbr_1642	rpsJ	30S ribosomal protein S10	J	ribosome	Translation, ribosomal structure and biogenesis
Bbr_1648	rpsI	30S ribosomal protein S9	J	ribosome	Translation, ribosomal structure and biogenesis
Bbr_1649	rplM	50S ribosomal protein L13	J	ribosome	Translation, ribosomal structure and biogenesis
Bbr_1675	rplL	LSU ribosomal protein L12P (L7/L12)	J	ribosome	Translation, ribosomal structure and biogenesis
Bbr_1676	rplJ	LSU ribosomal protein L10P	J	ribosome	Translation, ribosomal structure and biogenesis
Bbr_1706	trmD	tRNA (Guanine-N1)-methyltransferase	J	tRNA-dihydrouridine synthase	Translation, ribosomal structure and biogenesis
Bbr_1709	rpmB	LSU ribosomal protein L28P	J	ribosome	Translation, ribosomal structure and biogenesis
Bbr_1726	rlpA	LSU ribosomal protein L1P	J	ribosome	Translation, ribosomal structure and biogenesis
Bbr_1727	rplK	LSU ribosomal protein L11P	J	ribosome	Translation, ribosomal structure and biogenesis
Bbr_1735	rpmA	LSU ribosomal protein L27P	J	ribosome	Translation, ribosomal structure and biogenesis
Bbr_1736	rplU	LSU ribosomal protein L21P	J	ribosome	Translation, ribosomal structure and biogenesis
Bbr_1737	rne	Ribonuclease G	J	RNA degradation	Translation, ribosomal structure and biogenesis
Bbr_1754	argS	Arginyl-tRNA synthetase	J	tRNA synthetase	Translation, ribosomal structure and biogenesis
Bbr_1820	metG	Methionyl-tRNA synthetase	J	tRNA synthetase	Translation, ribosomal structure and biogenesis
Bbr_1870	mesJ	tRNA-specific adenosine deaminase	J	tRNA-dihydrouridine synthase	Translation, ribosomal structure and biogenesis
Bbr_1882	Bbr_1882	SpoU rRNA methylase family protein	J	rRNA processing	Translation, ribosomal structure and biogenesis
Bbr_1911	ksgA	Dimethyladenosine transferase	J	rRNA modification	Translation, ribosomal structure and biogenesis
Bbr_1914	pcnA	tRNA nucleotidyltransferase	J	tRNA-dihydrouridine synthase	Translation, ribosomal structure and biogenesis
Bbr_1926	rpmH	LSU ribosomal protein L34P	J	ribosome	Translation, ribosomal structure and biogenesis
Bbr_0007	Bbr_0007	Conserved hypothetical membrane spanning protein	S	Unassigned function	Unassigned function
Bbr_0064	Bbr_0064	Conserved hypothetical secreted protein with DUF881 domain	S	Unassigned function	Unassigned function
Bbr_0150	Bbr_0150	Conserved hypothetical protein	S	Unassigned function	Unassigned function
Bbr_0182	ptsH	Phosphocarrier protein HPr	S	Unassigned function	Unassigned function
Bbr_0190	Bbr_0190	Conserved hypothetical membrane spanning protein with GtrA-like domain	S	Unassigned function	Unassigned function
Bbr_0227	Bbr_0227	Conserved hypothetical protein	S	Unassigned function	Unassigned function
Bbr_0264	Bbr_0264	Hypothetical protein	S	Unassigned function	Unassigned function
Bbr_0271	pyrE1	Orotate phosphoribosyltransferase	S	Unassigned function	Unassigned function
Bbr_0293	Bbr_0293	Conserved hypothetical membrane spanning protein	S	Unassigned function	Unassigned function
Bbr_0300	Bbr_0300	Hypothetical secreted protein	S	Unassigned function	Unassigned function
Bbr_0319	Bbr_0319	Phage transcriptional regulator	S	Unassigned function	Unassigned function
Bbr_0333	Bbr_0333	Conserved hypothetical membrane spanning protein	S	Unassigned function	Unassigned function
Bbr_0334	Bbr_0334	Conserved hypothetical secreted protein	S	Unassigned function	Unassigned function
Bbr_0369	Bbr_0369	Conserved hypothetical membrane spanning protein	S	Unassigned function	Unassigned function
Bbr_0395	Bbr_0395	Conserved hypothetical protein	S	Unassigned function	Unassigned function
Bbr_0548	Bbr_0548	Conserved hypothetical protein	S	Unassigned function	Unassigned function
Bbr_0656	Bbr_0656	Conserved hypothetical protein	S	Unassigned function	Unassigned function
Bbr_0671	Bbr_0671	Conserved hypothetical membrane spanning protein	S	Unassigned function	Unassigned function
Bbr_0701	Bbr_0701	Conserved hypothetical protein	S	Unassigned function	Unassigned function
Bbr_0706	Bbr_0706	pseudogene	S	Unassigned function	Unassigned function
Bbr_0727	Bbr_0727	Conserved hypothetical protein with DUF501 domain	S	Unassigned function	Unassigned function
Bbr_0829	Bbr_0829	Hypothetical protein	S	Unassigned function	Unassigned function
Bbr_0894	relB	Hypothetical protein	S	Unassigned function	Unassigned function
Bbr_0896	Bbr_0896	Conserved hypothetical, possibly secreted protein	S	Unassigned function	Unassigned function
Bbr_0945	Bbr_0945	Hypothetical protein	S	Unassigned function	Unassigned function
Bbr_0946	Bbr_0946	Conserved hypothetical protein	S	Unassigned function	Unassigned function
Bbr_0993	Bbr_0993	Conserved hypothetical protein	S	Unassigned function	Unassigned function
Bbr_1029	Bbr_1029	Conserved hypothetical protein	S	Unassigned function	Unassigned function
Bbr_1031	Bbr_1031	Conserved hypothetical membrane spanning protein	S	Unassigned function	Unassigned function
Bbr_1032	Bbr_1032	Conserved hypothetical protein	S	Unassigned function	Unassigned function
Bbr_1035	Bbr_1035	Conserved hypothetical protein with DUF881 domain	S	Unassigned function	Unassigned function
Bbr_1036	Bbr_1036	Small basic protein	S	Unassigned function	Unassigned function
Bbr_1037	Bbr_1037	Conserved hypothetical protein with DUF881 domain	S	Unassigned function	Unassigned function
Bbr_1084	Bbr_1084	Conserved hypothetical protein with helix-turn-helix motif	S	Unassigned function	Unassigned function
Bbr_1085	Bbr_1085	Hypothetical membrane spanning protein	S	Unassigned function	Unassigned function
Bbr_1111	Bbr_1111	Conserved hypothetical secreted protein	S	Unassigned function	Unassigned function
Bbr_1159	Bbr_1159	Conserved hypothetical protein	S	Unassigned function	Unassigned function
Bbr_1234	Bbr_1234	Conserved hypothetical protein with YbaK / prolyl-tRNA synthetases associated domain	S	Unassigned function	Unassigned function
Bbr_1238	Bbr_1238	Conserved hypothetical protein	S	Unassigned function	Unassigned function
Bbr_1300	Bbr_1300	Conserved hypothetical protein containing a repeated sequence found in lipoprotein LPP	S	Unassigned function	Unassigned function
Bbr_1301	Bbr_1301	Conserved hypothetical membrane spanning protein with YGGT family	S	Unassigned function	Unassigned function
Bbr_1302	Bbr_1302	Conserved hypothetical protein with DUF552 domain	S	Unassigned function	Unassigned function
Bbr_1328	Bbr_1328	Conserved hypothetical membrane spanning protein	S	Unassigned function	Unassigned function
Bbr_1329	Bbr_1329	Fused ATP binding protein and permease of ABC transporter	S	ABC transporter	Unassigned function
Bbr_1378	Bbr_1378	Conserved hypothetical membrane spanning protein in uncharacterized protein UPF0104 family	S	Unassigned function	Unassigned function
Bbr_1381	Bbr_1381	Conserved hypothetical protein with DUF797 domain	S	Unassigned function	Unassigned function
Bbr_1400	Bbr_1400	Fic family protein	S	Unassigned function	Unassigned function
Bbr_1439	Bbr_1439	Conserved hypothetical protein	S	Unassigned function	Unassigned function
Bbr_1490	Bbr_1490	ATP-binding protein of ABC transporter system	S	ABC transporter	Unassigned function
Bbr_1532	Bbr_1532	DNA processing chain A	S	Unassigned function	Unassigned function
Bbr_1651	Bbr_1651	Conserved hypothetical protein with leucine rich repeat variant	S	Unassigned function	Unassigned function
Bbr_1885	Bbr_1885	Conserved hypothetical protein	S	Unassigned function	Unassigned function
Bbr_1904	Bbr_1904	Conserved hypothetical protein with helix-turn-helix motif	S	Unassigned function	Unassigned function
Bbr_1915	Bbr_1915	Phosphohydrolase (MutT/nudix family protein)	S	Unassigned function	Unassigned function
Bbr_1916	Bbr_1916	Conserved hypothetical secreted protein	S	Unassigned function	Unassigned function
Bbr_rRNA16S1	Bbr_rRNA16S1
Bbr_rRNA16S2	Bbr_rRNA16S2
Bbr_rRNA23S1	Bbr_rRNA23S1
Bbr_rRNA23S2	Bbr_rRNA23S2
Bbr_TRNA1	Bbr_TRNA1
Bbr_TRNA11	Bbr_TRNA11
Bbr_TRNA13	Bbr_TRNA13
Bbr_TRNA14	Bbr_TRNA14
Bbr_TRNA15	Bbr_TRNA15
Bbr_TRNA16	Bbr_TRNA16
Bbr_TRNA17	Bbr_TRNA17
Bbr_TRNA19	Bbr_TRNA19
Bbr_TRNA2	Bbr_TRNA2
Bbr_TRNA20	Bbr_TRNA20
Bbr_TRNA21	Bbr_TRNA21
Bbr_TRNA22	Bbr_TRNA22
Bbr_TRNA23	Bbr_TRNA23
Bbr_TRNA24	Bbr_TRNA24
Bbr_TRNA25	Bbr_TRNA25
Bbr_TRNA26	Bbr_TRNA26
Bbr_TRNA27	Bbr_TRNA27
Bbr_TRNA28	Bbr_TRNA28
Bbr_TRNA29	Bbr_TRNA29
Bbr_TRNA3	Bbr_TRNA3
Bbr_TRNA30	Bbr_TRNA30
Bbr_TRNA31	Bbr_TRNA31
Bbr_TRNA32	Bbr_TRNA32
Bbr_TRNA33	Bbr_TRNA33
Bbr_TRNA34	Bbr_TRNA34
Bbr_TRNA35	Bbr_TRNA35
Bbr_TRNA36	Bbr_TRNA36
Bbr_TRNA37	Bbr_TRNA37
Bbr_TRNA38	Bbr_TRNA38
Bbr_TRNA39	Bbr_TRNA39
Bbr_TRNA40	Bbr_TRNA40
Bbr_TRNA41	Bbr_TRNA41
Bbr_TRNA42	Bbr_TRNA42
Bbr_TRNA44	Bbr_TRNA44
Bbr_TRNA45	Bbr_TRNA45
Bbr_TRNA46	Bbr_TRNA46
Bbr_TRNA47	Bbr_TRNA47
Bbr_TRNA48	Bbr_TRNA48
Bbr_TRNA49	Bbr_TRNA49
Bbr_TRNA5	Bbr_TRNA5
Bbr_TRNA50	Bbr_TRNA50
Bbr_TRNA51	Bbr_TRNA51
Bbr_TRNA52	Bbr_TRNA52
Bbr_TRNA53	Bbr_TRNA53
Bbr_TRNA54	Bbr_TRNA54
Bbr_TRNA6	Bbr_TRNA6
Bbr_TRNA7	Bbr_TRNA7
Bbr_TRNA8	Bbr_TRNA8
Bbr_TRNA9	Bbr_TRNA9

## Sheet: Essential Genes COG Distributio
	COG	FUNCTION	TOTAL IN GENOME	ESSENTIAL GENES
	A		8	3
	C		43	16
	D		21	6
	E		160	7
	F		60	24
	G		199	26
	H		40	15
	I		32	16
	J		130	98
	K		97	15
	L		131	27
	M		79	27
	O		46	12
	P		62	13
	Q		5	0
	R		119	15
	S		566	56
	T		48	9
	U		13	8
	V		59	7
	TOTAL		1918	400
