# Supplementary material for: The essential genomic landscape of the commensal Bifidobacterium breve UCC2003
Source: Sci Rep. 2017 Jul 17;7:5648. doi: 10.1038/s41598-017-05795-y (PMC5514069; doi:10.1038/s41598-017-05795-y)
Supplement: Supplementary file 4 — Supplementary Dataset 4 [file 41598_2017_5795_MOESM4_ESM.xls]

## Sheet: Bifidobacterium Core Genomes 
Suppl Table S4: Presence/absence of B. breve UCC2003 predicted genes with the predicted Bifidobacterium and B. breve core genomes.
LOCUS_TAG	ANNOTATION	BREVE CORE GENOME	BREVE SINGLE-COPY CORE GENOME	BIFIDOBACTERIUM SINGLE-COPY CORE GENOME	BIFIDOBACTERIUM EXTENDED SINGLE-COPY CORE GENOME (80%)	ESSENTIAL	BREVE VARIABLE GENOME	COG	SUBFAMILIES	FAMILIES
Bbr_0001	Chromosomal replication initiator protein DnaA	Bbr_0001	Bbr_0001		Bbr_0001	Bbr_0001		L	replication	DNA, replication, recombination and repair
Bbr_0002	DNA polymerase III, beta chain	Bbr_0002	Bbr_0002		Bbr_0002	Bbr_0002		L	replication	DNA, replication, recombination and repair
Bbr_0003	DNA replication and repair protein recF	Bbr_0003	Bbr_0003		Bbr_0003	Bbr_0003		L	recombination	DNA, replication, recombination and repair
Bbr_0004	Conserved hypothetical protein	Bbr_0004	Bbr_0004		Bbr_0004	Bbr_0004		R	General function prediction only	General function prediction only
Bbr_0005	DNA gyrase subunit B	Bbr_0005	Bbr_0005		Bbr_0005	Bbr_0005		L	Replication, recombination and repair	DNA, replication, recombination and repair
Bbr_0006	DNA gyrase subunit A	Bbr_0006	Bbr_0006		Bbr_0006	Bbr_0006		L	Replication, recombination and repair	DNA, replication, recombination and repair
Bbr_0007	Conserved hypothetical membrane spanning protein	Bbr_0007	Bbr_0007		Bbr_0007	Bbr_0007		S	Unassigned function	Unassigned function
Bbr_0008	Transcriptional regulator, LacI family	Bbr_0008						K	Transcriptional regulator	Transcription
Bbr_0009							Bbr_0009	S	Unassigned function	Unassigned function
Bbr_0010	Beta-galactosidase	Bbr_0010						G	Glycosyl hydrolases	Carbohydrate transport and metabolism
Bbr_0011	Conserved hypothetical membrane spanning protein, VanZ family	Bbr_0011						V	Defence mechanism	Defence mechanism
Bbr_0012	NADP-specific glutamate dehydrogenase	Bbr_0012	Bbr_0012		Bbr_0012			E	alanine aspartate glutamate - arginine	Amino acid transport and metabolism
Bbr_0013	Conserved hypothetical membrane spanning protein	Bbr_0013	Bbr_0013					S	Unassigned function	Unassigned function
Bbr_0014	Conserved hypothetical protein with DUF45 domain, zink metallo protease	Bbr_0014	Bbr_0014		Bbr_0014			R	General function prediction only	General function prediction only
Bbr_0015	Conserved hypothetical protein, ATPase	Bbr_0015						R	General function prediction only	General function prediction only
Bbr_0016	Conserved hypothetical protein in DPS family	Bbr_0016						P	Inorganic ion related functions	Inorganic ion transport and metabolism
Bbr_0017							Bbr_0017	S	Unassigned function	Unassigned function
Bbr_0018	Conserved hypothetical membrane spanning protein	Bbr_0018						S	Unassigned function	Unassigned function
Bbr_0019	Transcriptional regulator, LacI family	Bbr_0019						K	Transcriptional regulator	Transcription
Bbr_0020	Glycosyl hydrolases family 32, Beta-fructosidase or sucrose-6-phosphate hydrolase						Bbr_0020	G	Glycosyl hydrolases	Carbohydrate transport and metabolism
Bbr_0021	Solute-binding protein ABC transporter (MalE family)	Bbr_0021						G	ABC transporter	Carbohydrate transport and metabolism
Bbr_0022	Glycosyl hydrolases family 31, Alpha-glucosidase or alpha-xylosidase						Bbr_0022	G	Glycosyl hydrolases	Carbohydrate transport and metabolism
Bbr_0023	Transcriptional regulator, LacI family	Bbr_0023						K	Transcriptional regulator	Transcription
Bbr_0024	Transposase						Bbr_0024	L	Replication, recombination and repair	DNA, replication, recombination and repair
Bbr_0025							Bbr_0025	S	Unassigned function	Unassigned function
Bbr_0026	Permease protein of ABC transporter system for sugars	Bbr_0026						G	ABC transporter	Carbohydrate transport and metabolism
Bbr_0027	Permease protein of ABC transporter system for sugars						Bbr_0027	G	ABC transporter	Carbohydrate transport and metabolism
Bbr_0028							Bbr_0028	S	Unassigned function	Unassigned function
Bbr_0029							Bbr_0029	S	Unassigned function	Unassigned function
Bbr_0030	Conserved hypothetical protein						Bbr_0030	S	Unassigned function	Unassigned function
Bbr_0031							Bbr_0031	S	Unassigned function	Unassigned function
Bbr_0032	Transcriptional regulator, LacI family	Bbr_0032						K	Transcriptional regulator	Transcription
Bbr_0033	Solute binding protein of ABC transporter system for sugars (MalE family)	Bbr_0033						G	ABC transporter	Carbohydrate transport and metabolism
Bbr_0034	Conserved hypothetical protein in DPS family	Bbr_0034						P	Inorganic ion related functions	Inorganic ion transport and metabolism
Bbr_0035	Conserved hypothetical membrane spanning protein with duf21 and CBS domains	Bbr_0035	Bbr_0035		Bbr_0035			R	General function prediction only	General function prediction only
Bbr_0036	Conserved hypothetical protein	Bbr_0036	Bbr_0036					S	Unassigned function	Unassigned function
Bbr_0037	Carbonic anhydrase	Bbr_0037	Bbr_0037		Bbr_0037			P	Inorganic ion related functions	Inorganic ion transport and metabolism
Bbr_0038	Alkyl hydroperoxide reductase C22 protein	Bbr_0038	Bbr_0038		Bbr_0038	Bbr_0038		O	Posttranslational modification, protein turnover, chaperones	Posttranslational modification, protein turnover, chaperones
Bbr_0039	Thioredoxin reductase/Thioredoxin/Glutaredoxin family protein	Bbr_0039				Bbr_0039		F	pyrimidine metabolism	Nucleotide transport and metabolism
Bbr_0040	Nucleoside-diphosphate-sugar epimerase	Bbr_0040	Bbr_0040					G	galactose metabolism - amino sugars	Carbohydrate transport and metabolism
Bbr_0041	Conserved hypothetical membrane spanning protein	Bbr_0041	Bbr_0041					S	Unassigned function	Unassigned function
Bbr_0043							Bbr_0043	S	Unassigned function	Unassigned function
Bbr_0044	Glycosyl transferase (group 1)	Bbr_0044	Bbr_0044					M	Cell wall/membrane/envelope biogenesis	Cell wall/membrane/envelope biogenesis
Bbr_0045	Conserved hypothetical membrane spanning protein	Bbr_0045	Bbr_0045					S	Unassigned function	Unassigned function
Bbr_0046	Conserved hypothetical secreted protein	Bbr_0046	Bbr_0046					S	Unassigned function	Unassigned function
Bbr_0047	Conserved hypothetical protein, contains VTC domain	Bbr_0047	Bbr_0047					R	General function prediction only	General function prediction only
Bbr_0048	Conserved hypothetical membrane spanning protein	Bbr_0048	Bbr_0048					R	General function prediction only	General function prediction only
Bbr_0049	Conserved hypothetical protein containing diguanylate cyclase/phosphodiesterase (EAL/GGDEF) domain	Bbr_0049	Bbr_0049					T	Signal transduction mechanisms	Signal transduction mechanisms
Bbr_0050	Conserved hypothetical protein containing ATP-binding domain	Bbr_0050						R	General function prediction only	General function prediction only
Bbr_0051	ATP-dependent DNA helicases-like protein with AAA region	Bbr_0051						L	DNA related functions	DNA, replication, recombination and repair
Bbr_0052	Phosphoenolpyruvate carboxylase	Bbr_0052			Bbr_0052			C	pyruvate metabolism	Energy production and conversion
Bbr_0053	Conserved hypothetical membrane spanning protein with DUF1212 domain			Bbr_0053	Bbr_0053		Bbr_0053	S	Unassigned function	Unassigned function
Bbr_0054	Sodium/proline symporter, SSS family of sodium symporters	Bbr_0054	Bbr_0054					P	Permease	Inorganic ion transport and metabolism
Bbr_0055	Conserved hypothetical protein	Bbr_0055	Bbr_0055					S	Unassigned function	Unassigned function
Bbr_0056	Conserved hypothetical protein, amidohydrolase family	Bbr_0056	Bbr_0056					R	General function prediction only	General function prediction only
Bbr_0057	Tryptophanyl-tRNA synthetase	Bbr_0057	Bbr_0057	Bbr_0057	Bbr_0057			J	tRNA synthetase	Translation, ribosomal structure and biogenesis
Bbr_0058	Conserved hypothetical protein	Bbr_0058	Bbr_0058	Bbr_0058	Bbr_0058			S	Unassigned function	Unassigned function
Bbr_0059	Conserved hypothetical protein	Bbr_0059	Bbr_0059		Bbr_0059			S	Unassigned function	Unassigned function
Bbr_0060	Glycogen or amylose phosphorylase	Bbr_0060						G	starch metabolism	Carbohydrate transport and metabolism
Bbr_0061	Conserved hypothetical protein	Bbr_0061	Bbr_0061		Bbr_0061			S	Unassigned function	Unassigned function
Bbr_0062	Conserved hypothetical membrane spanning protein in rhomboid family	Bbr_0062	Bbr_0062		Bbr_0062			R	General function prediction only	General function prediction only
Bbr_0063	Conserved hypothetical membrane spanning protein in uncharacterized protein family (UPF0233)	Bbr_0063	Bbr_0063	Bbr_0063	Bbr_0063			S	Unassigned function	Unassigned function
Bbr_0064	Conserved hypothetical secreted protein with DUF881 domain	Bbr_0064	Bbr_0064	Bbr_0064	Bbr_0064	Bbr_0064		S	Unassigned function	Unassigned function
Bbr_0065	belongs to sortase family	Bbr_0065	Bbr_0065					M	Cell wall/membrane/envelope biogenesis	Cell wall/membrane/envelope biogenesis
Bbr_0066	Para-aminobenzoate synthase glutamine amidotransferase component II	Bbr_0066	Bbr_0066		Bbr_0066			H	folate	Coenzyme transport and metabolism
Bbr_0067	Serine/threonine protein kinase with PASTA domain	Bbr_0067						T	Signal transduction mechanisms	Signal transduction mechanisms
Bbr_0068	Serine/threonine protein kinase	Bbr_0068						T	Signal transduction mechanisms	Signal transduction mechanisms
Bbr_0069	Penicillin-binding protein	Bbr_0069	Bbr_0069	Bbr_0069	Bbr_0069			M	Cell wall/membrane/envelope biogenesis	Cell wall/membrane/envelope biogenesis
Bbr_0070	Cell division protein FtsW	Bbr_0070	Bbr_0070		Bbr_0070	Bbr_0070		D	Cell cycle control, cell division, chromosome partitioning	Cell cycle control, cell division, chromosome partitioning
Bbr_0071	Protein phosphatase 2C	Bbr_0071	Bbr_0071			Bbr_0071		T	Signal transduction mechanisms	Signal transduction mechanisms
Bbr_0072	Conserved hypothetical secreted protein with FHA domain	Bbr_0072	Bbr_0072		Bbr_0072	Bbr_0072		T	Signal transduction mechanisms	Signal transduction mechanisms
Bbr_0073	Conserved hypothetical protein with FHA domain	Bbr_0073	Bbr_0073		Bbr_0073	Bbr_0073		T	Signal transduction mechanisms	Signal transduction mechanisms
Bbr_0074	Xaa-Pro dipeptidyl-peptidase	Bbr_0074	Bbr_0074		Bbr_0074			E	Amino acid transport and metabolism	Amino acid transport and metabolism
Bbr_0075	Lysophospholipase L2	Bbr_0075	Bbr_0075	Bbr_0075	Bbr_0075			I	lipids metabolism	Lipid transport and metabolism
Bbr_0076	Hsp20-family heat shock chaperone	Bbr_0076	Bbr_0076					O	Posttranslational modification, protein turnover, chaperones	Posttranslational modification, protein turnover, chaperones
Bbr_0077	Conserved hypothetical membrane spanning protein with DUF6 domain, permease of the drug/metablite transporter (DMT) superfamily	Bbr_0077	Bbr_0077					S	Unassigned function	Unassigned function
Bbr_0078	Hypothetical protein						Bbr_0078	S	Unassigned function	Unassigned function
Bbr_0079	esterase	Bbr_0079	Bbr_0079		Bbr_0079			R	General function prediction only	General function prediction only
Bbr_0080	Lysylcardiolipin synthase/Lysyltransferase	Bbr_0080	Bbr_0080		Bbr_0080			S	Unassigned function	Unassigned function
Bbr_0081	Peptide methionine sulfoxide reductase msrA/msrB	Bbr_0081						O	Posttranslational modification, protein turnover, chaperones	Posttranslational modification, protein turnover, chaperones
Bbr_0082	Antibiotic resistance protein	Bbr_0082	Bbr_0082					R	General function prediction only	General function prediction only
Bbr_0083	(Filamentation induced by cAMP) Fic family protein	Bbr_0083	Bbr_0083					S	Unassigned function	Unassigned function
Bbr_0084	Glycosyltransferase	Bbr_0084	Bbr_0084					M	Cell wall/membrane/envelope biogenesis	Cell wall/membrane/envelope biogenesis
Bbr_0085	DNA/RNA helicase (DEAD/DEAH box family)						Bbr_0085	K	Transcription	Transcription
Bbr_0086	Conserved hypothetical protein with DUF74 domain	Bbr_0086	Bbr_0086					S	Unassigned function	Unassigned function
Bbr_0087	hemolysin-III-like protein	Bbr_0087						R	General function prediction only	General function prediction only
Bbr_0088	Queuine tRNA-ribosyltransferase	Bbr_0088	Bbr_0088	Bbr_0088	Bbr_0088			J	Translation, ribosomal structure and biogenesis	Translation, ribosomal structure and biogenesis
Bbr_0089	trypsin-like serine protease	Bbr_0089	Bbr_0089		Bbr_0089			O	Posttranslational modification, protein turnover, chaperones	Posttranslational modification, protein turnover, chaperones
Bbr_0090	Lead, cadmium, zinc and mercury transporting ATPase	Bbr_0090	Bbr_0090					P	Permease	Inorganic ion transport and metabolism
Bbr_0091	Ferredoxin--NADP reductase	Bbr_0091	Bbr_0091		Bbr_0091	Bbr_0091		C	Energy production conversion related functions	Energy production and conversion
Bbr_0092	Endopeptidase htpX, peptidase family M48	Bbr_0092	Bbr_0092		Bbr_0092			O	Posttranslational modification, protein turnover, chaperones	Posttranslational modification, protein turnover, chaperones
Bbr_0093	Transporter, drug/metabolite exporter family, DUF6 domain protein	Bbr_0093	Bbr_0093					P	Permease	Inorganic ion transport and metabolism
Bbr_0094	Fructose-bisphosphate aldolase	Bbr_0094	Bbr_0094		Bbr_0094			G	carbohydrate related functions	Carbohydrate transport and metabolism
Bbr_0095	Adenylosuccinate synthetase	Bbr_0095	Bbr_0095	Bbr_0095	Bbr_0095			F	glycolysis/gluconeogenesis - fructose - purine	Nucleotide transport and metabolism
Bbr_0096	Chloride channel protein	Bbr_0096	Bbr_0096					P	Permease	Inorganic ion transport and metabolism
Bbr_0097	CrcB family protein						Bbr_0097	S	Unassigned function	Unassigned function
Bbr_0098	CrcB family protein	Bbr_0098						D	Cell cycle control, cell division, chromosome partitioning	Cell cycle control, cell division, chromosome partitioning
Bbr_0099	Transcriptional regulator, LacI family	Bbr_0099						K	Transcriptional regulator	Transcription
Bbr_0100	Sucrose phosphorylase	Bbr_0100	Bbr_0100					G	starch metabolism	Carbohydrate transport and metabolism
Bbr_0101	Sucrose transporter	Bbr_0101	Bbr_0101					G	Permease	Carbohydrate transport and metabolism
Bbr_0102	Transcriptional regulator, LacI family	Bbr_0102						K	Transcriptional regulator	Transcription
Bbr_0103	Transporter, MFS superfamily	Bbr_0103						S	MFS transporter	Unassigned function
Bbr_0104	Ketol-acid reductoisomerase/2-dehydropantoate 2-reductase	Bbr_0104						E	valine leucine isoleucine biosynthesis	Amino acid transport and metabolism
Bbr_0105	Cellodextrin transport system transcriptional regulator	Bbr_0105						K	Transcriptional regulator	Transcription
Bbr_0106	Cellodextrin binding protein						Bbr_0106	G	ABC transporter	Carbohydrate transport and metabolism
Bbr_0107	Cellodextrin transport system permease protein CebF						Bbr_0107	G	ABC transporter	Carbohydrate transport and metabolism
Bbr_0108	Cellodextrin transport system permease protein CebG	Bbr_0108						G	ABC transporter	Carbohydrate transport and metabolism
Bbr_0109	Beta-glucosidase, cellodextrinase, glycosyl hydrolase family 1						Bbr_0109	G	Glycosyl hydrolases	Carbohydrate transport and metabolism
Bbr_0110	Ketol-acid reductoisomerase/2-dehydropantoate 2-reductase	Bbr_0110						E	valine leucine isoleucine biosynthesis	Amino acid transport and metabolism
Bbr_0111	Alpha-glucosidase	Bbr_0111						G	Glycosyl hydrolases	Carbohydrate transport and metabolism
Bbr_0112	Transcriptional regulator, LacI family	Bbr_0112						K	Transcriptional regulator	Transcription
Bbr_0113	Cell surface protein precursor with Cna protein B-type domain and Gram-positive cocci surface proteins LPxTG motif profile						Bbr_0113	M	Cell wall associated functions	Cell wall/membrane/envelope biogenesis
Bbr_0114	Cell surface protein with Gram positive anchor and Cna protein B-type domain	Bbr_0114	Bbr_0114					M	Cell wall associated functions	Cell wall/membrane/envelope biogenesis
Bbr_0115	Sortase	Bbr_0115						M	Cell wall associated functions	Cell wall/membrane/envelope biogenesis
Bbr_0116	4-alpha-glucanotransferase	Bbr_0116						G	starch metabolism	Carbohydrate transport and metabolism
Bbr_0117	Alpha-glucosidase	Bbr_0117	Bbr_0117					G	Glycosyl hydrolases	Carbohydrate transport and metabolism
Bbr_0118	Maltose/maltodextrin-binding protein	Bbr_0118	Bbr_0118					G	ABC transporter	Carbohydrate transport and metabolism
Bbr_0119	Maltodextrin transport system permease protein malC	Bbr_0119	Bbr_0119					G	ABC transporter	Carbohydrate transport and metabolism
Bbr_0120	Maltose transport system permease protein malG	Bbr_0120						G	ABC transporter	Carbohydrate transport and metabolism
Bbr_0121	Conserved hypothetical membrane spanning protein	Bbr_0121	Bbr_0121					G	ABC transporter	Carbohydrate transport and metabolism
Bbr_0122	Transcriptional regulator, LacI family	Bbr_0122						K	Transcriptional regulator	Transcription
Bbr_0123	Amylopullulanase	Bbr_0123	Bbr_0123					G	Glycosyl hydrolases	Carbohydrate transport and metabolism
Bbr_0124	Chaperone protein dnaK	Bbr_0124	Bbr_0124		Bbr_0124	Bbr_0124		O	Posttranslational modification, protein turnover, chaperones	Posttranslational modification, protein turnover, chaperones
Bbr_0125	GrpE protein	Bbr_0125	Bbr_0125		Bbr_0125	Bbr_0125		O	Posttranslational modification, protein turnover, chaperones	Posttranslational modification, protein turnover, chaperones
Bbr_0126	Chaperone protein dnaJ	Bbr_0126	Bbr_0126		Bbr_0126			O	Posttranslational modification, protein turnover, chaperones	Posttranslational modification, protein turnover, chaperones
Bbr_0127	Heat shock regulatory protein hspR	Bbr_0127	Bbr_0127		Bbr_0127			O	Posttranslational modification, protein turnover, chaperones	Posttranslational modification, protein turnover, chaperones
Bbr_0128							Bbr_0128	S	Unassigned function	Unassigned function
Bbr_0129	3-oxoacyl-[acyl-carrier protein] reductase	Bbr_0129	Bbr_0129					S	Unassigned function	Unassigned function
Bbr_0130	Haloacid dehalogenase-like hydrolase (HAD superfamily)	Bbr_0130	Bbr_0130					R	General function prediction only	General function prediction only
Bbr_0131	DedA family protein	Bbr_0131	Bbr_0131		Bbr_0131			S	Unassigned function	Unassigned function
Bbr_0132	Septum site-determining protein minD, TadZ-like protein	Bbr_0132	Bbr_0132	Bbr_0132	Bbr_0132			M	Cell wall associated functions	Cell wall/membrane/envelope biogenesis
Bbr_0133	type II/IV secretion system protein TadA	Bbr_0133	Bbr_0133	Bbr_0133	Bbr_0133			M	Cell wall associated functions	Cell wall/membrane/envelope biogenesis
Bbr_0134	Conserved hypothetical membrane spanning protein, TadB-like protein	Bbr_0134	Bbr_0134					S	Unassigned function	Unassigned function
Bbr_0135	Conserved hypothetical secreted protein with prokaryotic membrane lipoprotein lipid attachment site, TadC-like protein	Bbr_0135	Bbr_0135					S	Unassigned function	Unassigned function
Bbr_0136	Conserved hypothetical protein, TadE-like protein	Bbr_0136	Bbr_0136		Bbr_0136			S	Unassigned function	Unassigned function
Bbr_0137	TadF-like protein	Bbr_0137	Bbr_0137		Bbr_0137			M	Cell wall associated functions	Cell wall/membrane/envelope biogenesis
Bbr_0138	Conserved hypothetical secreted protein	Bbr_0138	Bbr_0138		Bbr_0138			S	Unassigned function	Unassigned function
Bbr_0139	Conserved hypothetical protein with diacylglycerol kinase domain	Bbr_0139	Bbr_0139					S	Unassigned function	Unassigned function
Bbr_0140	Transcriptional regulator, TetR family	Bbr_0140	Bbr_0140					K	Transcriptional regulator	Transcription
Bbr_0141	DNA polymerase III subunit gamma/tau	Bbr_0141	Bbr_0141		Bbr_0141	Bbr_0141		L	replication	DNA, replication, recombination and repair
Bbr_0142	Recombination protein recR	Bbr_0142	Bbr_0142	Bbr_0142	Bbr_0142			L	recombination	DNA, replication, recombination and repair
Bbr_0143							Bbr_0143	S	Unassigned function	Unassigned function
Bbr_0144	Sortase	Bbr_0144						M	Cell wall associated functions	Cell wall/membrane/envelope biogenesis
Bbr_0145	Conserved hypothetical protein	Bbr_0145						S	Unassigned function	Unassigned function
Bbr_0146	DNA-binding protein	Bbr_0146	Bbr_0146					L	DNA related functions	DNA, replication, recombination and repair
Bbr_0147	Aspartokinase						Bbr_0147	E	cysteine methionine - lysine - glycine serine threonine	Amino acid transport and metabolism
Bbr_0148	Aspartokinase						Bbr_0148	E	cysteine methionine - lysine - glycine serine threonine	Amino acid transport and metabolism
Bbr_0149	Aspartate-semialdehyde dehydrogenase	Bbr_0149	Bbr_0149					E	cysteine methionine - lysine - glycine serine threonine	Amino acid transport and metabolism
Bbr_0150	Conserved hypothetical protein	Bbr_0150	Bbr_0150		Bbr_0150	Bbr_0150		S	Unassigned function	Unassigned function
Bbr_0151	Transposase	Bbr_0151						L	recombination (mobile elements)	DNA, replication, recombination and repair
Bbr_0152	Transposase	Bbr_0152						L	recombination (mobile elements)	DNA, replication, recombination and repair
Bbr_0153	Solute binding protein of ABC transporter system	Bbr_0153						P	ABC transporter	Inorganic ion transport and metabolism
Bbr_0154	Permease protein of ABC transporter system						Bbr_0154	S	ABC transporter	Unassigned function
Bbr_0155	Permease protein of ABC transporter system						Bbr_0155	S	ABC transporter	Unassigned function
Bbr_0156	ATP-binding protein of ABC transporter system	Bbr_0156						S	ABC transporter	Unassigned function
Bbr_0157	Phosphodiesterase I/nucleotide pyrophosphatase						Bbr_0157	S	Unassigned function	Unassigned function
Bbr_0158	Hypothetical protein						Bbr_0158	S	Unassigned function	Unassigned function
Bbr_0159	Transposase	Bbr_0159						L	recombination (mobile elements)	DNA, replication, recombination and repair
Bbr_0160	Conserved hypothetical protein	Bbr_0160	Bbr_0160					S	Unassigned function	Unassigned function
Bbr_0161	Conserved hypothetical protein in ROK family	Bbr_0161	Bbr_0161					G	glycolysis/gluconeogenesis - galactose - starch - amino sugars	Carbohydrate transport and metabolism
Bbr_0162	N-acetylmannosamine-6-phosphate 2-epimerase, NanE	Bbr_0162	Bbr_0162					G	amino sugar metabolism	Carbohydrate transport and metabolism
Bbr_0163	Hydrolase	Bbr_0163	Bbr_0163					G	amino sugar metabolism	Carbohydrate transport and metabolism
Bbr_0164	Oligopeptide-binding protein oppA	Bbr_0164	Bbr_0164					E	Oligopeptides	Amino acid transport and metabolism
Bbr_0165	Oligopeptide transport system permease protein oppB	Bbr_0165						E	Oligopeptides	Amino acid transport and metabolism
Bbr_0166	fusion between oligopeptide transport permease oppC and ATP-binding protein oppD	Bbr_0166	Bbr_0166					E	Oligopeptides	Amino acid transport and metabolism
Bbr_0167	Oligopeptide transport ATP-binding protein oppF	Bbr_0167						E	Oligopeptides	Amino acid transport and metabolism
Bbr_0168	N-acetylneuraminate lyase	Bbr_0168	Bbr_0168					G	amino sugar metabolism	Carbohydrate transport and metabolism
Bbr_0169	N-acetyl Glucosamine-6-phosphate isomerase	Bbr_0169						G	amino sugar metabolism	Carbohydrate transport and metabolism
Bbr_0170							Bbr_0170	S	Unassigned function	Unassigned function
Bbr_0171	Sialidase A	Bbr_0171	Bbr_0171					G	amino sugar metabolism	Carbohydrate transport and metabolism
Bbr_0172	ATPase, AAA+ superfamily	Bbr_0172	Bbr_0172					R	General function prediction only	General function prediction only
Bbr_0173	Transcriptional regulator, GntR family	Bbr_0173	Bbr_0173					K	Transcriptional regulator	Transcription
Bbr_0174	Conserved hypothetical protein						Bbr_0174	R	General function prediction only	General function prediction only
Bbr_0175	2-isopropylmalate synthase	Bbr_0175	Bbr_0175		Bbr_0175			E	pyruvate metabolism - val leu isoleu biosynthesis	Amino acid transport and metabolism
Bbr_0176	Penicillin binding protein	Bbr_0176	Bbr_0176	Bbr_0176	Bbr_0176			M	Cell wall associated functions	Cell wall/membrane/envelope biogenesis
Bbr_0177	Conserved hypothetical membrane spanning protein containing phosphatase domain	Bbr_0177	Bbr_0177	Bbr_0177	Bbr_0177			S	Unassigned function	Unassigned function
Bbr_0178	DNA topoisomerase I	Bbr_0178	Bbr_0178	Bbr_0178	Bbr_0178	Bbr_0178		L	Replication, recombination and repair	DNA, replication, recombination and repair
Bbr_0179	Thymidylate kinase	Bbr_0179	Bbr_0179	Bbr_0179	Bbr_0179	Bbr_0179		F	pyrimidine metabolism	Nucleotide transport and metabolism
Bbr_0180	DNA polymerase III, delta' subunit	Bbr_0180	Bbr_0180	Bbr_0180	Bbr_0180	Bbr_0180		L	replication	DNA, replication, recombination and repair
Bbr_0181	Transcriptional regulator, LacI family	Bbr_0181	Bbr_0181					K	Transcriptional regulator	Transcription
Bbr_0182	Phosphocarrier protein HPr	Bbr_0182	Bbr_0182		Bbr_0182	Bbr_0182		S	Unassigned function	Unassigned function
Bbr_0183	Phosphoenolpyruvate-protein phosphotransferase	Bbr_0183	Bbr_0183		Bbr_0183	Bbr_0183		G	Carbohydrate transport and metabolism	Carbohydrate transport and metabolism
Bbr_0185	Hypothetical protein						Bbr_0185	S	Unassigned function	Unassigned function
Bbr_0186	Conserved hypothetical protein	Bbr_0186	Bbr_0186		Bbr_0186			R	General function prediction only	General function prediction only
Bbr_0187	Dipeptidase A, family C69	Bbr_0187						E	Amino acid transport and metabolism	Amino acid transport and metabolism
Bbr_0188	Formate--tetrahydrofolate ligase	Bbr_0188	Bbr_0188		Bbr_0188	Bbr_0188		H	folate	Coenzyme transport and metabolism
Bbr_0189	Conserved hypothetical protein	Bbr_0189	Bbr_0189	Bbr_0189	Bbr_0189			S	Unassigned function	Unassigned function
Bbr_0190	Conserved hypothetical membrane spanning protein with GtrA-like domain	Bbr_0190	Bbr_0190	Bbr_0190	Bbr_0190	Bbr_0190		S	Unassigned function	Unassigned function
Bbr_0191	Conserved hypothetical membrane spanning protein	Bbr_0191	Bbr_0191		Bbr_0191			S	Unassigned function	Unassigned function
Bbr_0192	Phosphoglycerate mutase	Bbr_0192	Bbr_0192		Bbr_0192	Bbr_0192		G	Carbohydrate transport and metabolism	Carbohydrate transport and metabolism
Bbr_0193	Conserved hypothetical protein	Bbr_0193	Bbr_0193		Bbr_0193			S	Unassigned function	Unassigned function
Bbr_0194	Conserved hypothetical protein	Bbr_0194						G	Carbohydrate transport and metabolism	Carbohydrate transport and metabolism
Bbr_0195	Conserved hypothetical membrane spanning protein with DUF805 domain	Bbr_0195						S	Unassigned function	Unassigned function
Bbr_0196	Glutamyl-tRNA synthetase	Bbr_0196				Bbr_0196		J	tRNA synthetase	Translation, ribosomal structure and biogenesis
Bbr_0197	Conserved hypothetical protein						Bbr_0197	S	Unassigned function	Unassigned function
Bbr_0198	Conserved hypothetical membrane spanning protein with DUF1275 domain						Bbr_0198	S	Unassigned function	Unassigned function
Bbr_0199	Transcriptional regulator, MarR family						Bbr_0199	K	Transcriptional regulator	Transcription
Bbr_0200	Conserved hypothetical protein, putative NADH-flavin reductase						Bbr_0200	R	General function prediction only	General function prediction only
Bbr_0201	DNA-binding protein	Bbr_0201						L	DNA related functions	DNA, replication, recombination and repair
Bbr_0202	Hypothetical secreted protein						Bbr_0202	S	Unassigned function	Unassigned function
Bbr_0203	Conserved hypothetical membrane spanning protein, possibly efflux system						Bbr_0203	S	Unassigned function	Unassigned function
Bbr_0204	Multi-domain protein possibly involved in fatty acids or polyketide biosynthesis						Bbr_0204	Q	Secondary metabolites biosynthesis, transport and catabolism	Secondary metabolites biosynthesis, transport and catabolism
Bbr_0205	Multi-domain protein possibly involved in fatty acids or polyketide biosynthesis						Bbr_0205	Q	Secondary metabolites biosynthesis, transport and catabolism	Secondary metabolites biosynthesis, transport and catabolism
Bbr_0206	Transposase	Bbr_0206						L	Replication, recombination and repair	DNA, replication, recombination and repair
Bbr_0207	Transposase	Bbr_0207						L	Replication, recombination and repair	DNA, replication, recombination and repair
Bbr_0208	Transcriptional regulator, TetR family						Bbr_0208	K	Transcriptional regulator	Transcription
Bbr_0209	Phosphopantetheinyl transferase						Bbr_0209	Q	Secondary metabolites biosynthesis, transport and catabolism	Secondary metabolites biosynthesis, transport and catabolism
Bbr_0210	Hypothetical protein						Bbr_0210	S	Unassigned function	Unassigned function
Bbr_0211	Hypothetical protein						Bbr_0211	S	Unassigned function	Unassigned function
Bbr_0212	Hypothetical membrane spanning protein						Bbr_0212	S	Unassigned function	Unassigned function
Bbr_0213	Hypothetical protein						Bbr_0213	S	Unassigned function	Unassigned function
Bbr_0214	Type II restriction-modification system restriction subunit						Bbr_0214	V	Defence mechanism	Defence mechanism
Bbr_0215	Conserved hypothetical protein						Bbr_0215	S	Unassigned function	Unassigned function
Bbr_0216	Modification methylase					Bbr_0216	Bbr_0216	V	Defence mechanism	Defence mechanism
Bbr_0217	Conserved hypothetical protein						Bbr_0217	S	Unassigned function	Unassigned function
Bbr_0218	Hypothetical protein						Bbr_0218	S	Unassigned function	Unassigned function
Bbr_0219	TnpY-like protein						Bbr_0219	L	recombination (mobile elements)	DNA, replication, recombination and repair
Bbr_0220	DNA integration/recombination/inversion protein	Bbr_0220						L	recombination (mobile elements)	DNA, replication, recombination and repair
Bbr_0221	Conserved hypothetical membrane spanning protein with iron permease FTR1 family domain	Bbr_0221	Bbr_0221		Bbr_0221	Bbr_0221		P	Permease	Inorganic ion transport and metabolism
Bbr_0222	Conserved hypothetical secreted protein, probably involved in iron uptake	Bbr_0222	Bbr_0222		Bbr_0222	Bbr_0222		P	Permease	Inorganic ion transport and metabolism
Bbr_0223	Conserved hypothetical membrane spanning protein	Bbr_0223	Bbr_0223		Bbr_0223	Bbr_0223		P	Permease	Inorganic ion transport and metabolism
Bbr_0224	Permease protein of ABC transporter system	Bbr_0224	Bbr_0224		Bbr_0224	Bbr_0224		V	ABC transporter	Defence mechanism
Bbr_0225	Permease protein of ABC transporter system	Bbr_0225	Bbr_0225		Bbr_0225	Bbr_0225		V	ABC transporter	Defence mechanism
Bbr_0226	ATP-binding protein of ABC transporter system	Bbr_0226				Bbr_0226		V	ABC transporter	Defence mechanism
Bbr_0227	Conserved hypothetical protein	Bbr_0227	Bbr_0227		Bbr_0227	Bbr_0227		S	Unassigned function	Unassigned function
Bbr_0228	Transcriptional regulator, TetR family	Bbr_0228	Bbr_0228					K	Transcriptional regulator	Transcription
Bbr_0229	phage infection protein	Bbr_0229	Bbr_0229					S	Unassigned function	Unassigned function
Bbr_0230	phage infection protein-like protein	Bbr_0230	Bbr_0230					S	Unassigned function	Unassigned function
Bbr_0231	Conserved hypothetical membrane spanning protein with DUF1113 domain	Bbr_0231	Bbr_0231					S	Unassigned function	Unassigned function
Bbr_0232	6-phosphogluconate dehydrogenase	Bbr_0232				Bbr_0232		G	pentose phosphate	Carbohydrate transport and metabolism
Bbr_0233	6-phosphogluconolactonase	Bbr_0233	Bbr_0233		Bbr_0233	Bbr_0233		G	pentose phosphate	Carbohydrate transport and metabolism
Bbr_0234	glucose-6-phosphate dehydrogenase subunit	Bbr_0234	Bbr_0234		Bbr_0234	Bbr_0234		G	pentose phosphate	Carbohydrate transport and metabolism
Bbr_0235	Glucose-6-phosphate 1-dehydrogenase	Bbr_0235	Bbr_0235		Bbr_0235	Bbr_0235		G	pentose phosphate	Carbohydrate transport and metabolism
Bbr_0236	Conserved hypothetical protein with beta-lactamase motif	Bbr_0236	Bbr_0236					V	Defence mechanism	Defence mechanism
Bbr_0237	Dipeptidase A	Bbr_0237						E	Amino acid related functions	Amino acid transport and metabolism
Bbr_0238	Glycosyltransferase	Bbr_0238						M	Cell wall associated functions	Cell wall/membrane/envelope biogenesis
Bbr_0239	Transcriptional regulator, TetR family	Bbr_0239	Bbr_0239		Bbr_0239			K	Transcriptional regulator	Transcription
Bbr_0240	Cell division protein ftsY	Bbr_0240	Bbr_0240	Bbr_0240	Bbr_0240	Bbr_0240		U	secretion (sec pathway)	Intracellular trafficking, secretion, and vesicular transport
Bbr_0241	Ammonium transporter	Bbr_0241	Bbr_0241		Bbr_0241			P	Permease	Inorganic ion transport and metabolism
Bbr_0242	Nitrogen regulatory protein P-II	Bbr_0242	Bbr_0242		Bbr_0242			E	Amino acid related functions	Amino acid transport and metabolism
Bbr_0243	[protein-PII] uridylyltransferase	Bbr_0243	Bbr_0243		Bbr_0243			O	Posttranslational modification, protein turnover, chaperones	Posttranslational modification, protein turnover, chaperones
Bbr_0244	Na+ driven multidrug efflux pump (MatE domain)	Bbr_0244	Bbr_0244					P	permease	Inorganic ion transport and metabolism
Bbr_0245	Replicative DNA helicase	Bbr_0245			Bbr_0245	Bbr_0245		L	replication	DNA, replication, recombination and repair
Bbr_0246	UDP-N-acetylmuramoylalanyl-D-glutamate--2, 6-diaminopimelate ligase	Bbr_0246	Bbr_0246		Bbr_0246	Bbr_0246		M	Cell wall associated functions	Cell wall/membrane/envelope biogenesis
Bbr_0247	CobB/CobQ-like glutamine amidotransferase domain protein	Bbr_0247	Bbr_0247	Bbr_0247	Bbr_0247	Bbr_0247		R	General function prediction only	General function prediction only
Bbr_0248	Conserved hypothetical protein	Bbr_0248	Bbr_0248		Bbr_0248			S	Unassigned function	Unassigned function
Bbr_0249	ABC1 family protein kinase	Bbr_0249	Bbr_0249		Bbr_0249			R	General function prediction only	General function prediction only
Bbr_0250							Bbr_0250	S	Unassigned function	Unassigned function
Bbr_0251							Bbr_0251	S	Unassigned function	Unassigned function
Bbr_0252	Conserved hypothetical protein with alanine racemase, N-terminal domain	Bbr_0252	Bbr_0252	Bbr_0252	Bbr_0252			R	General function prediction only	General function prediction only
Bbr_0253							Bbr_0253	S	Unassigned function	Unassigned function
Bbr_0254	SSU ribosomal protein S6P	Bbr_0254	Bbr_0254		Bbr_0254	Bbr_0254		J	ribosome	Translation, ribosomal structure and biogenesis
Bbr_0255	Single-strand DNA binding protein	Bbr_0255				Bbr_0255		L	repair	DNA, replication, recombination and repair
Bbr_0256	SSU ribosomal protein S18P	Bbr_0256	Bbr_0256	Bbr_0256	Bbr_0256	Bbr_0256		J	ribosome	Translation, ribosomal structure and biogenesis
Bbr_0257	LSU ribosomal protein L9P	Bbr_0257	Bbr_0257	Bbr_0257	Bbr_0257			J	ribosome	Translation, ribosomal structure and biogenesis
Bbr_0258	Hypothetical membrane spanning protein						Bbr_0258	S	Unassigned function	Unassigned function
Bbr_0259	ATP-binding protein of ABC transporter system	Bbr_0259						S	ABC transporter	Unassigned function
Bbr_0260	Hypothetical protein						Bbr_0260	S	Unassigned function	Unassigned function
Bbr_0261	Two-component response regulator	Bbr_0261						T	two-component system	Signal transduction mechanisms
Bbr_0262	Two-component sensor protein						Bbr_0262	T	two-component system	Signal transduction mechanisms
Bbr_0263	MFS transporter						Bbr_0263	S	MFS transporter	Unassigned function
Bbr_0264	Hypothetical protein					Bbr_0264	Bbr_0264	S	Unassigned function	Unassigned function
Bbr_0265	Hypothetical protein						Bbr_0265	S	Unassigned function	Unassigned function
Bbr_0266	DNA integration/recombination/inversion protein						Bbr_0266	L	recombination (mobile elements)	DNA, replication, recombination and repair
Bbr_0267	Glycerol uptake facilitator protein	Bbr_0267	Bbr_0267		Bbr_0267			P	ABC transporter	Inorganic ion transport and metabolism
Bbr_0268	Copper-transporting ATPase	Bbr_0268	Bbr_0268					P	ABC transporter	Inorganic ion transport and metabolism
Bbr_0269	Conserved hypothetical protein	Bbr_0269	Bbr_0269					S	Unassigned function	Unassigned function
Bbr_0270	RmuC-like DNA recombination protein	Bbr_0270	Bbr_0270					L	recombination	DNA, replication, recombination and repair
Bbr_0271	Orotate phosphoribosyltransferase	Bbr_0271	Bbr_0271	Bbr_0271	Bbr_0271	Bbr_0271		S	Unassigned function	Unassigned function
Bbr_0272	23S rRNA methyltransferase	Bbr_0272	Bbr_0272	Bbr_0272	Bbr_0272			J	rRNA processing	Translation, ribosomal structure and biogenesis
Bbr_0273	ATP-binding protein of ABC transporter system	Bbr_0273						S	ABC transporter	Unassigned function
Bbr_0274	Permease protein of ABC transporter system	Bbr_0274	Bbr_0274					S	ABC transporter	Unassigned function
Bbr_0275	Conserved hypothetical protein	Bbr_0275						S	Unassigned function	Unassigned function
Bbr_0276	Aspartyl/glutamyl-tRNA(Asn/Gln) amidotransferase subunit C	Bbr_0276	Bbr_0276	Bbr_0276	Bbr_0276	Bbr_0276		J	tRNA synthetase	Translation, ribosomal structure and biogenesis
Bbr_0277	Aspartyl/glutamyl-tRNA(Asn/Gln) amidotransferase subunit A	Bbr_0277	Bbr_0277		Bbr_0277	Bbr_0277		J	tRNA synthetase	Translation, ribosomal structure and biogenesis
Bbr_0278	Glutamyl-tRNA(Gln) amidotransferase subunit B	Bbr_0278	Bbr_0278	Bbr_0278	Bbr_0278	Bbr_0278		J	tRNA synthetase	Translation, ribosomal structure and biogenesis
Bbr_0279	Acetyltransferase (GNAT) family	Bbr_0279	Bbr_0279					J	Translation related functions	Translation, ribosomal structure and biogenesis
Bbr_0280	Conserved hypothetical protein	Bbr_0280	Bbr_0280					S	Unassigned function	Unassigned function
Bbr_0281	Conserved hypothetical protein, possibly FAD-containing oxidoreductase	Bbr_0281	Bbr_0281	Bbr_0281	Bbr_0281	Bbr_0281		H	coenzyme related functions	Coenzyme transport and metabolism
Bbr_0282	Transcription termination factor rho	Bbr_0282	Bbr_0282	Bbr_0282	Bbr_0282	Bbr_0282		K	Transcription	Transcription
Bbr_0283	Transcriptional regulator, LacI family	Bbr_0283						K	Transcriptional regulator	Transcription
Bbr_0284	Sugar/Sodium symporter	Bbr_0284						G	Permease	Carbohydrate transport and metabolism
Bbr_0285	Beta-galactosidase						Bbr_0285	G	Glycosyl hydrolases	Carbohydrate transport and metabolism
Bbr_0286							Bbr_0286	S	Unassigned function	Unassigned function
Bbr_0287	Chorismate mutase	Bbr_0287	Bbr_0287		Bbr_0287			E	phenylalanine tyrosine tryptophan	Amino acid transport and metabolism
Bbr_0288	Conserved hypothetical secreted protein	Bbr_0288	Bbr_0288					S	Unassigned function	Unassigned function
Bbr_0289	Valyl-tRNA synthetase	Bbr_0289	Bbr_0289	Bbr_0289	Bbr_0289	Bbr_0289		J	tRNA synthetase	Translation, ribosomal structure and biogenesis
Bbr_0290	Solute binding protein of ABC transporter system for peptides	Bbr_0290	Bbr_0290					E	Oligopeptides	Amino acid transport and metabolism
Bbr_0291	Endonuclease III	Bbr_0291	Bbr_0291	Bbr_0291	Bbr_0291			L	repair	DNA, replication, recombination and repair
Bbr_0292	Transcriptional regulatory protein glnR	Bbr_0292	Bbr_0292	Bbr_0292	Bbr_0292	Bbr_0292		K	Transcriptional regulator	Transcription
Bbr_0293	Conserved hypothetical membrane spanning protein	Bbr_0293	Bbr_0293		Bbr_0293	Bbr_0293		S	Unassigned function	Unassigned function
Bbr_0294	Conserved hypothetical membrane spanning protein	Bbr_0294	Bbr_0294					S	Unassigned function	Unassigned function
Bbr_0295	Inorganic pyrophosphatase	Bbr_0295	Bbr_0295		Bbr_0295	Bbr_0295		C	Energy production conversion related functions	Energy production and conversion
Bbr_0296	Alpha-amylase family protein	Bbr_0296	Bbr_0296					G	Glycosyl hydrolases	Carbohydrate transport and metabolism
Bbr_0297	Conserved hypothetical secreted protein with prokaryotic membrane lipoprotein lipid attachment site and Gram-positive cocci surface proteins LPxTG motif profile	Bbr_0297	Bbr_0297					S	Unassigned function	Unassigned function
Bbr_0298							Bbr_0298	S	Unassigned function	Unassigned function
Bbr_0299	Holin						Bbr_0299	S	Unassigned function	Unassigned function
Bbr_0300	Hypothetical secreted protein					Bbr_0300	Bbr_0300	S	Unassigned function	Unassigned function
Bbr_0301							Bbr_0301	S	Unassigned function	Unassigned function
Bbr_0302	Transposase	Bbr_0302						L	recombination (mobile elements)	DNA, replication, recombination and repair
Bbr_0303	Permease protein of ABC transporter system for sugars						Bbr_0303	G	ABC transporter	Carbohydrate transport and metabolism
Bbr_0304	Permease protein of ABC transporter system for sugars	Bbr_0304						G	ABC transporter	Carbohydrate transport and metabolism
Bbr_0305	Solute binding protein of ABC transporter system for sugars						Bbr_0305	G	ABC transporter	Carbohydrate transport and metabolism
Bbr_0306	O-Glycosyl hydrolases family 30, Glucosylceramidase						Bbr_0306	G	Glycosyl hydrolases	Carbohydrate transport and metabolism
Bbr_0307	Conserved hypothetical membrane spanning protein with DUF624 domain						Bbr_0307	S	Unassigned function	Unassigned function
Bbr_0308	Transcriptional regulator, TetR family	Bbr_0308						K	Transcriptional regulator	Transcription
Bbr_0309							Bbr_0309	S	Unassigned function	Unassigned function
Bbr_0310	Beta-galactosidase						Bbr_0310	G	Glycosyl hydrolases	Carbohydrate transport and metabolism
Bbr_0311	Transposase						Bbr_0311	L	recombination (mobile elements)	DNA, replication, recombination and repair
Bbr_0312	Transposase	Bbr_0312						L	recombination (mobile elements)	DNA, replication, recombination and repair
Bbr_0313	Hypothetical protein						Bbr_0313	S	Unassigned function	Unassigned function
Bbr_0314							Bbr_0314	S	Unassigned function	Unassigned function
Bbr_0315	Conserved hypothetical protein, also present in other bif prophages						Bbr_0315	S	Unassigned function	Unassigned function
Bbr_0316	Conserved hypothetical protein, phage protein						Bbr_0316	S	Unassigned function	Unassigned function
Bbr_0317	Phage major head						Bbr_0317	S	Unassigned function	Unassigned function
Bbr_0318	hypothetical protein						Bbr_0318	S	Unassigned function	Unassigned function
Bbr_0319	Phage transcriptional regulator					Bbr_0319	Bbr_0319	S	Unassigned function	Unassigned function
Bbr_0320	Hypothetical protein						Bbr_0320	S	Unassigned function	Unassigned function
Bbr_0321	Phage integrase						Bbr_0321	L	recombination (mobile elements)	DNA, replication, recombination and repair
Bbr_0322	Homoserine O-succinyltransferase	Bbr_0322	Bbr_0322		Bbr_0322			E	cysteine methionine	Amino acid transport and metabolism
Bbr_0323	ATP synthase A chain	Bbr_0323	Bbr_0323		Bbr_0323	Bbr_0323		C	Energy production conversion related functions	Energy production and conversion
Bbr_0324	ATP synthase C chain	Bbr_0324	Bbr_0324	Bbr_0324	Bbr_0324	Bbr_0324		C	Energy production conversion related functions	Energy production and conversion
Bbr_0325	ATP synthase B chain	Bbr_0325	Bbr_0325	Bbr_0325	Bbr_0325	Bbr_0325		C	Energy production conversion related functions	Energy production and conversion
Bbr_0326	ATP synthase delta chain	Bbr_0326	Bbr_0326	Bbr_0326	Bbr_0326	Bbr_0326		C	Energy production conversion related functions	Energy production and conversion
Bbr_0327	ATP synthase alpha chain	Bbr_0327	Bbr_0327	Bbr_0327	Bbr_0327	Bbr_0327		C	Energy production conversion related functions	Energy production and conversion
Bbr_0328	ATP synthase gamma chain	Bbr_0328	Bbr_0328	Bbr_0328	Bbr_0328	Bbr_0328		C	Energy production conversion related functions	Energy production and conversion
Bbr_0329	ATP synthase beta chain	Bbr_0329	Bbr_0329	Bbr_0329	Bbr_0329	Bbr_0329		C	Energy production conversion related functions	Energy production and conversion
Bbr_0330	ATP synthase epsilon chain	Bbr_0330	Bbr_0330	Bbr_0330	Bbr_0330	Bbr_0330		C	Energy production conversion related functions	Energy production and conversion
Bbr_0331	Conserved hypothetical protein with DUF91 domain	Bbr_0331	Bbr_0331	Bbr_0331	Bbr_0331			S	Unassigned function	Unassigned function
Bbr_0332	Peptidyl-prolyl cis-trans isomerase	Bbr_0332	Bbr_0332					O	Posttranslational modification, protein turnover, chaperones	Posttranslational modification, protein turnover, chaperones
Bbr_0333	Conserved hypothetical membrane spanning protein	Bbr_0333	Bbr_0333	Bbr_0333	Bbr_0333	Bbr_0333		S	Unassigned function	Unassigned function
Bbr_0334	Conserved hypothetical secreted protein	Bbr_0334	Bbr_0334	Bbr_0334	Bbr_0334	Bbr_0334		S	Unassigned function	Unassigned function
Bbr_0335	thioredoxin-like protein	Bbr_0335	Bbr_0335	Bbr_0335	Bbr_0335			O	Posttranslational modification, protein turnover, chaperones	Posttranslational modification, protein turnover, chaperones
Bbr_0336	Conserved hypothetical protein with CYTH domain, possible adenylate cyclase	Bbr_0336	Bbr_0336					S	Unassigned function	Unassigned function
Bbr_0337	Hypothetical protein	Bbr_0337	Bbr_0337					S	Unassigned function	Unassigned function
Bbr_0338	Translation initiation inhibitor	Bbr_0338	Bbr_0338		Bbr_0338			J	Translation	Translation, ribosomal structure and biogenesis
Bbr_0339	1-acyl-sn-glycerol-3-phosphate acyltransferase	Bbr_0339	Bbr_0339	Bbr_0339	Bbr_0339	Bbr_0339		I	lipids metabolism	Lipid transport and metabolism
Bbr_0340	Glycerol-3-phosphate dehydrogenase [NAD(P)+]	Bbr_0340	Bbr_0340	Bbr_0340	Bbr_0340	Bbr_0340		I	lipids metabolism	Lipid transport and metabolism
Bbr_0341	D-alanine--D-alanine ligase	Bbr_0341	Bbr_0341			Bbr_0341		M	D-alanine	Cell wall/membrane/envelope biogenesis
Bbr_0342	Solute binding protein of ABC transporter system	Bbr_0342						P	ABC transporter	Inorganic ion transport and metabolism
Bbr_0343	Permease protein of ABC transporter system	Bbr_0343	Bbr_0343					S	ABC transporter	Unassigned function
Bbr_0344	Permease protein of ABC transporter system	Bbr_0344	Bbr_0344					E	ABC transporter	Amino acid transport and metabolism
Bbr_0345	ATP-binding protein of ABC transporter system	Bbr_0345						E	ABC transporter	Amino acid transport and metabolism
Bbr_0346	Conserved hypothetical membrane spanning protein in CAAX amino terminal protease family	Bbr_0346	Bbr_0346					R	General function prediction only	General function prediction only
Bbr_0347	Conserved hypothetical membrane spanning protein with mechanosensitive ion channel	Bbr_0347	Bbr_0347		Bbr_0347			S	Permease	Unassigned function
Bbr_0348	Aspartate ammonia-lyase	Bbr_0348	Bbr_0348					E	alanine aspartate glutamate	Amino acid transport and metabolism
Bbr_0349	Conserved hypothetical membrane spanning protein with DUF81 domain	Bbr_0349						R	General function prediction only	General function prediction only
Bbr_0350	Arylsulfatase maturase (Fe-S oxidoreductase)	Bbr_0350						R	General function prediction only	General function prediction only
Bbr_0351	Transcriptional regulatory protein, LacI family	Bbr_0351						K	Transcriptional regulator	Transcription
Bbr_0352	Sulfatase family protein						Bbr_0352	P	Inorganic ion related functions	Inorganic ion transport and metabolism
Bbr_0353	sugar-binding protein ABC transporter	Bbr_0353						G	ABC transporter	Carbohydrate transport and metabolism
Bbr_0354	Permease of ABC transporter for sugars						Bbr_0354	G	ABC transporter	Carbohydrate transport and metabolism
Bbr_0355	Permease of ABC transporter for sugars	Bbr_0355						G	ABC transporter	Carbohydrate transport and metabolism
Bbr_0356	Conserved hypothetical protein						Bbr_0356	G	ABC transporter	Carbohydrate transport and metabolism
Bbr_0357							Bbr_0357	S	Unassigned function	Unassigned function
Bbr_0358	Conserved hypothetical protein						Bbr_0358	S	Unassigned function	Unassigned function
Bbr_0359	O6-methylguanine-DNA methyltransferase	Bbr_0359	Bbr_0359					L	repair	DNA, replication, recombination and repair
Bbr_0360	Holo-[acyl-carrier protein] synthase, belongs to 4-phosphopantetheinyl transferase superfamily	Bbr_0360	Bbr_0360		Bbr_0360	Bbr_0360		I	panthotenate coA	Lipid transport and metabolism
Bbr_0361	Amylosucrase or alpha-glucosidase						Bbr_0361	G	Glycosyl hydrolases	Carbohydrate transport and metabolism
Bbr_0362	Conserved hypothetical membrane spanning protein						Bbr_0362	P	Permease	Inorganic ion transport and metabolism
Bbr_0363	Hypothetical protein	Bbr_0363						S	Unassigned function	Unassigned function
Bbr_0364	Hypothetical protein						Bbr_0364	S	Unassigned function	Unassigned function
Bbr_0365	Conserved hypothetical secreted protein with Gram-positive cocci surface proteins LPxTG motif profile and Von Willebrand factor type A domain	Bbr_0365	Bbr_0365					S	Unassigned function	Unassigned function
Bbr_0366	Conserved hypothetical secreted protein with Gram positive anchor and Cna protein B-type domain	Bbr_0366	Bbr_0366					S	Unassigned function	Unassigned function
Bbr_0367	Hypothetical protein						Bbr_0367	S	Unassigned function	Unassigned function
Bbr_0368	Conserved hypothetical protein	Bbr_0368	Bbr_0368					S	Unassigned function	Unassigned function
Bbr_0369	Conserved hypothetical membrane spanning protein	Bbr_0369	Bbr_0369		Bbr_0369	Bbr_0369		S	Unassigned function	Unassigned function
Bbr_0370	SSU ribosomal protein S15P	Bbr_0370	Bbr_0370		Bbr_0370	Bbr_0370		J	ribosome	Translation, ribosomal structure and biogenesis
Bbr_0371	Polyribonucleotide nucleotidyltransferase	Bbr_0371	Bbr_0371	Bbr_0371	Bbr_0371	Bbr_0371		F	purine - pyrimidine metabolism - RNA degradation	Nucleotide transport and metabolism
Bbr_0372	ATP-binding protein of ABC transporter system	Bbr_0372						V	ABC transporter	Defence mechanism
Bbr_0373	Hypothetical protein, possibly permease component of ABC transporter						Bbr_0373	S	Unassigned function	Unassigned function
Bbr_0374	LemA protein	Bbr_0374	Bbr_0374		Bbr_0374			S	Unassigned function	Unassigned function
Bbr_0375	Conserved hypothetical membrane spanning protein	Bbr_0375						S	Unassigned function	Unassigned function
Bbr_0376	Conserved hypothetical membrane spanning protein	Bbr_0376						S	Unassigned function	Unassigned function
Bbr_0377	Oxidoreductase, aldo/keto reductase family	Bbr_0377						C	Energy production conversion related functions	Energy production and conversion
Bbr_0378	Inosine-uridine preferring nucleoside hydrolase	Bbr_0378	Bbr_0378					F	purine metabolism - nicotinate nicotinamide	Nucleotide transport and metabolism
Bbr_0379	16S rRNA processing protein rimM	Bbr_0379	Bbr_0379	Bbr_0379	Bbr_0379	Bbr_0379		J	rRNA processing	Translation, ribosomal structure and biogenesis
Bbr_0380	RNA binding protein	Bbr_0380	Bbr_0380		Bbr_0380	Bbr_0380		R	General function prediction only	General function prediction only
Bbr_0381	SSU ribosomal protein S16P	Bbr_0381	Bbr_0381	Bbr_0381	Bbr_0381			J	ribosome	Translation, ribosomal structure and biogenesis
Bbr_0382	Conserved hypothetical membrane spanning protein	Bbr_0382	Bbr_0382					S	Unassigned function	Unassigned function
Bbr_0383	Signal recognition particle, subunit FFH/SRP54	Bbr_0383	Bbr_0383	Bbr_0383	Bbr_0383	Bbr_0383		U	secretion (sec pathway)	Intracellular trafficking, secretion, and vesicular transport
Bbr_0384	Conserved hypothetical membrane spanning protein in cation efflux family	Bbr_0384	Bbr_0384					P	Permease	Inorganic ion transport and metabolism
Bbr_0385	Cysteinyl-tRNA synthetase	Bbr_0385	Bbr_0385		Bbr_0385	Bbr_0385		J	tRNA synthetase	Translation, ribosomal structure and biogenesis
Bbr_0386	Glutamine amidotrasnferase Class I	Bbr_0386	Bbr_0386		Bbr_0386	Bbr_0386		F	Trasnsferase (Aminoacids)	Nucleotide transport and metabolism
Bbr_0387	ATP-binding protein of ABC transporter system	Bbr_0387	Bbr_0387					R	ABC transporter	General function prediction only
Bbr_0388	Plasmid stability protein	Bbr_0388	Bbr_0388					S	Unassigned function	Unassigned function
Bbr_0389	Hypothetical protein	Bbr_0389	Bbr_0389					S	Unassigned function	Unassigned function
Bbr_0390	Acetolactate synthase small subunit	Bbr_0390	Bbr_0390		Bbr_0390			E	pyruvate to acetoin - val leu isoleu biosynthesis	Amino acid transport and metabolism
Bbr_0391	Acetolactate synthase large subunit	Bbr_0391	Bbr_0391					F	pyruvate to acetoin - val leu isoleu biosynthesis	Nucleotide transport and metabolism
Bbr_0392	Ribonuclease III	Bbr_0392	Bbr_0392		Bbr_0392			A	RNA degradation	RNA processing and modification
Bbr_0393	LSU ribosomal protein L32P	Bbr_0393				Bbr_0393		J	ribosome	Translation, ribosomal structure and biogenesis
Bbr_0394	Conserved hypothetical protein	Bbr_0394	Bbr_0394	Bbr_0394	Bbr_0394			R	General function prediction only	General function prediction only
Bbr_0395	Conserved hypothetical protein	Bbr_0395	Bbr_0395	Bbr_0395	Bbr_0395	Bbr_0395		S	Unassigned function	Unassigned function
Bbr_0396	Phosphopantetheine adenylyltransferase	Bbr_0396	Bbr_0396		Bbr_0396	Bbr_0396		H	coenzyme related functions	Coenzyme transport and metabolism
Bbr_0397	Conserved hypothetical protein	Bbr_0397	Bbr_0397		Bbr_0397			S	Unassigned function	Unassigned function
Bbr_0398	Oxidoreductase	Bbr_0398	Bbr_0398					C	Energy production conversion related functions	Energy production and conversion
Bbr_0399	Transcriptional regulator, MerR family	Bbr_0399	Bbr_0399					K	Transcriptional regulator	Transcription
Bbr_0400	Conserved hypothetical membrane spanning protein	Bbr_0400	Bbr_0400					S	Unassigned function	Unassigned function
Bbr_0401	Nicotinate phosphoribosyltransferase	Bbr_0401	Bbr_0401		Bbr_0401			H	nicotinate nicotinamide metabolism	Coenzyme transport and metabolism
Bbr_0402	Ribonuclease PH	Bbr_0402	Bbr_0402		Bbr_0402			A	RNA degradation	RNA processing and modification
Bbr_0403	Conserved hypothetical protein with HAM1 family domain	Bbr_0403	Bbr_0403		Bbr_0403			F	purine metabolism	Nucleotide transport and metabolism
Bbr_0404	Conserved hypothetical membrane spanning protein with auxin efflux carrier domain	Bbr_0404						R	General function prediction only	General function prediction only
Bbr_0405	Glucose-6-phosphate isomerase	Bbr_0405	Bbr_0405		Bbr_0405	Bbr_0405		G	carbohydrate related functions	Carbohydrate transport and metabolism
Bbr_0406	ATP-binding protein of ABC transporter system	Bbr_0406						P	ABC transporter	Inorganic ion transport and metabolism
Bbr_0407	Permease protein of ABC transporter system	Bbr_0407	Bbr_0407					P	ABC transporter	Inorganic ion transport and metabolism
Bbr_0408	LSU ribosomal protein L19P	Bbr_0408	Bbr_0408		Bbr_0408	Bbr_0408		J	ribosome	Translation, ribosomal structure and biogenesis
Bbr_0409	Signal peptidase I	Bbr_0409	Bbr_0409		Bbr_0409	Bbr_0409		U	secretion (sec pathway)	Intracellular trafficking, secretion, and vesicular transport
Bbr_0410	Ribonuclease HII	Bbr_0410	Bbr_0410	Bbr_0410	Bbr_0410			L	replication	DNA, replication, recombination and repair
Bbr_0411	Transcriptional regulator, LacI family	Bbr_0411	Bbr_0411					K	Transcriptional regulator	Transcription
Bbr_0412							Bbr_0412	S	Unassigned function	Unassigned function
Bbr_0413	Long-chain-fatty-acid--CoA ligase	Bbr_0413						I	fatty acids degradation	Lipid transport and metabolism
Bbr_0414	Hypothetical protein						Bbr_0414	S	Unassigned function	Unassigned function
Bbr_0415	ATP-binding and permeaase modules of ABC transporter system	Bbr_0415						V	ABC transporter	Defence mechanism
Bbr_0416							Bbr_0416	S	Unassigned function	Unassigned function
Bbr_0417	Solute-binding protein of ABC transporter system for sugars, galactan metabolism	Bbr_0417						G	ABC transporter	Carbohydrate transport and metabolism
Bbr_0418	Permease protein of ABC transporter system for sugars, galactan metabolism						Bbr_0418	G	ABC transporter	Carbohydrate transport and metabolism
Bbr_0419	Permease protein of ABC transporter system for sugars, galactan metabolism	Bbr_0419						G	ABC transporter	Carbohydrate transport and metabolism
Bbr_0420	Beta-galactosidase, galactan metabolism	Bbr_0420						G	Glycosyl hydrolases	Carbohydrate transport and metabolism
Bbr_0421	Transcriptional regulator, LacI family, galactan metabolism	Bbr_0421						K	Transcriptional regulator	Transcription
Bbr_0422	Glycosyl hydrolases family 53, Endogalactanase, galactan metabolism						Bbr_0422	G	Glycosyl hydrolases	Carbohydrate transport and metabolism
Bbr_0424	2,5-diketo-D-gluconic acid reductase	Bbr_0424						R	General function prediction only	General function prediction only
Bbr_0425	Conserved hypothetical secreted protein	Bbr_0425	Bbr_0425					S	Unassigned function	Unassigned function
Bbr_0426							Bbr_0426	S	Unassigned function	Unassigned function
Bbr_0427	Manganese transport protein mntH	Bbr_0427	Bbr_0427		Bbr_0427	Bbr_0427		P	Permease	Inorganic ion transport and metabolism
Bbr_0428	Conserved hypothetical membrane spanning protein	Bbr_0428	Bbr_0428					S	Unassigned function	Unassigned function
Bbr_0429	Conserved hypothetical protein	Bbr_0429	Bbr_0429					S	Unassigned function	Unassigned function
Bbr_0430	Undecaprenyl-phosphate galactosephosphotransferase	Bbr_0430	Bbr_0430					M	capsule biosynthesis	Cell wall/membrane/envelope biogenesis
Bbr_0431	Protein tyrosine phosphatase	Bbr_0431	Bbr_0431		Bbr_0431			T	Signal transduction related functions	Signal transduction mechanisms
Bbr_0432	Transposase	Bbr_0432						L	recombination (mobile elements)	DNA, replication, recombination and repair
Bbr_0433	Transposase	Bbr_0433						L	recombination (mobile elements)	DNA, replication, recombination and repair
Bbr_0434	Oligosaccharide repeat unit transporter					Bbr_0434	Bbr_0434	R	General function prediction only	General function prediction only
Bbr_0435	Beta-1,6-N-acetylglucosaminyltransferase						Bbr_0435	M	capsule biosynthesis	Cell wall/membrane/envelope biogenesis
Bbr_0436	Hypothetical membrane spanning protein						Bbr_0436	S	Unassigned function	Unassigned function
Bbr_0437	Acetyltransferase						Bbr_0437	R	General function prediction only	General function prediction only
Bbr_0438	Glycosyltransferase						Bbr_0438	M	capsule biosynthesis	Cell wall/membrane/envelope biogenesis
Bbr_0439	Capsular polysaccharide biosynthesis protein						Bbr_0439	M	capsule biosynthesis	Cell wall/membrane/envelope biogenesis
Bbr_0440	Polysaccharide biosynthesis protein						Bbr_0440	M	capsule biosynthesis	Cell wall/membrane/envelope biogenesis
Bbr_0441	Capsular polysaccharide biosynthesis protein	Bbr_0441						M	capsule biosynthesis	Cell wall/membrane/envelope biogenesis
Bbr_0442	Capsular polysaccharide biosynthesis protein	Bbr_0442						M	capsule biosynthesis	Cell wall/membrane/envelope biogenesis
Bbr_0443	Glycosyltransferase						Bbr_0443	M	capsule biosynthesis	Cell wall/membrane/envelope biogenesis
Bbr_0444	Membrane spanning polysaccharide biosynthesis protein						Bbr_0444	R	General function prediction only	General function prediction only
Bbr_0445	Glycosyltransferase	Bbr_0445						M	capsule biosynthesis	Cell wall/membrane/envelope biogenesis
Bbr_0446	Acetyltransferase (cell wall biosynthesis)						Bbr_0446	R	General function prediction only	General function prediction only
Bbr_0447	Conserved hypothetical protein						Bbr_0447	S	Unassigned function	Unassigned function
Bbr_0448	Glycosyltransferase	Bbr_0448						M	capsule biosynthesis	Cell wall/membrane/envelope biogenesis
Bbr_0449	Hypothetical membrane spanning protein						Bbr_0449	S	Unassigned function	Unassigned function
Bbr_0450	Membrane spanning protein involved in polysaccharide biosynthesis						Bbr_0450	M	capsule biosynthesis	Cell wall/membrane/envelope biogenesis
Bbr_0451	Acyltransferase						Bbr_0451	G	carbohydrate related functions	Carbohydrate transport and metabolism
Bbr_0452	Hypothetical protein						Bbr_0452	S	Unassigned function	Unassigned function
Bbr_0453	Transposase						Bbr_0453	L	recombination (mobile elements)	DNA, replication, recombination and repair
Bbr_0454	Conserved hypothetical protein						Bbr_0454	S	Unassigned function	Unassigned function
Bbr_0455	Transposase	Bbr_0455						L	recombination (mobile elements)	DNA, replication, recombination and repair
Bbr_0456	Transposase	Bbr_0456						L	recombination (mobile elements)	DNA, replication, recombination and repair
Bbr_0457	Transposase						Bbr_0457	L	recombination (mobile elements)	DNA, replication, recombination and repair
Bbr_0458	Hypothetical protein						Bbr_0458	S	Unassigned function	Unassigned function
Bbr_0459	Conserved hypothetical protein						Bbr_0459	R	General function prediction only	General function prediction only
Bbr_0460	Hypothetical membrane spanning protein						Bbr_0460	S	Unassigned function	Unassigned function
Bbr_0461	Hypothetical protein						Bbr_0461	S	Unassigned function	Unassigned function
Bbr_0462	Transposase	Bbr_0462						L	recombination (mobile elements)	DNA, replication, recombination and repair
Bbr_0463	Transposase	Bbr_0463						L	recombination (mobile elements)	DNA, replication, recombination and repair
Bbr_0464	Hypothetical protein						Bbr_0464	S	Unassigned function	Unassigned function
Bbr_0465	Hypothetical protein						Bbr_0465	S	Unassigned function	Unassigned function
Bbr_0466	Hypothetical protein						Bbr_0466	S	Unassigned function	Unassigned function
Bbr_0467	Conserved hypothetical protein with a helix-turn-helix motif					Bbr_0467	Bbr_0467	L	DNA related functions	DNA, replication, recombination and repair
Bbr_0468	Hypothetical protein						Bbr_0468	S	Unassigned function	Unassigned function
Bbr_0469							Bbr_0469	S	Unassigned function	Unassigned function
Bbr_0470							Bbr_0470	S	Unassigned function	Unassigned function
Bbr_0471	Hypothetical protein						Bbr_0471	S	Unassigned function	Unassigned function
Bbr_0472	Conserved hypothetical membrane spanning protein	Bbr_0472						S	Unassigned function	Unassigned function
Bbr_0473	Conserved hypothetical protein	Bbr_0473	Bbr_0473		Bbr_0473			S	Unassigned function	Unassigned function
Bbr_0474	Chain length regulator (capsular polysaccharide biosynthesis) / Tyrosine-protein kinase (capsular polysaccharide biosynthesis)	Bbr_0474	Bbr_0474		Bbr_0474			M	capsule biosynthesis	Cell wall/membrane/envelope biogenesis
Bbr_0475	Conserved hypothetical protein						Bbr_0475	S	Unassigned function	Unassigned function
Bbr_0476	Conserved hypothetical secreted protein with G5 domain	Bbr_0476	Bbr_0476					S	Unassigned function	Unassigned function
Bbr_0477	Thioredoxin	Bbr_0477	Bbr_0477		Bbr_0477			S	Unassigned function	Unassigned function
Bbr_0478	Conserved hypothetical protein	Bbr_0478	Bbr_0478	Bbr_0478	Bbr_0478			S	Unassigned function	Unassigned function
Bbr_0479	Hydrolase	Bbr_0479	Bbr_0479		Bbr_0479			R	General function prediction only	General function prediction only
Bbr_0480	Phosphohydrolase (MutT/nudix family protein)	Bbr_0480	Bbr_0480		Bbr_0480			L	nicotinate nicotinamide metabolism	DNA, replication, recombination and repair
Bbr_0481	Glycine cleavage system H protein	Bbr_0481	Bbr_0481	Bbr_0481	Bbr_0481	Bbr_0481		E	glycine serine threonine	Amino acid transport and metabolism
Bbr_0482	Conserved hypothetical protein	Bbr_0482	Bbr_0482		Bbr_0482			S	Unassigned function	Unassigned function
Bbr_0483	Protease II	Bbr_0483						E	Amino acid related functions	Amino acid transport and metabolism
Bbr_0484	3-isopropylmalate dehydrogenase	Bbr_0484	Bbr_0484		Bbr_0484			E	valine leucine isoleucine biosynthesis	Amino acid transport and metabolism
Bbr_0485	Lipoate-protein ligase A	Bbr_0485	Bbr_0485		Bbr_0485			H	coenzyme related functions	Coenzyme transport and metabolism
Bbr_0486	Transcription regulator, crp family	Bbr_0486	Bbr_0486					K	Transcriptional regulator	Transcription
Bbr_0487	Penicillin-binding protein	Bbr_0487	Bbr_0487		Bbr_0487	Bbr_0487		M	Cell wall associated functions	Cell wall/membrane/envelope biogenesis
Bbr_0488	NADH-dependent flavin oxidoreductase	Bbr_0488	Bbr_0488					C	Energy production conversion related functions	Energy production and conversion
Bbr_0489	Dihydroorotate dehydrogenase	Bbr_0489	Bbr_0489		Bbr_0489			F	pyrimidine metabolism	Nucleotide transport and metabolism
Bbr_0490	Transcriptional regulator, DeoR family	Bbr_0490			Bbr_0490			K	Transcriptional regulator	Transcription
Bbr_0491	Galactose-1-phosphate uridylyltransferase	Bbr_0491	Bbr_0491		Bbr_0491			R	General function prediction only	General function prediction only
Bbr_0492	Galactokinase	Bbr_0492	Bbr_0492		Bbr_0492			G	galactose metabolism - amino sugars	Carbohydrate transport and metabolism
Bbr_0493	Conserved hypothetical protein with ACT domain	Bbr_0493	Bbr_0493		Bbr_0493			T	Signal transduction related functions	Signal transduction mechanisms
Bbr_0494	Conserved hypothetical protein	Bbr_0494	Bbr_0494		Bbr_0494			S	Unassigned function	Unassigned function
Bbr_0495	RNA methyltransferase	Bbr_0495	Bbr_0495	Bbr_0495	Bbr_0495			J	rRNA modification	Translation, ribosomal structure and biogenesis
Bbr_0496	A/G-specific adenine DNA glycosylase	Bbr_0496	Bbr_0496	Bbr_0496	Bbr_0496			L	Replication, recombination and repair	DNA, replication, recombination and repair
Bbr_0497	Conserved hypothetical protein	Bbr_0497	Bbr_0497		Bbr_0497			S	Unassigned function	Unassigned function
Bbr_0498	DNA-directed RNA polymerase beta chain	Bbr_0498	Bbr_0498		Bbr_0498	Bbr_0498		K	RNA polymerase	Transcription
Bbr_0499	DNA-directed RNA polymerase beta' chain	Bbr_0499	Bbr_0499	Bbr_0499	Bbr_0499	Bbr_0499		K	RNA polymerase	Transcription
Bbr_0500	Conserved hypothetical membrane spanning protein	Bbr_0500	Bbr_0500					E	Amino acid related functions	Amino acid transport and metabolism
Bbr_0501	Conserved hypothetical protein with DUF58 domain	Bbr_0501	Bbr_0501					L	Repair	DNA, replication, recombination and repair
Bbr_0502	Fused conserved hypothetical protein with a fibronectin type III domain and MoxR protein	Bbr_0502						L	Repair	DNA, replication, recombination and repair
Bbr_0504	Serine/threonine protein kinase	Bbr_0504	Bbr_0504					T	Signal transduction related functions	Signal transduction mechanisms
Bbr_0505	ATP-dependent DNA helicase, UvrD/REP family	Bbr_0505	Bbr_0505		Bbr_0505			L	Repair	DNA, replication, recombination and repair
Bbr_0506	ATP-dependent DNA helicase, UvrD/REP family	Bbr_0506	Bbr_0506		Bbr_0506			L	Repair	DNA, replication, recombination and repair
Bbr_0507	Conserved hypothetical membrane spanning protein, member of major facilitator superfamily (MFS)	Bbr_0507	Bbr_0507		Bbr_0507			S	Unassigned function	Unassigned function
Bbr_0508	Dihydrodipicolinate reductase	Bbr_0508	Bbr_0508		Bbr_0508			E	lysine biosynthesis	Amino acid transport and metabolism
Bbr_0509	Dihydrodipicolinate synthase	Bbr_0509	Bbr_0509					E	lysine biosynthesis	Amino acid transport and metabolism
Bbr_0510	Metal-dependent hydrolase	Bbr_0510	Bbr_0510		Bbr_0510	Bbr_0510		A	RNA degradation	RNA processing and modification
Bbr_0511	Alanine aminopeptidase	Bbr_0511	Bbr_0511		Bbr_0511			E	Amino acid related functions	Amino acid transport and metabolism
Bbr_0512	Phosphoglucosamine mutase	Bbr_0512	Bbr_0512	Bbr_0512	Bbr_0512	Bbr_0512		G	amino sugar metabolism	Carbohydrate transport and metabolism
Bbr_0513	Peptide deformylase	Bbr_0513	Bbr_0513	Bbr_0513	Bbr_0513			J	Translation related functions	Translation, ribosomal structure and biogenesis
Bbr_0514	Conserved hypothetical protein	Bbr_0514	Bbr_0514					S	Unassigned function	Unassigned function
Bbr_0515	Bacterial Peptide Chain Release Factor 2 (RF-2)	Bbr_0515	Bbr_0515	Bbr_0515	Bbr_0515	Bbr_0515		J	Translation	Translation, ribosomal structure and biogenesis
Bbr_0516	Cell division ATP-binding protein ftsE	Bbr_0516			Bbr_0516			D	Cell cycle control, cell division, chromosome partitioning	Cell cycle control, cell division, chromosome partitioning
Bbr_0517	Cell division protein ftsX	Bbr_0517	Bbr_0517	Bbr_0517	Bbr_0517			D	Cell cycle control, cell division, chromosome partitioning	Cell cycle control, cell division, chromosome partitioning
Bbr_0518	Conserved hypothetical secreted protein with CHAP domain	Bbr_0518	Bbr_0518					R	General function prediction only	General function prediction only
Bbr_0519	SsrA-binding protein	Bbr_0519	Bbr_0519	Bbr_0519	Bbr_0519	Bbr_0519		O	Posttranslational modification, protein turnover, chaperones	Posttranslational modification, protein turnover, chaperones
Bbr_0520	Solute-binding protein of ABC transporter system	Bbr_0520						S	ABC transporter	Unassigned function
Bbr_0521	Solute binding protein of ABC transporter system	Bbr_0521						S	ABC transporter	Unassigned function
Bbr_0522	Permease protein of ABC transporter system	Bbr_0522	Bbr_0522					E	ABC transporter	Amino acid transport and metabolism
Bbr_0523	ATP-binding protein of ABC transporter system	Bbr_0523						E	ABC transporter	Amino acid transport and metabolism
Bbr_0524	Glucosamine--fructose-6-phosphate aminotransferase	Bbr_0524	Bbr_0524		Bbr_0524	Bbr_0524		M	alanine aspartate glutamate	Cell wall/membrane/envelope biogenesis
Bbr_0525	Ribosomal large subunit pseudouridine synthase D	Bbr_0525	Bbr_0525	Bbr_0525	Bbr_0525			J	ribosome	Translation, ribosomal structure and biogenesis
Bbr_0526	Transcriptional regulator, LacI family	Bbr_0526						K	Transcriptional regulator	Transcription
Bbr_0527	Permease protein of ABC transporter system for sugars						Bbr_0527	G	ABC transporter	Carbohydrate transport and metabolism
Bbr_0528	Permease protein of ABC transporter system for sugars	Bbr_0528						G	ABC transporter	Carbohydrate transport and metabolism
Bbr_0529	Beta-galactosidase	Bbr_0529						G	Glycosyl hydrolases	Carbohydrate transport and metabolism
Bbr_0530	Solute-binding protein of ABC transporter system for sugars	Bbr_0530						G	ABC transporter	Carbohydrate transport and metabolism
Bbr_0531	Solute-binding protein of ABC transporter system for sugars	Bbr_0531						G	ABC transporter	Carbohydrate transport and metabolism
Bbr_0532	Bvg accessory factor-like transcriptional regulator	Bbr_0532	Bbr_0532	Bbr_0532	Bbr_0532			K	Transcriptional regulator	Transcription
Bbr_0533	Solute-binding protein of ABC transporter system for peptides	Bbr_0533						E	ABC transporter	Amino acid transport and metabolism
Bbr_0534	Permease protein of ABC transporter system for peptides	Bbr_0534	Bbr_0534					E	Oligopeptides	Amino acid transport and metabolism
Bbr_0535	Permease protein of ABC transporter system for peptides	Bbr_0535	Bbr_0535					E	Oligopeptides	Amino acid transport and metabolism
Bbr_0536	ATP-binding protein of ABC transporter system for peptides	Bbr_0536						E	Oligopeptides	Amino acid transport and metabolism
Bbr_0537	ATP-binding protein of ABC transporter system for peptides	Bbr_0537						E	Oligopeptides	Amino acid transport and metabolism
Bbr_0538	cysteine synthase	Bbr_0538	Bbr_0538					E	cysteine methionine - glycine serine threonine	Amino acid transport and metabolism
Bbr_0539	Cystathionine gamma-synthase	Bbr_0539	Bbr_0539					E	cysteine methionine - selenocompounds	Amino acid transport and metabolism
Bbr_0540	ATP-dependent DNA helicase recQ	Bbr_0540	Bbr_0540					A	RNA degradation	RNA processing and modification
Bbr_0541	Autoinducer-2 production protein luxS	Bbr_0541	Bbr_0541		Bbr_0541			T	Signal transduction related functions	Signal transduction mechanisms
Bbr_0542	Serine O-acetyltransferase	Bbr_0542	Bbr_0542		Bbr_0542			S	Unassigned function	Unassigned function
Bbr_0543	Amino acid permease	Bbr_0543	Bbr_0543					E	Permease	Amino acid transport and metabolism
Bbr_0544	Alanine racemase	Bbr_0544	Bbr_0544	Bbr_0544	Bbr_0544	Bbr_0544		M	D-alanine	Cell wall/membrane/envelope biogenesis
Bbr_0545	Deoxyguanosinetriphosphate triphosphohydrolase	Bbr_0545	Bbr_0545		Bbr_0545			F	purine metabolism	Nucleotide transport and metabolism
Bbr_0546	DNA primase	Bbr_0546	Bbr_0546	Bbr_0546	Bbr_0546	Bbr_0546		L	replication	DNA, replication, recombination and repair
Bbr_0547	Conserved hypothetical protein with PIN domain						Bbr_0547	S	Unassigned function	Unassigned function
Bbr_0548	Conserved hypothetical protein					Bbr_0548	Bbr_0548	S	Unassigned function	Unassigned function
Bbr_0549	Pyridoxine biosynthesis protein	Bbr_0549	Bbr_0549					H	B6 metabolism	Coenzyme transport and metabolism
Bbr_0550	Pyridoxine biosynthesis amidotransferase	Bbr_0550	Bbr_0550					H	B6 metabolism	Coenzyme transport and metabolism
Bbr_0551	Multiple substrate aminotransferase (MsaT) containing domain and a regulatory domain of the GntR family	Bbr_0551	Bbr_0551					R	General function prediction only	General function prediction only
Bbr_0552	Conserved hypothetical membrane spanning protein, possible citrate transporter	Bbr_0552	Bbr_0552					G	Permease	Carbohydrate transport and metabolism
Bbr_0553	Conserved hypothetical protein	Bbr_0553	Bbr_0553					S	Unassigned function	Unassigned function
Bbr_0554							Bbr_0554	S	Unassigned function	Unassigned function
Bbr_0555	Transcriptional regulator, RpiR family	Bbr_0555	Bbr_0555					K	Transcriptional regulator	Transcription
Bbr_0556	Hypothetical protein						Bbr_0556	S	Unassigned function	Unassigned function
Bbr_0557	Solute-binding protein of ABC transporter system for sugars	Bbr_0557						G	ABC transporter	Carbohydrate transport and metabolism
Bbr_0558	Transcriptional regulator, LacI family	Bbr_0558						K	Transcriptional regulator	Transcription
Bbr_0559	Alpha-glucosidase	Bbr_0559						G	Glycosyl hydrolases	Carbohydrate transport and metabolism
Bbr_0560	Solute-binding protein of ABC transporter system for peptides	Bbr_0560						E	ABC transporter	Amino acid transport and metabolism
Bbr_0561	Peptide methionine sulfoxide reductase msrA/msrB	Bbr_0561						O	Posttranslational modification, protein turnover, chaperones	Posttranslational modification, protein turnover, chaperones
Bbr_0562	ATP-binding protein of ABC transporter system	Bbr_0562						S	ABC transporter	Unassigned function
Bbr_0563	Conserved hypothetical membrane spanning protein, possibly ABC-type permease	Bbr_0563	Bbr_0563					S	Permease	Unassigned function
Bbr_0564	Permease protein of ABC transporter system	Bbr_0564	Bbr_0564					V	ABC transporter	Defence mechanism
Bbr_0565	1-deoxy-D-xylulose 5-phosphate synthase	Bbr_0565	Bbr_0565		Bbr_0565			I	terpenoid	Lipid transport and metabolism
Bbr_0566	Alcohol dehydrogenase	Bbr_0566	Bbr_0566					C	Energy production conversion related functions	Energy production and conversion
Bbr_0567	Phosphoribosylaminoimidazole carboxylase carboxyltransferase subunit	Bbr_0567	Bbr_0567		Bbr_0567	Bbr_0567		F	purine metabolism	Nucleotide transport and metabolism
Bbr_0568	Phosphoribosylaminoimidazole carboxylase NCAIR mutase subunit	Bbr_0568	Bbr_0568		Bbr_0568	Bbr_0568		F	purine metabolism	Nucleotide transport and metabolism
Bbr_0569	Ferric uptake regulation protein	Bbr_0569						P	Inorganic ion related functions	Inorganic ion transport and metabolism
Bbr_0570							Bbr_0570	S	Unassigned function	Unassigned function
Bbr_0571							Bbr_0571	S	Unassigned function	Unassigned function
Bbr_0572	Hypothetical protein						Bbr_0572	S	Unassigned function	Unassigned function
Bbr_0573	Ferric uptake regulation protein	Bbr_0573						P	Inorganic ion related functions	Inorganic ion transport and metabolism
Bbr_0574	Conserved hypothetical membrane spanning protein	Bbr_0574	Bbr_0574					S	Unassigned function	Unassigned function
Bbr_0575	Conserved hypothetical membrane spanning protein	Bbr_0575	Bbr_0575					R	General function prediction only	General function prediction only
Bbr_0576	Hypothetical protein						Bbr_0576	S	Unassigned function	Unassigned function
Bbr_0577							Bbr_0577	S	Unassigned function	Unassigned function
Bbr_0578							Bbr_0578	S	Unassigned function	Unassigned function
Bbr_0579	Solute binding protein of ABC transporter system	Bbr_0579						P	ABC transporter	Inorganic ion transport and metabolism
Bbr_0580	Phosphoglycerol transferase, contains sulfatase domain	Bbr_0580						M	Cell wall associated functions	Cell wall/membrane/envelope biogenesis
Bbr_0581	Aldehyde dehydrogenase (NAD(P)+)	Bbr_0581	Bbr_0581					C	Energy production conversion related functions	Energy production and conversion
Bbr_0582	Phosphoribosylamine--glycine ligase	Bbr_0582	Bbr_0582		Bbr_0582			F	purine metabolism	Nucleotide transport and metabolism
Bbr_0583	Phosphoribosylformylglycinamidine cyclo-ligase	Bbr_0583	Bbr_0583		Bbr_0583			F	purine metabolism	Nucleotide transport and metabolism
Bbr_0584	Amidophosphoribosyltransferase	Bbr_0584	Bbr_0584		Bbr_0584			F	purine metabolism - alanine aspartate glutamate	Nucleotide transport and metabolism
Bbr_0585	ImpB/MucB/SamB family protein involved in DNA repair	Bbr_0585	Bbr_0585					L	Repair	DNA, replication, recombination and repair
Bbr_0586	Conserved hypothetical protein	Bbr_0586	Bbr_0586					S	Unassigned function	Unassigned function
Bbr_0587							Bbr_0587	S	Unassigned function	Unassigned function
Bbr_0588	Conserved hypothetical protein	Bbr_0588	Bbr_0588					L	Repair	DNA, replication, recombination and repair
Bbr_0589	Hypothetical secreted protein						Bbr_0589	S	Unassigned function	Unassigned function
Bbr_0590	Hypothetical protein						Bbr_0590	S	Unassigned function	Unassigned function
Bbr_0591	Hypothetical protein						Bbr_0591	S	Unassigned function	Unassigned function
Bbr_0592	Hypothetical protein						Bbr_0592	S	Unassigned function	Unassigned function
Bbr_0593	Hypothetical secreted protein						Bbr_0593	S	Unassigned function	Unassigned function
Bbr_0594	Conserved hypothetical membrane spanning protein	Bbr_0594	Bbr_0594					S	Unassigned function	Unassigned function
Bbr_0595	conserved hypothetical protein	Bbr_0595	Bbr_0595					S	Unassigned function	Unassigned function
Bbr_0596	Carboxylesterase or lipase	Bbr_0596	Bbr_0596					I	lipids metabolism	Lipid transport and metabolism
Bbr_0597	Phosphoribosylformylglycinamidine synthase	Bbr_0597	Bbr_0597		Bbr_0597			F	purine metabolism	Nucleotide transport and metabolism
Bbr_0598	Phosphoribosylamidoimidazole-succinocarboxamide synthase	Bbr_0598	Bbr_0598		Bbr_0598	Bbr_0598		F	purine metabolism	Nucleotide transport and metabolism
Bbr_0599	Phosphoribosylglycinamide formyltransferase	Bbr_0599	Bbr_0599		Bbr_0599			F	purine metabolism - folate	Nucleotide transport and metabolism
Bbr_0600	Aminotransferase	Bbr_0600	Bbr_0600					E	cysteine methionine	Amino acid transport and metabolism
Bbr_0601	Glycosyltransferase	Bbr_0601	Bbr_0601					M	Cell wall associated functions	Cell wall/membrane/envelope biogenesis
Bbr_0602	Low specificity-threonine aldolase	Bbr_0602	Bbr_0602	Bbr_0602	Bbr_0602			E	glycine serine threonine	Amino acid transport and metabolism
Bbr_0603	Transporter, Sodium/bile acid symporter family, macrolide-resistance protein						Bbr_0603	P	Permease	Inorganic ion transport and metabolism
Bbr_0604	SSU ribosomal protein S12P	Bbr_0604	Bbr_0604	Bbr_0604	Bbr_0604	Bbr_0604		J	ribosome	Translation, ribosomal structure and biogenesis
Bbr_0605	SSU ribosomal protein S7P	Bbr_0605	Bbr_0605	Bbr_0605	Bbr_0605	Bbr_0605		J	ribosome	Translation, ribosomal structure and biogenesis
Bbr_0606	Protein Translation Elongation Factor G (EF-G)	Bbr_0606				Bbr_0606		J	Translation	Translation, ribosomal structure and biogenesis
Bbr_0607	Protein Translation Elongation Factor Tu (EF-TU)	Bbr_0607	Bbr_0607		Bbr_0607	Bbr_0607		J	Translation	Translation, ribosomal structure and biogenesis
Bbr_0608	Conserved hypothetical protein	Bbr_0608						S	Unassigned function	Unassigned function
Bbr_0609	Transcriptional regulator, LysR family	Bbr_0609						K	Transcriptional regulator	Transcription
Bbr_0610	Conserved hypothetical membrane spanning protein	Bbr_0610	Bbr_0610					S	Unassigned function	Unassigned function
Bbr_0611	Conserved hypothetical protein						Bbr_0611	S	Unassigned function	Unassigned function
Bbr_0612	CrcB family protein	Bbr_0612						D	Cell cycle control, cell division, chromosome partitioning	Cell cycle control, cell division, chromosome partitioning
Bbr_0613	CrcB family protein	Bbr_0613	Bbr_0613					D	Cell cycle control, cell division, chromosome partitioning	Cell cycle control, cell division, chromosome partitioning
Bbr_0614	Transcriptional regulator, MerR family	Bbr_0614	Bbr_0614					K	Transcriptional regulator	Transcription
Bbr_0615	Alcohol dehydrogenase	Bbr_0615	Bbr_0615					S	Unassigned function	Unassigned function
Bbr_0616	Conserved hypothetical protein, predicted ATPase AAA family						Bbr_0616	R	General function prediction only	General function prediction only
Bbr_0617	Conserved hypothetical protein, PhoU-like domain protein						Bbr_0617	P	Inorganic ion related functions	Inorganic ion transport and metabolism
Bbr_0618	Excinuclease ABC subunit A	Bbr_0618	Bbr_0618					L	Repair	DNA, replication, recombination and repair
Bbr_0619	Na+ driven multidrug efflux pump, MatE family	Bbr_0619	Bbr_0619					P	Permease	Inorganic ion transport and metabolism
Bbr_0620	DNA-(apurinic or apyrimidinic site) lyase, endonuclease III, base excision repair	Bbr_0620	Bbr_0620					L	Repair	DNA, replication, recombination and repair
Bbr_0621							Bbr_0621	S	Unassigned function	Unassigned function
Bbr_0622	Galactoside O-acetyltransferase	Bbr_0622						R	General function prediction only	General function prediction only
Bbr_0623							Bbr_0623	S	Unassigned function	Unassigned function
Bbr_0624	Transporter	Bbr_0624	Bbr_0624					S	Permease	Unassigned function
Bbr_0625	Conserved hypothetical protein						Bbr_0625	S	Unassigned function	Unassigned function
Bbr_0626	Glycosyltransferase	Bbr_0626	Bbr_0626					M	Cell wall associated functions	Cell wall/membrane/envelope biogenesis
Bbr_0627	Secreted glycosyl hydrolase	Bbr_0627	Bbr_0627					G	Glycosyl hydrolases	Carbohydrate transport and metabolism
Bbr_0628	Sensory box/GGDEF family protein	Bbr_0628						T	Signal transduction related functions	Signal transduction mechanisms
Bbr_0629	Conserved hypothetical membrane spanning protein in uncharacterized protein family (UPF0014)	Bbr_0629	Bbr_0629					R	General function prediction only	General function prediction only
Bbr_0630	ATP-binding protein of ABC transporter system	Bbr_0630						E	ABC transporter	Amino acid transport and metabolism
Bbr_0631	Protein Translation Elongation Factor P (EF-P)	Bbr_0631	Bbr_0631	Bbr_0631	Bbr_0631	Bbr_0631		J	Translation	Translation, ribosomal structure and biogenesis
Bbr_0632	N utilization substance protein B	Bbr_0632	Bbr_0632		Bbr_0632	Bbr_0632		R	General function prediction only	General function prediction only
Bbr_0633	Carbamoyl-phosphate synthase small chain	Bbr_0633	Bbr_0633	Bbr_0633	Bbr_0633			E	pyrimidine metabolism - alanine aspartate glutamate	Amino acid transport and metabolism
Bbr_0634	Carbamoyl-phosphate synthase large chain	Bbr_0634	Bbr_0634		Bbr_0634			E	pyrimidine metabolism - alanine aspartate glutamate	Amino acid transport and metabolism
Bbr_0635	Orotidine 5'-phosphate decarboxylase	Bbr_0635	Bbr_0635					F	pyrimidine metabolism	Nucleotide transport and metabolism
Bbr_0636	Guanylate kinase	Bbr_0636	Bbr_0636			Bbr_0636		F	purine metabolism	Nucleotide transport and metabolism
Bbr_0637	DNA polymerase III alpha subunit	Bbr_0637	Bbr_0637					L	replication	DNA, replication, recombination and repair
Bbr_0638	Conserved hypothetical protein, very proline rich	Bbr_0638	Bbr_0638					S	Unassigned function	Unassigned function
Bbr_0639	Translation elongation / release factor, GTPase	Bbr_0639	Bbr_0639		Bbr_0639			J	Translation	Translation, ribosomal structure and biogenesis
Bbr_0640	Phospholipase/carboxylesterase	Bbr_0640	Bbr_0640					R	General function prediction only	General function prediction only
Bbr_0641	Cystathionine beta-lyase	Bbr_0641						E	cysteine methionine - selenocompounds	Amino acid transport and metabolism
Bbr_0642	Glutaredoxin	Bbr_0642	Bbr_0642					O	Posttranslational modification, protein turnover, chaperones	Posttranslational modification, protein turnover, chaperones
Bbr_0643	Conserved hypothetical protein, putative secreted protease	Bbr_0643	Bbr_0643		Bbr_0643			O	Posttranslational modification, protein turnover, chaperones	Posttranslational modification, protein turnover, chaperones
Bbr_0644							Bbr_0644	S	Unassigned function	Unassigned function
Bbr_0645	Phospholipase	Bbr_0645	Bbr_0645					R	General function prediction only	General function prediction only
Bbr_0646	Glutamate racemase	Bbr_0646	Bbr_0646	Bbr_0646	Bbr_0646	Bbr_0646		M	glutamate metabolism	Cell wall/membrane/envelope biogenesis
Bbr_0647	Diaminopimelate epimerase	Bbr_0647	Bbr_0647		Bbr_0647			E	lysine biosynthesis	Amino acid transport and metabolism
Bbr_0648	Conserved hypothetical membrane spanning protein, contains a vitamin K epoxide reductase domain	Bbr_0648	Bbr_0648		Bbr_0648			S	Unassigned function	Unassigned function
Bbr_0649	PHP domain containing protein (TRPH)	Bbr_0649	Bbr_0649	Bbr_0649	Bbr_0649			R	General function prediction only	General function prediction only
Bbr_0650	Conserved hypothetical protein	Bbr_0650	Bbr_0650		Bbr_0650			S	Unassigned function	Unassigned function
Bbr_0651	Conserved hypothetical secreted protein	Bbr_0651	Bbr_0651		Bbr_0651			S	Unassigned function	Unassigned function
Bbr_0652	DNA-helicase-II-like protein	Bbr_0652	Bbr_0652		Bbr_0652	Bbr_0652		L	repair	DNA, replication, recombination and repair
Bbr_0653	Conserved hypothetical protein	Bbr_0653	Bbr_0653		Bbr_0653			S	Unassigned function	Unassigned function
Bbr_0654	Conserved hypothetical protein, contains Lon protease motif	Bbr_0654	Bbr_0654	Bbr_0654	Bbr_0654	Bbr_0654		T	Signal transduction related functions	Signal transduction mechanisms
Bbr_0655	Conserved hypothetical protein	Bbr_0655	Bbr_0655		Bbr_0655			S	Unassigned function	Unassigned function
Bbr_0656	Conserved hypothetical protein	Bbr_0656	Bbr_0656		Bbr_0656	Bbr_0656		S	Unassigned function	Unassigned function
Bbr_0657	1-deoxy-D-xylulose 5-phosphate reductoisomerase	Bbr_0657	Bbr_0657		Bbr_0657	Bbr_0657		I	terpenoid	Lipid transport and metabolism
Bbr_0658	1-hydroxy-2-methyl-2-(E)-butenyl 4-diphosphate synthase	Bbr_0658	Bbr_0658		Bbr_0658	Bbr_0658		I	terpenoid	Lipid transport and metabolism
Bbr_0659	Conserved hypothetical membrane spanning protein	Bbr_0659	Bbr_0659					S	Unassigned function	Unassigned function
Bbr_0660	DNA repair protein recO	Bbr_0660	Bbr_0660	Bbr_0660	Bbr_0660			L	recombination	DNA, replication, recombination and repair
Bbr_0661	Undecaprenyl pyrophosphate synthetase	Bbr_0661	Bbr_0661	Bbr_0661	Bbr_0661	Bbr_0661		I	terpenoid	Lipid transport and metabolism
Bbr_0662	Permease protein of ABC transporter system	Bbr_0662	Bbr_0662					P	Permease	Inorganic ion transport and metabolism
Bbr_0663	Solute binding protein of ABC transporter system	Bbr_0663	Bbr_0663		Bbr_0663			P	ABC transporter	Inorganic ion transport and metabolism
Bbr_0664	Aminotransferase	Bbr_0664	Bbr_0664	Bbr_0664	Bbr_0664			E	Amino acid related functions	Amino acid transport and metabolism
Bbr_0665	ATP-binding protein of ABC transporter system	Bbr_0665	Bbr_0665					P	ABC transporter	Inorganic ion transport and metabolism
Bbr_0666	Conserved hypothetical membrane spanning protein	Bbr_0666	Bbr_0666					P	ABC transporter	Inorganic ion transport and metabolism
Bbr_0667	Conserved hypothetical protein	Bbr_0667	Bbr_0667	Bbr_0667	Bbr_0667			S	Unassigned function	Unassigned function
Bbr_0668	NAD-dependent DNA ligase	Bbr_0668	Bbr_0668	Bbr_0668	Bbr_0668	Bbr_0668		L	repair	DNA, replication, recombination and repair
Bbr_0669	ATP-binding Mrp-like protein	Bbr_0669	Bbr_0669	Bbr_0669	Bbr_0669	Bbr_0669		D	Cell cycle control, cell division, chromosome partitioning	Cell cycle control, cell division, chromosome partitioning
Bbr_0670	Glutamine synthetase	Bbr_0670	Bbr_0670	Bbr_0670	Bbr_0670	Bbr_0670		E	alanine aspartate glutamate	Amino acid transport and metabolism
Bbr_0671	Conserved hypothetical membrane spanning protein	Bbr_0671	Bbr_0671	Bbr_0671	Bbr_0671	Bbr_0671		S	Unassigned function	Unassigned function
Bbr_0672	Dihydrolipoamide dehydrogenase	Bbr_0672	Bbr_0672		Bbr_0672			C	Energy production conversion related functions	Energy production and conversion
Bbr_0673	Conserved hypothetical membrane spanning protein	Bbr_0673	Bbr_0673	Bbr_0673	Bbr_0673			S	Unassigned function	Unassigned function
Bbr_0674	Peptidase family M20A protein	Bbr_0674	Bbr_0674		Bbr_0674			E	Amino acid related functions	Amino acid transport and metabolism
Bbr_0675	Permease protein of ABC transporter system, probably thiamine metabolism	Bbr_0675						S	ABC transporter	Unassigned function
Bbr_0676	ATP-binding protein of ABC transporter system, probably involved in thiamine metabolism	Bbr_0676						H	ABC transporter	Coenzyme transport and metabolism
Bbr_0677	Permease protein of ABC transporter system, probably involved in thiamine metabolism	Bbr_0677	Bbr_0677					H	ABC transporter	Coenzyme transport and metabolism
Bbr_0678	rRNA methylase	Bbr_0678	Bbr_0678		Bbr_0678			J	rRNA processing	Translation, ribosomal structure and biogenesis
Bbr_0679	Phenylalanyl-tRNA synthetase alpha chain	Bbr_0679	Bbr_0679	Bbr_0679	Bbr_0679	Bbr_0679		J	tRNA synthetase	Translation, ribosomal structure and biogenesis
Bbr_0680	Phenylalanyl-tRNA synthetase beta chain	Bbr_0680	Bbr_0680		Bbr_0680	Bbr_0680		J	tRNA synthetase	Translation, ribosomal structure and biogenesis
Bbr_0681	Conserved hypothetical membrane spanning protein	Bbr_0681	Bbr_0681	Bbr_0681	Bbr_0681			S	Unassigned function	Unassigned function
Bbr_0682	N-acetyl-gamma-glutamyl-phosphate reductase	Bbr_0682	Bbr_0682		Bbr_0682			E	arginine biosynthesis	Amino acid transport and metabolism
Bbr_0683	Glutamate N-acetyltransferase/Amino-acid acetyltransferase	Bbr_0683	Bbr_0683		Bbr_0683			E	arginine biosynthesis	Amino acid transport and metabolism
Bbr_0684	Acetylglutamate kinase	Bbr_0684	Bbr_0684		Bbr_0684			E	arginine biosynthesis	Amino acid transport and metabolism
Bbr_0685	Acetylornithine aminotransferase	Bbr_0685	Bbr_0685					E	arginine biosynthesis	Amino acid transport and metabolism
Bbr_0686	Ornithine carbamoyltransferase	Bbr_0686	Bbr_0686		Bbr_0686			E	arginine biosynthesis	Amino acid transport and metabolism
Bbr_0687	Arginine repressor, argR	Bbr_0687	Bbr_0687	Bbr_0687	Bbr_0687			K	Transcriptional regulator	Transcription
Bbr_0688	Argininosuccinate synthase	Bbr_0688	Bbr_0688		Bbr_0688			E	alanine aspartate glutamate	Amino acid transport and metabolism
Bbr_0689							Bbr_0689	S	Unassigned function	Unassigned function
Bbr_0690	Transposase	Bbr_0690						L	recombination (mobile elements)	DNA, replication, recombination and repair
Bbr_0691	Transposase	Bbr_0691				Bbr_0691		L	recombination (mobile elements)	DNA, replication, recombination and repair
Bbr_0692	Argininosuccinate lyase	Bbr_0692	Bbr_0692		Bbr_0692			E	alanine aspartate glutamate - arginine	Amino acid transport and metabolism
Bbr_0693	ThiS protein						Bbr_0693	H	thiamine	Coenzyme transport and metabolism
Bbr_0694	Thiazole biosynthesis protein thiG	Bbr_0694	Bbr_0694					H	thiamine	Coenzyme transport and metabolism
Bbr_0695	ThiF protein	Bbr_0695	Bbr_0695					H	thiamine	Coenzyme transport and metabolism
Bbr_0696	Conserved hypothetical protein	Bbr_0696	Bbr_0696					P	Inorganic ion related functions	Inorganic ion transport and metabolism
Bbr_0697	Hydrolase (HAD superfamily)	Bbr_0697	Bbr_0697					R	General function prediction only	General function prediction only
Bbr_0698	Transporter	Bbr_0698	Bbr_0698					S	Permease	Unassigned function
Bbr_0699	Transporter						Bbr_0699	S	Permease	Unassigned function
Bbr_0700	Tyrosyl-tRNA synthetase	Bbr_0700	Bbr_0700		Bbr_0700	Bbr_0700		J	tRNA synthetase	Translation, ribosomal structure and biogenesis
Bbr_0701	Conserved hypothetical protein	Bbr_0701	Bbr_0701		Bbr_0701	Bbr_0701		S	Unassigned function	Unassigned function
Bbr_0702	Haloacid dehalogenase-like hydrolase (HAD superfamily)	Bbr_0702	Bbr_0702					G	carbohydrate related functions	Carbohydrate transport and metabolism
Bbr_0703	Hemolysin-like protein with S4 and FtsJ-like methyltransferase domains	Bbr_0703	Bbr_0703	Bbr_0703	Bbr_0703			J	rRNA modification	Translation, ribosomal structure and biogenesis
Bbr_0704	Conserved hypothetical protein	Bbr_0704	Bbr_0704					S	Unassigned function	Unassigned function
Bbr_0705							Bbr_0705	S	Unassigned function	Unassigned function
Bbr_0706						Bbr_0706	Bbr_0706	S	Unassigned function	Unassigned function
Bbr_0707	ATP-NAD kinase	Bbr_0707	Bbr_0707		Bbr_0707	Bbr_0707		H	nicotinate nicotinamide metabolism	Coenzyme transport and metabolism
Bbr_0708	DNA repair protein recN	Bbr_0708	Bbr_0708	Bbr_0708	Bbr_0708			L	Repair	DNA, replication, recombination and repair
Bbr_0709	Haloacid dehalogenase-like hydrolase (HAD superfamily)	Bbr_0709	Bbr_0709		Bbr_0709			R	General function prediction only	General function prediction only
Bbr_0710							Bbr_0710	S	Unassigned function	Unassigned function
Bbr_0711	Transcriptional regulator, GntR family	Bbr_0711	Bbr_0711			Bbr_0711		K	Transcriptional regulator	Transcription
Bbr_0712	ATP-binding protein of ABC transporter system	Bbr_0712						V	ABC transporter	Defence mechanism
Bbr_0713	Conserved hypothetical membrane spanning protein	Bbr_0713	Bbr_0713					S	ABC transporter	Unassigned function
Bbr_0714	Conserved hypothetical protein						Bbr_0714	S	Unassigned function	Unassigned function
Bbr_0715	Threonine synthase	Bbr_0715	Bbr_0715		Bbr_0715			E	glycine serine threonine	Amino acid transport and metabolism
Bbr_0716	Gamma-glutamyl phosphate reductase	Bbr_0716	Bbr_0716		Bbr_0716			E	proline arginine	Amino acid transport and metabolism
Bbr_0717	Conserved hypothetical protein	Bbr_0717	Bbr_0717					S	Unassigned function	Unassigned function
Bbr_0718	Nicotinate-nucleotide adenylyltransferase	Bbr_0718	Bbr_0718			Bbr_0718		H	nicotinate nicotinamide metabolism	Coenzyme transport and metabolism
Bbr_0719							Bbr_0719	S	Unassigned function	Unassigned function
Bbr_0720	Conserved hypothetical membrane spanning protein in uncharacterized protein family (UPF0182)	Bbr_0720	Bbr_0720		Bbr_0720			S	Unassigned function	Unassigned function
Bbr_0721	Phosphinothricin N-acetyltransferase	Bbr_0721	Bbr_0721		Bbr_0721			M	Cell wall associated functions	Cell wall/membrane/envelope biogenesis
Bbr_0722	Peptidyl-tRNA hydrolase	Bbr_0722	Bbr_0722	Bbr_0722	Bbr_0722	Bbr_0722		J	Translation related functions	Translation, ribosomal structure and biogenesis
Bbr_0723	Transcription-repair coupling factor	Bbr_0723	Bbr_0723		Bbr_0723			K	Transcription	Transcription
Bbr_0724	Oxidoreductase, aldo-keto reductase family	Bbr_0724						C	Energy production conversion related functions	Energy production and conversion
Bbr_0725	Enolase	Bbr_0725	Bbr_0725		Bbr_0725	Bbr_0725		G	carbohydrate related functions	Carbohydrate transport and metabolism
Bbr_0726	Conserved hypothetical membrane spanning protein with septum formation initiator domain	Bbr_0726	Bbr_0726	Bbr_0726	Bbr_0726			D	Cell cycle control, cell division, chromosome partitioning	Cell cycle control, cell division, chromosome partitioning
Bbr_0727	Conserved hypothetical protein with DUF501 domain	Bbr_0727	Bbr_0727		Bbr_0727	Bbr_0727		S	Unassigned function	Unassigned function
Bbr_0728	phosphatase	Bbr_0728	Bbr_0728	Bbr_0728	Bbr_0728			S	Unassigned function	Unassigned function
Bbr_0729	Conserved hypothetical membrane spanning protein	Bbr_0729	Bbr_0729					S	Unassigned function	Unassigned function
Bbr_0730	L-serine dehydratase	Bbr_0730	Bbr_0730		Bbr_0730			E	purine metabolism- cysteine methionine - glycine serine threonine	Amino acid transport and metabolism
Bbr_0731	Peptidyl-prolyl cis-trans isomerase	Bbr_0731	Bbr_0731					O	Posttranslational modification, protein turnover, chaperones	Posttranslational modification, protein turnover, chaperones
Bbr_0732	Transcription elongation factor greA	Bbr_0732	Bbr_0732		Bbr_0732	Bbr_0732		K	Transcriptional regulator	Transcription
Bbr_0733	hemolysin-III-like protein	Bbr_0733						R	General function prediction only	General function prediction only
Bbr_0734	Sensory transduction protein kinase	Bbr_0734	Bbr_0734		Bbr_0734			T	two-component system	Signal transduction mechanisms
Bbr_0735	Cell division transcription factor WhmD	Bbr_0735				Bbr_0735		D	Cell cycle control, cell division, chromosome partitioning	Cell cycle control, cell division, chromosome partitioning
Bbr_0736	DNA segregation ATPase and related proteins (FtsK/SpoIIIE family)	Bbr_0736	Bbr_0736		Bbr_0736			D	Cell cycle control, cell division, chromosome partitioning	Cell cycle control, cell division, chromosome partitioning
Bbr_0737	Transcriptional regulator	Bbr_0737	Bbr_0737		Bbr_0737			K	Transcriptional regulator	Transcription
Bbr_0738	Transcription factor WhiB	Bbr_0738						K	Transcriptional regulator	Transcription
Bbr_0739	Conserved hypothetical membrane spanning protein	Bbr_0739	Bbr_0739		Bbr_0739			S	Unassigned function	Unassigned function
Bbr_0740	Conserved hypothetical secreted protein	Bbr_0740	Bbr_0740		Bbr_0740			S	Unassigned function	Unassigned function
Bbr_0741	Conserved hypothetical protein	Bbr_0741	Bbr_0741		Bbr_0741			S	Unassigned function	Unassigned function
Bbr_0742	Phosphomannomutase	Bbr_0742	Bbr_0742	Bbr_0742	Bbr_0742			R	General function prediction only	General function prediction only
Bbr_0743	Conserved hypothetical protein with phosphoribosylpyrophosphate transferase domain	Bbr_0743	Bbr_0743		Bbr_0743			S	Unassigned function	Unassigned function
Bbr_0744	Sensory transduction protein kinase	Bbr_0744	Bbr_0744					T	two-component system	Signal transduction mechanisms
Bbr_0745	Two-component response regulator	Bbr_0745				Bbr_0745		T	Signal transduction related functions	Signal transduction mechanisms
Bbr_0746	1,4-alpha-glucan branching enzyme	Bbr_0746	Bbr_0746		Bbr_0746			G	Glycosyl hydrolases	Carbohydrate transport and metabolism
Bbr_0747	CarD-like transcriptional regulator	Bbr_0747	Bbr_0747	Bbr_0747	Bbr_0747	Bbr_0747		K	Transcriptional regulator	Transcription
Bbr_0748	2-C-methyl-D-erythritol 2,4-cyclodiphosphate synthase	Bbr_0748	Bbr_0748		Bbr_0748	Bbr_0748		I	terpenoid	Lipid transport and metabolism
Bbr_0749	Permease protein of ABC transporter system for metals	Bbr_0749	Bbr_0749		Bbr_0749	Bbr_0749		P	ABC transporter	Inorganic ion transport and metabolism
Bbr_0750	ATP-binding protein of ABC transporter system for metals	Bbr_0750			Bbr_0750	Bbr_0750		P	ABC transporter	Inorganic ion transport and metabolism
Bbr_0751	Solute-binding protein of ABC transporter system for metals	Bbr_0751						P	ABC transporter	Inorganic ion transport and metabolism
Bbr_0752	Bifunctional methylenetetrahydrofolate dehydrogenase/cyclohydrolase	Bbr_0752	Bbr_0752	Bbr_0752	Bbr_0752	Bbr_0752		H	folate	Coenzyme transport and metabolism
Bbr_0753	SSU ribosomal protein S1P	Bbr_0753	Bbr_0753	Bbr_0753	Bbr_0753	Bbr_0753		J	ribosome	Translation, ribosomal structure and biogenesis
Bbr_0754	Dephospho-CoA kinase	Bbr_0754	Bbr_0754	Bbr_0754	Bbr_0754	Bbr_0754		H	panthotenate coA	Coenzyme transport and metabolism
Bbr_0755	Excinuclease ABC subunit B, involved in nucleotide excision repair	Bbr_0755	Bbr_0755	Bbr_0755	Bbr_0755			L	Repair	DNA, replication, recombination and repair
Bbr_0756	Tellurium resistance protein TerC-like integral membrane protein	Bbr_0756	Bbr_0756		Bbr_0756			V	Defence mechanism	Defence mechanism
Bbr_0757	Pyruvate kinase	Bbr_0757	Bbr_0757	Bbr_0757	Bbr_0757			G	carbohydrate related functions	Carbohydrate transport and metabolism
Bbr_0758	ADP-ribose pyrophosphatase	Bbr_0758	Bbr_0758					F	purine metabolism	Nucleotide transport and metabolism
Bbr_0759	Putative response regulator with RNA-binding domain	Bbr_0759	Bbr_0759	Bbr_0759	Bbr_0759	Bbr_0759		T	Signal transduction related functions	Signal transduction mechanisms
Bbr_0760	DNA polymerase I	Bbr_0760	Bbr_0760		Bbr_0760			L	repair	DNA, replication, recombination and repair
Bbr_0761	NIF3-related protein	Bbr_0761	Bbr_0761		Bbr_0761			S	Unassigned function	Unassigned function
Bbr_0762	Phosphohydrolase (MutT/nudix family protein)	Bbr_0762	Bbr_0762		Bbr_0762			S	Unassigned function	Unassigned function
Bbr_0763	Glycogen operon protein glgX	Bbr_0763	Bbr_0763					G	starch metabolism	Carbohydrate transport and metabolism
Bbr_0764	Conserved hypothetical protein						Bbr_0764	S	Unassigned function	Unassigned function
Bbr_0765	Conserved hypothetical protein with helix-turn-helix motif						Bbr_0765	K	Transcription	Transcription
Bbr_0766	Conserved hypothetical protein	Bbr_0766	Bbr_0766					S	Unassigned function	Unassigned function
Bbr_0767							Bbr_0767	S	Unassigned function	Unassigned function
Bbr_0768	Conserved hypothetical protein						Bbr_0768	S	Unassigned function	Unassigned function
Bbr_0769	Conserved hypothetical membrane spanning protein	Bbr_0769	Bbr_0769		Bbr_0769			S	Unassigned function	Unassigned function
Bbr_0770	3-phosphoshikimate 1-carboxyvinyltransferase	Bbr_0770	Bbr_0770		Bbr_0770			E	phenylalanine tyrosine tryptophan	Amino acid transport and metabolism
Bbr_0771	Acetate kinase	Bbr_0771	Bbr_0771	Bbr_0771	Bbr_0771	Bbr_0771		C	pyruvate metabolism	Energy production and conversion
Bbr_0772	Phosphate acetyltransferase	Bbr_0772	Bbr_0772	Bbr_0772	Bbr_0772			C	pyruvate metabolism	Energy production and conversion
Bbr_0773	Ribose-phosphate pyrophosphokinase	Bbr_0773				Bbr_0773		G	pentose phosphate - purine metabolism	Carbohydrate transport and metabolism
Bbr_0774	Acyltransferase family protein	Bbr_0774	Bbr_0774					I	lipids metabolism	Lipid transport and metabolism
Bbr_0775	GMP synthase	Bbr_0775	Bbr_0775	Bbr_0775	Bbr_0775	Bbr_0775		F	purine metabolism	Nucleotide transport and metabolism
Bbr_0776	Xylulose-5-phosphate/Fructose-6-phosphate phosphoketolase	Bbr_0776	Bbr_0776	Bbr_0776	Bbr_0776	Bbr_0776		G	Bifid shunt	Carbohydrate transport and metabolism
Bbr_0777	UDP-N-acetylglucosamine pyrophosphorylase	Bbr_0777	Bbr_0777	Bbr_0777	Bbr_0777	Bbr_0777		M	amino sugar metabolism	Cell wall/membrane/envelope biogenesis
Bbr_0778	iojap protein family	Bbr_0778	Bbr_0778		Bbr_0778			S	Unassigned function	Unassigned function
Bbr_0779	Phosphoglycerate mutase family protein	Bbr_0779						G	glycolysis/gluconeogenesis - glycine serine threonine	Carbohydrate transport and metabolism
Bbr_0780	Hydrolase (HAD superfamily)	Bbr_0780	Bbr_0780		Bbr_0780			R	General function prediction only	General function prediction only
Bbr_0781	Solute-binding protein of ABC transporter system	Bbr_0781	Bbr_0781					P	ABC transporter	Inorganic ion transport and metabolism
Bbr_0782	ATP-binding protein of ABC transporter system	Bbr_0782						P	ABC transporter	Inorganic ion transport and metabolism
Bbr_0783	Permease protein of ABC transporter system	Bbr_0783	Bbr_0783		Bbr_0783			P	ABC transporter	Inorganic ion transport and metabolism
Bbr_0784	N-acyl-L-amino acid amidohydrolase						Bbr_0784	R	General function prediction only	General function prediction only
Bbr_0785	Glutamine-dependent NAD(+) synthetase	Bbr_0785		Bbr_0785	Bbr_0785	Bbr_0785		H	nicotinate nicotinamide metabolism	Coenzyme transport and metabolism
Bbr_0786	Conserved hypothetical protein	Bbr_0786	Bbr_0786					S	Unassigned function	Unassigned function
Bbr_0787	Formate acetyltransferase	Bbr_0787	Bbr_0787		Bbr_0787			C	pyruvate metabolism	Energy production and conversion
Bbr_0788	Pyruvate formate-lyase activating enzyme	Bbr_0788	Bbr_0788		Bbr_0788			O	Posttranslational modification, protein turnover, chaperones	Posttranslational modification, protein turnover, chaperones
Bbr_0789	Conserved hypothetical protein	Bbr_0789	Bbr_0789					S	Unassigned function	Unassigned function
Bbr_0790	Ribonuclease D	Bbr_0790	Bbr_0790		Bbr_0790			A	RNA degradation	RNA processing and modification
Bbr_0791	Trigger factor, ppiase	Bbr_0791	Bbr_0791	Bbr_0791	Bbr_0791			O	Posttranslational modification, protein turnover, chaperones	Posttranslational modification, protein turnover, chaperones
Bbr_0792	Chloride channel protein	Bbr_0792	Bbr_0792		Bbr_0792			P	Permease	Inorganic ion transport and metabolism
Bbr_0793	Conserved hypothetical protein	Bbr_0793	Bbr_0793					S	Unassigned function	Unassigned function
Bbr_0794	ATP-dependent Clp protease proteolytic subunit	Bbr_0794				Bbr_0794		E	Amino acid related functions	Amino acid transport and metabolism
Bbr_0795	ATP-dependent Clp protease proteolytic subunit	Bbr_0795				Bbr_0795		E	Amino acid related functions	Amino acid transport and metabolism
Bbr_0796	ATP-dependent Clp protease ATP-binding subunit clpX	Bbr_0796	Bbr_0796	Bbr_0796	Bbr_0796			O	Posttranslational modification, protein turnover, chaperones	Posttranslational modification, protein turnover, chaperones
Bbr_0797	Cystathionine beta-lyase	Bbr_0797	Bbr_0797					E	cysteine methionine - selenocompounds	Amino acid transport and metabolism
Bbr_0798	Na+/H+ antiporter nhaA	Bbr_0798	Bbr_0798		Bbr_0798			P	Permease	Inorganic ion transport and metabolism
Bbr_0799	Lysine decarboxylase family	Bbr_0799	Bbr_0799					R	General function prediction only	General function prediction only
Bbr_0800	Caffeoyl-CoA O-methyltransferase	Bbr_0800	Bbr_0800	Bbr_0800	Bbr_0800			R	General function prediction only	General function prediction only
Bbr_0801	Succinate dehydrogenase iron-sulfur protein	Bbr_0801	Bbr_0801	Bbr_0801	Bbr_0801	Bbr_0801		C	citrate cycle	Energy production and conversion
Bbr_0802	Succinate dehydrogenase flavoprotein subunit	Bbr_0802	Bbr_0802			Bbr_0802		C	citrate cycle	Energy production and conversion
Bbr_0803	Smf protein	Bbr_0803	Bbr_0803		Bbr_0803			S	Unassigned function	Unassigned function
Bbr_0804	magnesium chelatase subunit ChlI-like ATPase	Bbr_0804						O	Posttranslational modification, protein turnover, chaperones	Posttranslational modification, protein turnover, chaperones
Bbr_0805	Endonuclease	Bbr_0805	Bbr_0805		Bbr_0805			L	Repair	DNA, replication, recombination and repair
Bbr_0806	Pyridoxine kinase	Bbr_0806	Bbr_0806	Bbr_0806	Bbr_0806			H	B6 metabolism	Coenzyme transport and metabolism
Bbr_0807	O-acetylhomoserine aminocarboxypropyltransferase	Bbr_0807						E	cysteine methionine	Amino acid transport and metabolism
Bbr_0808	ATP-binding protein of ABC transporter system	Bbr_0808						V	ABC transporter	Defence mechanism
Bbr_0809	Permease protein of ABC transporter system	Bbr_0809	Bbr_0809		Bbr_0809			V	ABC transporter	Defence mechanism
Bbr_0810	Two-component response regulator	Bbr_0810						T	two-component system	Signal transduction mechanisms
Bbr_0811	Two component system histidine kinase	Bbr_0811	Bbr_0811		Bbr_0811			T	two-component system	Signal transduction mechanisms
Bbr_0812	Proline iminopeptidase	Bbr_0812	Bbr_0812	Bbr_0812	Bbr_0812			R	General function prediction only	General function prediction only
Bbr_0813	Pyrroline-5-carboxylate reductase	Bbr_0813	Bbr_0813					E	proline arginine	Amino acid transport and metabolism
Bbr_0814	Glutamine-binding protein glnH	Bbr_0814	Bbr_0814					E	Amino acid related functions	Amino acid transport and metabolism
Bbr_0815	Glutamine transport ATP-binding protein glnQ	Bbr_0815						E	Permease	Amino acid transport and metabolism
Bbr_0816	Glutamine transport system permease protein glnP	Bbr_0816	Bbr_0816					E	Permease	Amino acid transport and metabolism
Bbr_0817	Glutamine transport system permease protein glnP	Bbr_0817	Bbr_0817					E	Permease	Amino acid transport and metabolism
Bbr_0818	GTP-binding protein, probable translation factor	Bbr_0818	Bbr_0818		Bbr_0818			J	Translation related functions	Translation, ribosomal structure and biogenesis
Bbr_0819	Transcriptional regulator, AraC family						Bbr_0819	K	Transcriptional regulator	Transcription
Bbr_0820	Conserved hypothetical protein						Bbr_0820	R	General function prediction only	General function prediction only
Bbr_0821	Na+ driven multidrug efflux pump						Bbr_0821	V	Permease	Defence mechanism
Bbr_0822	Daunorubicin resistance DNA-binding protein drrC	Bbr_0822						V	Defence mechanism	Defence mechanism
Bbr_0823	Hypothetical protein						Bbr_0823	S	Unassigned function	Unassigned function
Bbr_0824	Fic family protein						Bbr_0824	S	Unassigned function	Unassigned function
Bbr_0825	Conserved hypothetical protein						Bbr_0825	S	Unassigned function	Unassigned function
Bbr_0826	Conserved hypothetical protein with methyl transferase domain						Bbr_0826	S	Unassigned function	Unassigned function
Bbr_0827	Conserved hypothetical protein						Bbr_0827	S	Unassigned function	Unassigned function
Bbr_0828	PEMK-like protein						Bbr_0828	T	Signal transduction related functions	Signal transduction mechanisms
Bbr_0829	Hypothetical protein					Bbr_0829	Bbr_0829	S	Unassigned function	Unassigned function
Bbr_0830	Conserved hypothetical protein						Bbr_0830	S	Unassigned function	Unassigned function
Bbr_0831	Hypothetical protein						Bbr_0831	S	Unassigned function	Unassigned function
Bbr_0832	Macrolide-efflux protein, MFS member	Bbr_0832						S	MFS transporter	Unassigned function
Bbr_0833	Transposase	Bbr_0833						L	recombination (mobile elements)	DNA, replication, recombination and repair
Bbr_0834	Transposase	Bbr_0834						L	recombination (mobile elements)	DNA, replication, recombination and repair
Bbr_0835							Bbr_0835	S	Unassigned function	Unassigned function
Bbr_0836	Conserved hypothetical protein						Bbr_0836	S	Unassigned function	Unassigned function
Bbr_0838	Multidrug resistance protein B, MFS member, bile efflux, induced upon bile salt exposure	Bbr_0838						V	MFS transporter	Defence mechanism
Bbr_0839	Serine/threonine protein kinase	Bbr_0839						T	Signal transduction related functions	Signal transduction mechanisms
Bbr_0840	Conserved hypothetical protein						Bbr_0840	S	Unassigned function	Unassigned function
Bbr_0841	Conserved hypothetical membrane spanning protein						Bbr_0841	S	Unassigned function	Unassigned function
Bbr_0842	Conserved hypothetical membrane spanning protein						Bbr_0842	S	Unassigned function	Unassigned function
Bbr_0843	Conserved hypothetical secreted protein with excalibur domain						Bbr_0843	S	Unassigned function	Unassigned function
Bbr_0844	hypothetical protein, contains helix-turn-helix domain						Bbr_0844	S	Unassigned function	Unassigned function
Bbr_0845							Bbr_0845	S	Unassigned function	Unassigned function
Bbr_0846	N-acetylglucosamine-6-phosphate deacetylase	Bbr_0846						G	amino sugar metabolism	Carbohydrate transport and metabolism
Bbr_0847	Glucosamine-6-phosphate isomerase	Bbr_0847						G	amino sugar metabolism	Carbohydrate transport and metabolism
Bbr_0848	Sugar kinase, ROK family	Bbr_0848						G	Sugar kinase	Carbohydrate transport and metabolism
Bbr_0849	NagC/XylR-type transciptional regulator	Bbr_0849						K	Transcriptional regulator	Transcription
Bbr_0850	Aldose 1-epimerase family protein	Bbr_0850						G	glycolysis/gluconeogenesis	Carbohydrate transport and metabolism
Bbr_0851	Glucose/fructose transport protein						Bbr_0851	G	Permease	Carbohydrate transport and metabolism
Bbr_0852	Sulfatase family protein						Bbr_0852	P	Inorganic ion related functions	Inorganic ion transport and metabolism
Bbr_0853	Arylsulfatase regulator (Fe-S oxidoreductase)	Bbr_0853						R	General function prediction only	General function prediction only
Bbr_0854	Conserved hypothetical membrane spanning protein with DUF81 domain	Bbr_0854						R	General function prediction only	General function prediction only
Bbr_0855	Hypothetical protein	Bbr_0855						S	Unassigned function	Unassigned function
Bbr_0856	Conserved hypothetical membrane spanning protein	Bbr_0856						R	General function prediction only	General function prediction only
Bbr_0857	Glyoxalase family protein						Bbr_0857	R	General function prediction only	General function prediction only
Bbr_0859	Macrolide-efflux protein, MSF member	Bbr_0859						S	MFS transporter	Unassigned function
Bbr_0860	Conserved hypothetical protein	Bbr_0860	Bbr_0860					S	Unassigned function	Unassigned function
Bbr_0861	Conserved hypothetical protein in phosphoglycerate mutase family	Bbr_0861	Bbr_0861					G	glycolysis/gluconeogenesis	Carbohydrate transport and metabolism
Bbr_0862	Uracil/xanthine permease	Bbr_0862	Bbr_0862	Bbr_0862	Bbr_0862			F	Permease	Nucleotide transport and metabolism
Bbr_0863	ATP-dependent RNA helicase	Bbr_0863	Bbr_0863		Bbr_0863			K	Transcription	Transcription
Bbr_0864	Cyclomaltodextrinase	Bbr_0864	Bbr_0864			Bbr_0864		G	Glycosyl hydrolases	Carbohydrate transport and metabolism
Bbr_0865	Low-affinity inorganic phosphate transporter	Bbr_0865	Bbr_0865					P	Permease	Inorganic ion transport and metabolism
Bbr_0866	Conserved hypothetical protein with DUF47 domain	Bbr_0866	Bbr_0866					P	Permease	Inorganic ion transport and metabolism
Bbr_0867	Response regulator of two-component system	Bbr_0867						T	two-component system	Signal transduction mechanisms
Bbr_0868	Histidine kinase sensor of two-component system	Bbr_0868	Bbr_0868					T	two-component system	Signal transduction mechanisms
Bbr_0869							Bbr_0869	S	Unassigned function	Unassigned function
Bbr_0870	ATP-binding protein of ABC transporter system	Bbr_0870						V	ABC transporter	Defence mechanism
Bbr_0871	Conserved hypothetical membrane spanning protein, probabbly ABC-type transporter	Bbr_0871	Bbr_0871					S	ABC transporter	Unassigned function
Bbr_0872	ABC permease	Bbr_0872	Bbr_0872					S	ABC transporter	Unassigned function
Bbr_0873	possible DNA-binding protein, also contains divergent AAA domain for ATP binding (putative DNA helicase)						Bbr_0873	L	recombination	DNA, replication, recombination and repair
Bbr_0874	Hypothetical protein						Bbr_0874	S	Unassigned function	Unassigned function
Bbr_0875	Hypothetical membrane spanning protein	Bbr_0875	Bbr_0875					S	Unassigned function	Unassigned function
Bbr_0876	Peptidase E	Bbr_0876						E	Amino acid related functions	Amino acid transport and metabolism
Bbr_0877	Pyrazinamidase/Nicotinamidase	Bbr_0877	Bbr_0877					H	nicotinate nicotinamide metabolism	Coenzyme transport and metabolism
Bbr_0878	Conserved hypothetical secreted protein	Bbr_0878	Bbr_0878					S	Unassigned function	Unassigned function
Bbr_0879	Hydrolase, alpha/beta fold family	Bbr_0879	Bbr_0879					R	General function prediction only	General function prediction only
Bbr_0880	Conserved hypothetical protein	Bbr_0880	Bbr_0880					S	Unassigned function	Unassigned function
Bbr_0881	Transcriptional regulator						Bbr_0881	K	Transcriptional regulator	Transcription
Bbr_0882	Xanthine permease	Bbr_0882	Bbr_0882		Bbr_0882			F	Permease	Nucleotide transport and metabolism
Bbr_0883	Xanthine phosphoribosyltransferase	Bbr_0883	Bbr_0883		Bbr_0883			F	purine metabolism	Nucleotide transport and metabolism
Bbr_0884	ATP-dependent DNA helicase pcrA	Bbr_0884	Bbr_0884		Bbr_0884	Bbr_0884		L	repair	DNA, replication, recombination and repair
Bbr_0885	Conserved hypothetical membrane spanning protein	Bbr_0885	Bbr_0885					S	Unassigned function	Unassigned function
Bbr_0886	Permease protein of ABC transporter system	Bbr_0886	Bbr_0886					V	ABC transporter	Defence mechanism
Bbr_0887	ATP-binding protein of ABC transporter system	Bbr_0887						V	ABC transporter	Defence mechanism
Bbr_0888	SSU ribosomal protein S4P	Bbr_0888	Bbr_0888	Bbr_0888	Bbr_0888	Bbr_0888		J	ribosome	Translation, ribosomal structure and biogenesis
Bbr_0889	Glutamine amidotransferase, class I	Bbr_0889	Bbr_0889					R	General function prediction only	General function prediction only
Bbr_0890	Conserved hypothetical protein, possible deaminase	Bbr_0890	Bbr_0890					G	pyrimidine metabolism	Carbohydrate transport and metabolism
Bbr_0891	Hypothetical membrane spanning protein	Bbr_0891	Bbr_0891					S	Unassigned function	Unassigned function
Bbr_0892	Conserved hypothetical protein, putative transglutaminase, possible cysteine protease	Bbr_0892	Bbr_0892					E	Amino acid related functions	Amino acid transport and metabolism
Bbr_0893	Hypothetical protein	Bbr_0893	Bbr_0893					S	Unassigned function	Unassigned function
Bbr_0894	Hypothetical protein	Bbr_0894	Bbr_0894			Bbr_0894		S	Unassigned function	Unassigned function
Bbr_0895	Phosphoglycerate mutase family protein	Bbr_0895	Bbr_0895					G	glycolysis/gluconeogenesis - glycine serine threonine	Carbohydrate transport and metabolism
Bbr_0896	Conserved hypothetical, possibly secreted protein	Bbr_0896	Bbr_0896			Bbr_0896		S	Unassigned function	Unassigned function
Bbr_0897	Conserved hypothetical, possibly secreted protein	Bbr_0897	Bbr_0897					S	Unassigned function	Unassigned function
Bbr_0898	Alanyl-tRNA synthetase	Bbr_0898	Bbr_0898	Bbr_0898	Bbr_0898	Bbr_0898		J	tRNA synthetase	Translation, ribosomal structure and biogenesis
Bbr_0899	Endonuclease involved in recombination	Bbr_0899	Bbr_0899	Bbr_0899	Bbr_0899	Bbr_0899		L	recombination	DNA, replication, recombination and repair
Bbr_0900	Conserved hypothetical protein with aminodeoxychorismate lyase domain	Bbr_0900	Bbr_0900		Bbr_0900			R	General function prediction only	General function prediction only
Bbr_0901	possible TadV type IV secretion peptidase	Bbr_0901	Bbr_0901					M	Cell wall associated functions	Cell wall/membrane/envelope biogenesis
Bbr_0902	Chorismate synthase	Bbr_0902	Bbr_0902		Bbr_0902			E	phenylalanine tyrosine tryptophan	Amino acid transport and metabolism
Bbr_0903	Shikimate kinase/3-dehydroquinate synthase	Bbr_0903	Bbr_0903	Bbr_0903	Bbr_0903			E	phenylalanine tyrosine tryptophan	Amino acid transport and metabolism
Bbr_0904	3-dehydroquinate dehydratase	Bbr_0904	Bbr_0904		Bbr_0904			E	phenylalanine tyrosine tryptophan	Amino acid transport and metabolism
Bbr_0905	CTP synthase	Bbr_0905	Bbr_0905	Bbr_0905	Bbr_0905	Bbr_0905		F	pyrimidine metabolism	Nucleotide transport and metabolism
Bbr_0906	Conserved hypothetical protein with ErfK/YbiS/YcfS/YnhG domain	Bbr_0906	Bbr_0906					S	Unassigned function	Unassigned function
Bbr_0907	FeS assembly protein SufB	Bbr_0907	Bbr_0907	Bbr_0907	Bbr_0907	Bbr_0907		O	Posttranslational modification, protein turnover, chaperones	Posttranslational modification, protein turnover, chaperones
Bbr_0908	ATP-binding protein of ABC transporter system	Bbr_0908	Bbr_0908			Bbr_0908		O	Posttranslational modification, protein turnover, chaperones	Posttranslational modification, protein turnover, chaperones
Bbr_0909	FeS assembly protein SufC	Bbr_0909	Bbr_0909			Bbr_0909		O	Posttranslational modification, protein turnover, chaperones	Posttranslational modification, protein turnover, chaperones
Bbr_0910	Cysteine desulfurase/Selenocysteine lyase	Bbr_0910	Bbr_0910	Bbr_0910	Bbr_0910	Bbr_0910		E	selenocompounds	Amino acid transport and metabolism
Bbr_0911	IscU protein	Bbr_0911	Bbr_0911	Bbr_0911	Bbr_0911	Bbr_0911		C	Energy production conversion related functions	Energy production and conversion
Bbr_0912	Conserved hypothetical protein with DUF59 domain	Bbr_0912	Bbr_0912		Bbr_0912	Bbr_0912		R	General function prediction only	General function prediction only
Bbr_0913	Glucose-1-phosphate adenylyltransferase	Bbr_0913	Bbr_0913					G	starch metabolism - amino sugars	Carbohydrate transport and metabolism
Bbr_0914	SpoU rRNA methylase family protein	Bbr_0914	Bbr_0914	Bbr_0914	Bbr_0914			J	rRNA processing	Translation, ribosomal structure and biogenesis
Bbr_0915	Conserved hypothetical protein with DUF558 domain, RNA methyl transferase	Bbr_0915	Bbr_0915		Bbr_0915			S	Unassigned function	Unassigned function
Bbr_0916	HIT family protein	Bbr_0916	Bbr_0916		Bbr_0916			S	Unassigned function	Unassigned function
Bbr_0917	PhoH protein	Bbr_0917	Bbr_0917	Bbr_0917	Bbr_0917			T	Signal transduction related functions	Signal transduction mechanisms
Bbr_0918	Conserved hypothetical protein in uncharacterized protein family UPF0054	Bbr_0918	Bbr_0918	Bbr_0918	Bbr_0918	Bbr_0918		R	General function prediction only	General function prediction only
Bbr_0919	Conserved hypothetical membrane spanning protein with CBS and transporter associated domains	Bbr_0919		Bbr_0919	Bbr_0919			R	General function prediction only	General function prediction only
Bbr_0920	GTP-binding protein era	Bbr_0920		Bbr_0920	Bbr_0920	Bbr_0920		R	General function prediction only	General function prediction only
Bbr_0921	Long-chain-fatty-acid--CoA ligase	Bbr_0921						I	fatty acids degradation	Lipid transport and metabolism
Bbr_0922	NAD(P) transhydrogenase subunit alpha part 1	Bbr_0922	Bbr_0922					C	Energy production conversion related functions	Energy production and conversion
Bbr_0923	NAD(P) transhydrogenase alpha subunit	Bbr_0923	Bbr_0923					C	Energy production conversion related functions	Energy production and conversion
Bbr_0924	NAD(P) transhydrogenase subunit beta	Bbr_0924	Bbr_0924		Bbr_0924			C	Energy production conversion related functions	Energy production and conversion
Bbr_0925	Permease MFS superfamily						Bbr_0925	S	MFS transporter	Unassigned function
Bbr_0926	LSU ribosomal protein L25P	Bbr_0926	Bbr_0926	Bbr_0926	Bbr_0926	Bbr_0926		J	ribosome	Translation, ribosomal structure and biogenesis
Bbr_0927	Branched-chain amino acid aminotransferase	Bbr_0927	Bbr_0927	Bbr_0927	Bbr_0927			E	valine leucine isoleucine degradation - biosynthesis	Amino acid transport and metabolism
Bbr_0928	MazG-like protein						Bbr_0928	F	purine metabolism	Nucleotide transport and metabolism
Bbr_0929	Conserved hypothetical membrane spanning protein in uncharacterized protein family UPF0126	Bbr_0929	Bbr_0929		Bbr_0929			S	Unassigned function	Unassigned function
Bbr_0930	SSU ribosomal protein S20P			Bbr_0930	Bbr_0930	Bbr_0930	Bbr_0930	J	ribosome	Translation, ribosomal structure and biogenesis
Bbr_0931	GTP-binding protein lepA	Bbr_0931	Bbr_0931		Bbr_0931			M	Cell wall associated functions	Cell wall/membrane/envelope biogenesis
Bbr_0932	Coproporphyrinogen oxidase (NAD)	Bbr_0932	Bbr_0932	Bbr_0932	Bbr_0932			H	coenzyme related functions	Coenzyme transport and metabolism
Bbr_0934	Transcriptional regulator, LacI family	Bbr_0934	Bbr_0934					K	Transcriptional regulator	Transcription
Bbr_0935	Hypothetical protein						Bbr_0935	S	Unassigned function	Unassigned function
Bbr_0936	Glutamate synthase [NADPH] large chain	Bbr_0936	Bbr_0936		Bbr_0936			E	alanine aspartate glutamate	Amino acid transport and metabolism
Bbr_0937	Glutamate synthase [NADPH] small chain	Bbr_0937	Bbr_0937		Bbr_0937			E	alanine aspartate glutamate	Amino acid transport and metabolism
Bbr_0938	Hypothetical membrane spanning protein						Bbr_0938	S	Unassigned function	Unassigned function
Bbr_0939	Solute binding protein of ABC transporter system for peptides	Bbr_0939						E	Oligopeptides	Amino acid transport and metabolism
Bbr_0940	Conserved hypothetical protein						Bbr_0940	S	Unassigned function	Unassigned function
Bbr_0941	Conserved hypothetical membrane spanning protein	Bbr_0941	Bbr_0941	Bbr_0941	Bbr_0941			S	Unassigned function	Unassigned function
Bbr_0942	Glycosyltransferase	Bbr_0942	Bbr_0942		Bbr_0942			M	Cell wall associated functions	Cell wall/membrane/envelope biogenesis
Bbr_0943	ATP-binding protein of ABC transporter system	Bbr_0943						P	ABC transporter	Inorganic ion transport and metabolism
Bbr_0944	Hydrolase (HAD superfamily)	Bbr_0944	Bbr_0944					R	General function prediction only	General function prediction only
Bbr_0945	Hypothetical protein					Bbr_0945	Bbr_0945	S	Unassigned function	Unassigned function
Bbr_0946	Conserved hypothetical protein					Bbr_0946	Bbr_0946	S	Unassigned function	Unassigned function
Bbr_0947	Thioredoxin peroxidase						Bbr_0947	O	Posttranslational modification, protein turnover, chaperones	Posttranslational modification, protein turnover, chaperones
Bbr_0948	Conserved hypothetical protein						Bbr_0948	S	Unassigned function	Unassigned function
Bbr_0949	Conserved hypothetical protein						Bbr_0949	S	Unassigned function	Unassigned function
Bbr_0950	Transposase	Bbr_0950						L	recombination (mobile elements)	DNA, replication, recombination and repair
Bbr_0951	Transposase	Bbr_0951						L	recombination (mobile elements)	DNA, replication, recombination and repair
Bbr_0952							Bbr_0952	S	Unassigned function	Unassigned function
Bbr_0953	Conserved hypothetical protein						Bbr_0953	S	Unassigned function	Unassigned function
Bbr_0954	Conserved hypothetical protein with YfbU domain						Bbr_0954	S	Unassigned function	Unassigned function
Bbr_0955	Conserved hypothetical protein						Bbr_0955	S	Unassigned function	Unassigned function
Bbr_0956							Bbr_0956	S	Unassigned function	Unassigned function
Bbr_0957							Bbr_0957	S	Unassigned function	Unassigned function
Bbr_0958	Conserved hypothetical protein						Bbr_0958	S	Unassigned function	Unassigned function
Bbr_0959	Conserved hypothetical protein						Bbr_0959	S	Unassigned function	Unassigned function
Bbr_0960	Conserved hypothetical protein						Bbr_0960	S	Unassigned function	Unassigned function
Bbr_0961	Lipase	Bbr_0961						I	lipids metabolism	Lipid transport and metabolism
Bbr_0962	ATPase associated with chromosome architecture/replication	Bbr_0962	Bbr_0962					R	General function prediction only	General function prediction only
Bbr_0963	Conserved hypothetical protein	Bbr_0963	Bbr_0963					R	General function prediction only	General function prediction only
Bbr_0964	Transcriptional activator tenA	Bbr_0964	Bbr_0964					K	Transcriptional regulator	Transcription
Bbr_0965	Conserved hypothetical protein						Bbr_0965	S	Unassigned function	Unassigned function
Bbr_0966	Conserved hypothetical protein with phospholipase/carboxylesterase domain	Bbr_0966	Bbr_0966					U	secretion	Intracellular trafficking, secretion, and vesicular transport
Bbr_0967	tRNA (adenine-N(1)-)-methyltransferase	Bbr_0967	Bbr_0967	Bbr_0967	Bbr_0967			J	tRNA processing and modification	Translation, ribosomal structure and biogenesis
Bbr_0968	Phosphohistidine phosphatase sixA	Bbr_0968	Bbr_0968		Bbr_0968			T	Signal transduction related functions	Signal transduction mechanisms
Bbr_0969	5-methyltetrahydropteroyltriglutamate-- homocysteine methyltransferase	Bbr_0969	Bbr_0969		Bbr_0969			E	cysteine methionine - selenocompounds	Amino acid transport and metabolism
Bbr_0970	Methylenetetrahydrofolate reductase	Bbr_0970	Bbr_0970		Bbr_0970			H	folate	Coenzyme transport and metabolism
Bbr_0971	Choloylglycine hydrolase	Bbr_0971	Bbr_0971					M	Cell wall associated functions	Cell wall/membrane/envelope biogenesis
Bbr_0972	Glutamate-ammonia-ligase adenylyltransferase	Bbr_0972	Bbr_0972		Bbr_0972			S	Unassigned function	Unassigned function
Bbr_0973	Aspartate carbamoyltransferase	Bbr_0973	Bbr_0973	Bbr_0973	Bbr_0973			F	pyrimidine metabolism - alanine aspartate glutamate	Nucleotide transport and metabolism
Bbr_0974	Aspartate carbamoyltransferase	Bbr_0974	Bbr_0974		Bbr_0974			F	pyrimidine metabolism - alanine aspartate glutamate	Nucleotide transport and metabolism
Bbr_0975	Dihydroorotase	Bbr_0975	Bbr_0975					F	pyrimidine metabolism	Nucleotide transport and metabolism
Bbr_0976	Orotidine 5'-phosphate decarboxylase	Bbr_0976	Bbr_0976	Bbr_0976	Bbr_0976			F	pyrimidine metabolism	Nucleotide transport and metabolism
Bbr_0977	Dihydroorotate dehydrogenase electron transfer subunit	Bbr_0977	Bbr_0977		Bbr_0977			F	pyrimidine metabolism	Nucleotide transport and metabolism
Bbr_0978	Dihydroorotate dehydrogenase, catalytic subunit	Bbr_0978	Bbr_0978		Bbr_0978			F	pyrimidine metabolism	Nucleotide transport and metabolism
Bbr_0979	Orotate phosphoribosyltransferase	Bbr_0979	Bbr_0979	Bbr_0979	Bbr_0979			F	pyrimidine metabolism	Nucleotide transport and metabolism
Bbr_0980	Conserved hypothetical protein	Bbr_0980	Bbr_0980					S	Unassigned function	Unassigned function
Bbr_0981	Transcriptional regulator, LysR family	Bbr_0981	Bbr_0981					K	Transcriptional regulator	Transcription
Bbr_0982	Haloacid dehalogenase-like hydrolase (HAD superfamily)	Bbr_0982						R	General function prediction only	General function prediction only
Bbr_0983	Sugar kinase	Bbr_0983	Bbr_0983		Bbr_0983			G	carbohydrate related functions	Carbohydrate transport and metabolism
Bbr_0984	ATP-binding protein of ABC transporter system	Bbr_0984	Bbr_0984		Bbr_0984			S	ABC transporter	Unassigned function
Bbr_0985	Conserved hypothetical protein with short chain dehydrogenase domain	Bbr_0985	Bbr_0985					S	ABC transporter	Unassigned function
Bbr_0986	ATP-binding protein of ABC transporter system	Bbr_0986						S	ABC transporter	Unassigned function
Bbr_0987							Bbr_0987	S	Unassigned function	Unassigned function
Bbr_0988	Aminotransferase	Bbr_0988	Bbr_0988					E	cysteine methionine - alanine aspartate glutamate - arginine - phenylalanine tyrosine tryptophan	Amino acid transport and metabolism
Bbr_0989	Excinuclease ABC subunit A	Bbr_0989						L	repair	DNA, replication, recombination and repair
Bbr_0990	Excinuclease ABC subunit C	Bbr_0990	Bbr_0990	Bbr_0990	Bbr_0990			L	repair	DNA, replication, recombination and repair
Bbr_0991	Shikimate 5-dehydrogenase	Bbr_0991	Bbr_0991		Bbr_0991			E	phenylalanine tyrosine tryptophan	Amino acid transport and metabolism
Bbr_0992	ATP-binding protein (contains P-loop)	Bbr_0992	Bbr_0992	Bbr_0992	Bbr_0992			R	General function prediction only	General function prediction only
Bbr_0993	Conserved hypothetical protein	Bbr_0993	Bbr_0993	Bbr_0993	Bbr_0993	Bbr_0993		S	Unassigned function	Unassigned function
Bbr_0994	Phosphoglycerate kinase	Bbr_0994	Bbr_0994		Bbr_0994	Bbr_0994		G	glycolysis/gluconeogenesis	Carbohydrate transport and metabolism
Bbr_0995	Triosephosphate isomerase	Bbr_0995	Bbr_0995		Bbr_0995	Bbr_0995		G	carbohydrate related functions	Carbohydrate transport and metabolism
Bbr_0996	Protein translocase subunit secG	Bbr_0996	Bbr_0996		Bbr_0996			U	secretion	Intracellular trafficking, secretion, and vesicular transport
Bbr_0997	L-lactate dehydrogenase	Bbr_0997	Bbr_0997					C	Energy production conversion related functions	Energy production and conversion
Bbr_0998	Hydrolase, HAD superfamily	Bbr_0998	Bbr_0998		Bbr_0998			R	General function prediction only	General function prediction only
Bbr_0999	Aminotransferase	Bbr_0999	Bbr_0999					E	valine leucine isoleucine biosynthesis - alanine aspartate glutamate - arginine	Amino acid transport and metabolism
Bbr_1000	Conserved hypothetical membrane spanning protein	Bbr_1000	Bbr_1000					S	Unassigned function	Unassigned function
Bbr_1001	Branched chain amino acid transport system II carrier protein	Bbr_1001	Bbr_1001					E	Permease	Amino acid transport and metabolism
Bbr_1002	Transaldolase	Bbr_1002	Bbr_1002	Bbr_1002	Bbr_1002	Bbr_1002		G	pentose phosphate - bifid-shunt	Carbohydrate transport and metabolism
Bbr_1003	Transketolase	Bbr_1003	Bbr_1003		Bbr_1003	Bbr_1003		G	pentose phosphate - bifid-shunt	Carbohydrate transport and metabolism
Bbr_1004	Heat-inducible transcription repressor hrcA	Bbr_1004	Bbr_1004	Bbr_1004	Bbr_1004			K	Transcriptional regulator	Transcription
Bbr_1005	Chaperone protein dnaJ	Bbr_1005	Bbr_1005	Bbr_1005	Bbr_1005			O	Posttranslational modification, protein turnover, chaperones	Posttranslational modification, protein turnover, chaperones
Bbr_1006	Fructosamine kinase family protein	Bbr_1006	Bbr_1006	Bbr_1006	Bbr_1006			G	carbohydrate related functions	Carbohydrate transport and metabolism
Bbr_1007	Bacitracin resistance protein (Putative undecaprenol kinase)	Bbr_1007	Bbr_1007	Bbr_1007	Bbr_1007	Bbr_1007		V	Defence mechanism	Defence mechanism
Bbr_1008							Bbr_1008	S	Unassigned function	Unassigned function
Bbr_1009	Threonyl-tRNA synthetase	Bbr_1009	Bbr_1009	Bbr_1009	Bbr_1009	Bbr_1009		J	tRNA synthetase	Translation, ribosomal structure and biogenesis
Bbr_1010	HIT family hydrolase	Bbr_1010	Bbr_1010					S	Unassigned function	Unassigned function
Bbr_1011	Conserved hypothetical protein with DUF28	Bbr_1011	Bbr_1011	Bbr_1011	Bbr_1011			S	Unassigned function	Unassigned function
Bbr_1012	Crossover junction endodeoxyribonuclease ruvC	Bbr_1012	Bbr_1012		Bbr_1012			L	recombination	DNA, replication, recombination and repair
Bbr_1013	Holliday junction DNA helicase ruvA	Bbr_1013	Bbr_1013	Bbr_1013	Bbr_1013			L	recombination	DNA, replication, recombination and repair
Bbr_1014	Holliday junction DNA helicase ruvB	Bbr_1014	Bbr_1014		Bbr_1014			L	recombination	DNA, replication, recombination and repair
Bbr_1015	Protein translocase subunit YajC	Bbr_1015	Bbr_1015	Bbr_1015	Bbr_1015			U	secretion	Intracellular trafficking, secretion, and vesicular transport
Bbr_1016	Adenine phosphoribosyltransferase	Bbr_1016	Bbr_1016	Bbr_1016	Bbr_1016			F	purine metabolism	Nucleotide transport and metabolism
Bbr_1017	Succinyl-CoA synthetase beta chain	Bbr_1017	Bbr_1017		Bbr_1017			C	citrate cycle	Energy production and conversion
Bbr_1018	Succinyl-CoA synthetase alpha chain	Bbr_1018	Bbr_1018		Bbr_1018			C	citrate cycle	Energy production and conversion
Bbr_1019	Conserved hypothetical membrane spanning protein	Bbr_1019	Bbr_1019	Bbr_1019	Bbr_1019			S	Unassigned function	Unassigned function
Bbr_1020	Phosphoribosylaminoimidazolecarboxamide formyltransferase/IMP cyclohydrolase	Bbr_1020	Bbr_1020		Bbr_1020	Bbr_1020		F	purine metabolism - folate	Nucleotide transport and metabolism
Bbr_1021	Major intrinsic protein	Bbr_1021	Bbr_1021	Bbr_1021	Bbr_1021			G	carbohydrate related functions	Carbohydrate transport and metabolism
Bbr_1022	Ribosomal large subunit pseudouridine synthase B	Bbr_1022	Bbr_1022		Bbr_1022	Bbr_1022		J	ribosome	Translation, ribosomal structure and biogenesis
Bbr_1023	GTP-binding protein	Bbr_1023	Bbr_1023		Bbr_1023	Bbr_1023		R	General function prediction only	General function prediction only
Bbr_1024	Hydrolase (HAD superfamily)	Bbr_1024	Bbr_1024					R	General function prediction only	General function prediction only
Bbr_1025	UTP--glucose-1-phosphate uridylyltransferase	Bbr_1025	Bbr_1025		Bbr_1025	Bbr_1025		G	carbohydrate related functions	Carbohydrate transport and metabolism
Bbr_1026	Conserved hypothetical protein	Bbr_1026	Bbr_1026	Bbr_1026	Bbr_1026	Bbr_1026		R	General function prediction only	General function prediction only
Bbr_1027	Conserved hypothetical secreted protein	Bbr_1027	Bbr_1027		Bbr_1027			S	Unassigned function	Unassigned function
Bbr_1028	Helicase helY	Bbr_1028	Bbr_1028	Bbr_1028	Bbr_1028			L	DNA related functions	DNA, replication, recombination and repair
Bbr_1029	Conserved hypothetical protein	Bbr_1029	Bbr_1029	Bbr_1029	Bbr_1029	Bbr_1029		S	Unassigned function	Unassigned function
Bbr_1030	Hydrolase or phosphatase	Bbr_1030	Bbr_1030		Bbr_1030			R	General function prediction only	General function prediction only
Bbr_1031	Conserved hypothetical membrane spanning protein	Bbr_1031	Bbr_1031			Bbr_1031		S	Unassigned function	Unassigned function
Bbr_1032	Conserved hypothetical protein	Bbr_1032	Bbr_1032		Bbr_1032	Bbr_1032		S	Unassigned function	Unassigned function
Bbr_1033	Transcriptional regulator, MerR family	Bbr_1033	Bbr_1033		Bbr_1033			K	Transcriptional regulator	Transcription
Bbr_1034	Signal transduction protein garA	Bbr_1034	Bbr_1034	Bbr_1034	Bbr_1034	Bbr_1034		T	Signal transduction related functions	Signal transduction mechanisms
Bbr_1035	Conserved hypothetical protein with DUF881 domain	Bbr_1035	Bbr_1035	Bbr_1035	Bbr_1035	Bbr_1035		S	Unassigned function	Unassigned function
Bbr_1036	Small basic protein	Bbr_1036	Bbr_1036	Bbr_1036	Bbr_1036	Bbr_1036		S	Unassigned function	Unassigned function
Bbr_1037	Conserved hypothetical protein with DUF881 domain	Bbr_1037	Bbr_1037	Bbr_1037	Bbr_1037	Bbr_1037		S	Unassigned function	Unassigned function
Bbr_1038	CDP-diacylglycerol--glycerol-3-phosphate 3-phosphatidyltransferase	Bbr_1038	Bbr_1038	Bbr_1038	Bbr_1038			I	lipids metabolism	Lipid transport and metabolism
Bbr_1039	ATP phosphoribosyltransferase	Bbr_1039	Bbr_1039		Bbr_1039			E	histidine	Amino acid transport and metabolism
Bbr_1040	Phosphoribosyl-ATP pyrophosphatase	Bbr_1040	Bbr_1040		Bbr_1040			E	histidine	Amino acid transport and metabolism
Bbr_1041	Ribulose-phosphate 3-epimerase	Bbr_1041	Bbr_1041			Bbr_1041		G	pentose phosphate	Carbohydrate transport and metabolism
Bbr_1042	Prolipoprotein diacylglyceryl transferase	Bbr_1042	Bbr_1042	Bbr_1042	Bbr_1042			M	Cell wall associated functions	Cell wall/membrane/envelope biogenesis
Bbr_1043	Tryptophan synthase alpha chain	Bbr_1043	Bbr_1043					E	glycine serine threonine - phenylalanine tyrosine tryptophan	Amino acid transport and metabolism
Bbr_1044	TrpB/TrpC bifunctional protein, includes tryptophan synthase beta chain and indole-3-glycerol phosphate synthase	Bbr_1044						E	glycine serine threonine - phenylalanine tyrosine tryptophan	Amino acid transport and metabolism
Bbr_1045	Conserved hypothetical protein	Bbr_1045	Bbr_1045					S	Unassigned function	Unassigned function
Bbr_1046	Endonuclease IV	Bbr_1046	Bbr_1046					L	repair	DNA, replication, recombination and repair
Bbr_1047	Amino acid permease	Bbr_1047						E	Permease	Amino acid transport and metabolism
Bbr_1048	Conserved hypothetical membrane spanning protein, MFS superfamily						Bbr_1048	S	Unassigned function	Unassigned function
Bbr_1049	VanZ family protein	Bbr_1049						V	Defence mechanism	Defence mechanism
Bbr_1050	Conserved hypothetical protein						Bbr_1050	S	Unassigned function	Unassigned function
Bbr_1051	Abortive infection protein AbiEi						Bbr_1051	S	Unassigned function	Unassigned function
Bbr_1052	Conserved hypothetical protein with DUF984 domain						Bbr_1052	S	Unassigned function	Unassigned function
Bbr_1053	Acetyltransferase (GNAT) family						Bbr_1053	S	Unassigned function	Unassigned function
Bbr_1054	Conserved hypothetical protein						Bbr_1054	S	Unassigned function	Unassigned function
Bbr_1055	Acetyltransferase (GNAT) family	Bbr_1055	Bbr_1055					R	General function prediction only	General function prediction only
Bbr_1056	Conserved hypothetical membrane spanning protein						Bbr_1056	S	Unassigned function	Unassigned function
Bbr_1057	Conserved hypothetical protein with DUF1526 domain	Bbr_1057	Bbr_1057					S	Unassigned function	Unassigned function
Bbr_1058	Conserved hypothetical protein						Bbr_1058	S	Unassigned function	Unassigned function
Bbr_1060	histidine protein kinase						Bbr_1060	T	two-component system	Signal transduction mechanisms
Bbr_1061	Two-component response regulator	Bbr_1061						T	two-component system	Signal transduction mechanisms
Bbr_1062	Hypothetical secreted protein						Bbr_1062	S	Unassigned function	Unassigned function
Bbr_1063	Hypothetical secreted protein						Bbr_1063	S	Unassigned function	Unassigned function
Bbr_1064	ATP-binding protein of ABC transporter system	Bbr_1064						S	ABC transporter	Unassigned function
Bbr_1065	Conserved hypothetical protein						Bbr_1065	V	Permease	Defence mechanism
Bbr_1066	Conserved hypothetical protein with RelB antitoxin domain					Bbr_1066	Bbr_1066	V	Defence mechanism	Defence mechanism
Bbr_1067	DNA damage inducible protein yafQ, possible toxin protein						Bbr_1067	V	Defence mechanism	Defence mechanism
Bbr_1068	RNA polymerase sigma-E factor						Bbr_1068	K	RNA polymerase	Transcription
Bbr_1069	Hypothetical membrane spanning protein						Bbr_1069	S	Unassigned function	Unassigned function
Bbr_1070	Hypothetical membrane spanning protein						Bbr_1070	S	Unassigned function	Unassigned function
Bbr_1071	Hypothetical membrane spanning protein						Bbr_1071	S	Unassigned function	Unassigned function
Bbr_1072	ATP-binding protein of ABC transporter system	Bbr_1072						V	ABC transporter	Defence mechanism
Bbr_1073	Hypothetical protein						Bbr_1073	S	Unassigned function	Unassigned function
Bbr_1074	Hypothetical membrane spanning protein						Bbr_1074	S	Unassigned function	Unassigned function
Bbr_1075	Transporter, drug/metabolite exporter family						Bbr_1075	S	Permease	Unassigned function
Bbr_1076	Hypothetical membrane spanning protein						Bbr_1076	S	Unassigned function	Unassigned function
Bbr_1077	Hypothetical membrane spanning protein						Bbr_1077	S	Unassigned function	Unassigned function
Bbr_1078	Lantibiotic transport ATP-binding protein	Bbr_1078						V	Defence mechanism	Defence mechanism
Bbr_1079	Two-component response regulator	Bbr_1079						T	two-component system	Signal transduction mechanisms
Bbr_1080	Two component system histidine kinase						Bbr_1080	T	two-component system	Signal transduction mechanisms
Bbr_1081	Permease						Bbr_1081	S	Permease	Unassigned function
Bbr_1082	ATP-binding protein of ABC transporter system	Bbr_1082						V	ABC transporter	Defence mechanism
Bbr_1083	Hypothetical membrane spanning protein						Bbr_1083	S	Unassigned function	Unassigned function
Bbr_1084	Conserved hypothetical protein with helix-turn-helix motif					Bbr_1084	Bbr_1084	S	Unassigned function	Unassigned function
Bbr_1085	Hypothetical membrane spanning protein					Bbr_1085	Bbr_1085	S	Unassigned function	Unassigned function
Bbr_1086	MerR-type transcriptional regulator						Bbr_1086	K	Transcriptional regulator	Transcription
Bbr_1087	Conserved hypothetical secreted protein						Bbr_1087	S	Unassigned function	Unassigned function
Bbr_1088	Conserved hypothetical protein						Bbr_1088	S	Unassigned function	Unassigned function
Bbr_1089							Bbr_1089	S	Unassigned function	Unassigned function
Bbr_1090	Amino acid permease	Bbr_1090						E	Permease	Amino acid transport and metabolism
Bbr_1091	hypothetical protein	Bbr_1091	Bbr_1091					S	Unassigned function	Unassigned function
Bbr_1092	Conserved hypothetical protein with DUF488 domain	Bbr_1092	Bbr_1092		Bbr_1092			S	Unassigned function	Unassigned function
Bbr_1093	Conserved hypothetical protein						Bbr_1093	S	Unassigned function	Unassigned function
Bbr_1094	Conserved hypothetical membrane spanning protein	Bbr_1094	Bbr_1094					S	Unassigned function	Unassigned function
Bbr_1095	Conserved hypothetical protein	Bbr_1095	Bbr_1095					S	Unassigned function	Unassigned function
Bbr_1096	Anthranilate synthase component I	Bbr_1096	Bbr_1096					E	phenylalanine tyrosine tryptophan	Amino acid transport and metabolism
Bbr_1097	Phosphoribosyl-AMP cyclohydrolase	Bbr_1097	Bbr_1097		Bbr_1097			E	histidine	Amino acid transport and metabolism
Bbr_1098	Imidazole glycerol phosphate synthase, cyclase subunit	Bbr_1098	Bbr_1098		Bbr_1098			E	histidine - purine	Amino acid transport and metabolism
Bbr_1099							Bbr_1099	S	Unassigned function	Unassigned function
Bbr_1100	Radical SAM family enzyme	Bbr_1100	Bbr_1100	Bbr_1100	Bbr_1100			R	General function prediction only	General function prediction only
Bbr_1101	Phosphatidate cytidylyltransferase	Bbr_1101	Bbr_1101	Bbr_1101	Bbr_1101	Bbr_1101		I	lipids metabolism	Lipid transport and metabolism
Bbr_1102	Ribosome Recycling Factor (RRF)	Bbr_1102	Bbr_1102	Bbr_1102	Bbr_1102	Bbr_1102		J	ribosome	Translation, ribosomal structure and biogenesis
Bbr_1103	Uridylate kinase	Bbr_1103	Bbr_1103	Bbr_1103	Bbr_1103	Bbr_1103		F	pyrimidine metabolism	Nucleotide transport and metabolism
Bbr_1104	Protein Translation Elongation Factor Ts (EF-Ts)	Bbr_1104	Bbr_1104	Bbr_1104	Bbr_1104	Bbr_1104		J	Translation	Translation, ribosomal structure and biogenesis
Bbr_1105	SSU ribosomal protein S2P	Bbr_1105	Bbr_1105	Bbr_1105	Bbr_1105	Bbr_1105		J	ribosome	Translation, ribosomal structure and biogenesis
Bbr_1106	Peptide deformylase	Bbr_1106	Bbr_1106	Bbr_1106	Bbr_1106			J	Translation related functions	Translation, ribosomal structure and biogenesis
Bbr_1107	Long-chain-fatty-acid--CoA ligase	Bbr_1107						I	fatty acids degradation	Lipid transport and metabolism
Bbr_1108	Conserved hypothetical protein	Bbr_1108	Bbr_1108		Bbr_1108			S	Unassigned function	Unassigned function
Bbr_1109	GMP reductase	Bbr_1109	Bbr_1109		Bbr_1109			F	purine metabolism	Nucleotide transport and metabolism
Bbr_1110	Isocitrate dehydrogenase [NADP]	Bbr_1110	Bbr_1110		Bbr_1110			C	citrate cycle	Energy production and conversion
Bbr_1111	Conserved hypothetical secreted protein	Bbr_1111	Bbr_1111	Bbr_1111	Bbr_1111	Bbr_1111		S	Unassigned function	Unassigned function
Bbr_1112	Peptidoglycan-specific endopeptidase, M23 family	Bbr_1112	Bbr_1112	Bbr_1112	Bbr_1112			M	Peptidoglycan biosynthesis	Cell wall/membrane/envelope biogenesis
Bbr_1113	DNA integration/recombination/inversion protein						Bbr_1113	L	recombination	DNA, replication, recombination and repair
Bbr_1114	Transposase	Bbr_1114						L	recombination (mobile elements)	DNA, replication, recombination and repair
Bbr_1115	Transposase	Bbr_1115						L	recombination (mobile elements)	DNA, replication, recombination and repair
Bbr_1116							Bbr_1116	S	Unassigned function	Unassigned function
Bbr_1117	Hypothetical protein						Bbr_1117	S	Unassigned function	Unassigned function
Bbr_1118	Type II restriction-modification system restriction subunit, PstI isoschizomer						Bbr_1118	V	Defence mechanism	Defence mechanism
Bbr_1119	Modification methylase					Bbr_1119	Bbr_1119	V	Defence mechanism	Defence mechanism
Bbr_1120	restriction enzyme						Bbr_1120	V	Defence mechanism	Defence mechanism
Bbr_1121	Cytosine methyl transferase, RM methylase bbrUIIM					Bbr_1121	Bbr_1121	V	Defence mechanism	Defence mechanism
Bbr_1122	DNA topoisomerase III						Bbr_1122	L	Replication	DNA, replication, recombination and repair
Bbr_1123	O-sialoglycoprotein endopeptidase	Bbr_1123	Bbr_1123		Bbr_1123			O	Posttranslational modification, protein turnover, chaperones	Posttranslational modification, protein turnover, chaperones
Bbr_1124	Ribosomal-protein-S18-alanine acetyltransferase	Bbr_1124	Bbr_1124	Bbr_1124	Bbr_1124			R	General function prediction only	General function prediction only
Bbr_1125	Glycoprotease protein family						Bbr_1125	O	Posttranslational modification, protein turnover, chaperones	Posttranslational modification, protein turnover, chaperones
Bbr_1126	hypothetical protein				Bbr_1126		Bbr_1126	S	Unassigned function	Unassigned function
Bbr_1127	DNA polymerase III, delta subunit	Bbr_1127	Bbr_1127	Bbr_1127	Bbr_1127	Bbr_1127		L	Replication	DNA, replication, recombination and repair
Bbr_1128	ComE operon protein 3	Bbr_1128	Bbr_1128		Bbr_1128			V	Defence mechanism	Defence mechanism
Bbr_1129	ComE operon protein 1	Bbr_1129	Bbr_1129	Bbr_1129	Bbr_1129			V	Defence mechanism	Defence mechanism
Bbr_1130	Leucyl-tRNA synthetase	Bbr_1130	Bbr_1130	Bbr_1130	Bbr_1130	Bbr_1130		J	tRNA synthetase	Translation, ribosomal structure and biogenesis
Bbr_1131	Predicted solute binding protein of ABC transporter system	Bbr_1131	Bbr_1131					S	ABC transporter	Unassigned function
Bbr_1132	Magnesium and cobalt transport protein corA	Bbr_1132	Bbr_1132	Bbr_1132	Bbr_1132			P	Permease	Inorganic ion transport and metabolism
Bbr_1133	Phosphoglycerate mutase family protein	Bbr_1133						G	carbohydrate related functions	Carbohydrate transport and metabolism
Bbr_1134	Methyltransferase	Bbr_1134	Bbr_1134					S	Unassigned function	Unassigned function
Bbr_1135	Pyridoxamine 5'-phosphate oxidase pdxH	Bbr_1135	Bbr_1135		Bbr_1135	Bbr_1135		H	coenzyme related functions	Coenzyme transport and metabolism
Bbr_1136	Transporter, drug/metabolite exporter family	Bbr_1136	Bbr_1136					S	Permease	Unassigned function
Bbr_1137	Conserved hypothetical protein	Bbr_1137	Bbr_1137					C	Energy production conversion related functions	Energy production and conversion
Bbr_1138	Hypothetical protein						Bbr_1138	S	Unassigned function	Unassigned function
Bbr_1139	Conserved hypothetical protein with DUF1237 domain	Bbr_1139	Bbr_1139					S	Unassigned function	Unassigned function
Bbr_1140	N-acylglucosamine 2-epimerase family protein	Bbr_1140						G	carbohydrate related functions	Carbohydrate transport and metabolism
Bbr_1141	Transcriptional regulator, LacI family	Bbr_1141	Bbr_1141					K	Transcriptional regulator	Transcription
Bbr_1142	Endo-beta-N-acetylglucosaminidase						Bbr_1142	G	Glycosyl hydrolases	Carbohydrate transport and metabolism
Bbr_1143	Alpha-glucosidase						Bbr_1143	G	Glycosyl hydrolases	Carbohydrate transport and metabolism
Bbr_1144	Conserved hypothetical protein	Bbr_1144	Bbr_1144					S	Unassigned function	Unassigned function
Bbr_1145	Transporter	Bbr_1145						G	ABC transporter	Carbohydrate transport and metabolism
Bbr_1146	Sugar transport system permease protein						Bbr_1146	G	ABC transporter	Carbohydrate transport and metabolism
Bbr_1147	Sugar-binding protein	Bbr_1147	Bbr_1147					G	ABC transporter	Carbohydrate transport and metabolism
Bbr_1148	Alpha-mannosidase	Bbr_1148						G	Glycosyl hydrolases	Carbohydrate transport and metabolism
Bbr_1149	Alpha-mannosidase	Bbr_1149						G	Glycosyl hydrolases	Carbohydrate transport and metabolism
Bbr_1150	Alpha-mannosidase	Bbr_1150						G	Glycosyl hydrolases	Carbohydrate transport and metabolism
Bbr_1151	Hypothetical protein						Bbr_1151	S	Unassigned function	Unassigned function
Bbr_1152	Hypothetical protein						Bbr_1152	S	Unassigned function	Unassigned function
Bbr_1153	Fic family protein	Bbr_1153						S	Unassigned function	Unassigned function
Bbr_1154	Conserved hypothetical protein, contains HipA-like C-terminal domain	Bbr_1154	Bbr_1154					S	Unassigned function	Unassigned function
Bbr_1155	Hypothetical secreted protein	Bbr_1155	Bbr_1155					S	Unassigned function	Unassigned function
Bbr_1156	Peptidyl-prolyl cis-trans isomerase	Bbr_1156	Bbr_1156		Bbr_1156			O	Posttranslational modification, protein turnover, chaperones	Posttranslational modification, protein turnover, chaperones
Bbr_1157	GTP pyrophosphokinase/Guanosine-3',5'-bis(Diphosphate) 3'-pyrophosphohydrolase	Bbr_1157	Bbr_1157	Bbr_1157	Bbr_1157	Bbr_1157		F	purine - pyrimidine metabolism	Nucleotide transport and metabolism
Bbr_1158	Deoxyuridine 5'-triphosphate nucleotidohydrolase	Bbr_1158	Bbr_1158	Bbr_1158	Bbr_1158	Bbr_1158		F	Nucleotide related functions	Nucleotide transport and metabolism
Bbr_1159	Conserved hypothetical protein	Bbr_1159	Bbr_1159		Bbr_1159	Bbr_1159		S	Unassigned function	Unassigned function
Bbr_1160	Conserved hypothetical protein	Bbr_1160	Bbr_1160		Bbr_1160			S	Unassigned function	Unassigned function
Bbr_1161	Nucleotide pyrophosphatase	Bbr_1161	Bbr_1161	Bbr_1161	Bbr_1161			R	General function prediction only	General function prediction only
Bbr_1162	DNA gyrase subunit A	Bbr_1162	Bbr_1162		Bbr_1162	Bbr_1162		L	Replication	DNA, replication, recombination and repair
Bbr_1163	Hypothetical protein				Bbr_1170		Bbr_1163	S	Unassigned function	Unassigned function
Bbr_1164	Conserved hypothetical protein	Bbr_1164						S	Unassigned function	Unassigned function
Bbr_1165	Transposase	Bbr_1165						L	recombination (mobile elements)	DNA, replication, recombination and repair
Bbr_1166	Transposase	Bbr_1166						L	recombination (mobile elements)	DNA, replication, recombination and repair
Bbr_1167	ATP-dependent helicase lhr	Bbr_1167	Bbr_1167		Bbr_1167			L	Replication	DNA, replication, recombination and repair
Bbr_1168	pfkB family carbohydrate kinase	Bbr_1168						G	pentose phosphate	Carbohydrate transport and metabolism
Bbr_1169	Multidrug resistance protein, MSF member	Bbr_1169	Bbr_1169		Bbr_1169			G	MFS transporter	Carbohydrate transport and metabolism
Bbr_1170	DNA gyrase subunit B	Bbr_1170	Bbr_1170		Bbr_1170	Bbr_1170		L	Replication	DNA, replication, recombination and repair
Bbr_1171	RNA polymerase principal sigma factor hrdB	Bbr_1171	Bbr_1171	Bbr_1171	Bbr_1171	Bbr_1171		K	RNA polymerase	Transcription
Bbr_1172	Conserved hypothetical protein	Bbr_1172						S	Unassigned function	Unassigned function
Bbr_1173	Polyprenyl synthase	Bbr_1173	Bbr_1173		Bbr_1173			I	terpenoid	Lipid transport and metabolism
Bbr_1174	Serine/threonine protein kinase	Bbr_1174						T	Signal transduction related functions	Signal transduction mechanisms
Bbr_1175	1-acyl-sn-glycerol-3-phosphate acyltransferase	Bbr_1175	Bbr_1175	Bbr_1175	Bbr_1175	Bbr_1175		I	lipids metabolism	Lipid transport and metabolism
Bbr_1176	Conserved hypothetical membrane spanning protein	Bbr_1176	Bbr_1176		Bbr_1176			S	Unassigned function	Unassigned function
Bbr_1177	Anthranilate phosphoribosyltransferase	Bbr_1177	Bbr_1177		Bbr_1177			E	phenylalanine tyrosine tryptophan	Amino acid transport and metabolism
Bbr_1178	Protein translocase subunit secA	Bbr_1178	Bbr_1178	Bbr_1178	Bbr_1178	Bbr_1178		U	secretion (sec pathway)	Intracellular trafficking, secretion, and vesicular transport
Bbr_1179	Ribosome-associated factor Y	Bbr_1179	Bbr_1179	Bbr_1179	Bbr_1179			J	ribosome	Translation, ribosomal structure and biogenesis
Bbr_1180	RecX-like protein	Bbr_1180	Bbr_1180	Bbr_1180	Bbr_1180			R	General function prediction only	General function prediction only
Bbr_1181	RecA protein	Bbr_1181	Bbr_1181		Bbr_1181	Bbr_1181		L	recombination	DNA, replication, recombination and repair
Bbr_1182	Conserved hypothetical protein	Bbr_1182	Bbr_1182					S	Unassigned function	Unassigned function
Bbr_1183	Transcriptional regulator	Bbr_1183	Bbr_1183	Bbr_1183	Bbr_1183	Bbr_1183		K	Transcriptional regulator	Transcription
Bbr_1184	Competence-damage protein cinA	Bbr_1184	Bbr_1184		Bbr_1184			H	nicotinate nicotinamide metabolism	Coenzyme transport and metabolism
Bbr_1185	CDP-diacylglycerol--glycerol-3-phosphate 3-phosphatidyltransferase	Bbr_1185	Bbr_1185		Bbr_1185	Bbr_1185		I	lipids metabolism	Lipid transport and metabolism
Bbr_1186	Cell division protein ftsK	Bbr_1186	Bbr_1186		Bbr_1186	Bbr_1186		D	Cell cycle control, cell division, chromosome partitioning	Cell cycle control, cell division, chromosome partitioning
Bbr_1187	Cell filamentation protein fic	Bbr_1187	Bbr_1187					D	Cell cycle control, cell division, chromosome partitioning	Cell cycle control, cell division, chromosome partitioning
Bbr_1188	tRNA delta(2)-isopentenylpyrophosphate transferase	Bbr_1188	Bbr_1188	Bbr_1188	Bbr_1188	Bbr_1188		J	tRNA processing and modification	Translation, ribosomal structure and biogenesis
Bbr_1189	tRNA 2-methylthioadenosine synthase	Bbr_1189	Bbr_1189		Bbr_1189			J	Translation	Translation, ribosomal structure and biogenesis
Bbr_1190	GTP pyrophosphokinase	Bbr_1190	Bbr_1190		Bbr_1190			S	Unassigned function	Unassigned function
Bbr_1191	Transporter, drug/metabolite exporter family	Bbr_1191	Bbr_1191					S	Permease	Unassigned function
Bbr_1192	Conserved hypothetical membrane spanning protein in uncharacterized protein family UPF0005	Bbr_1192	Bbr_1192	Bbr_1192	Bbr_1192			R	General function prediction only	General function prediction only
Bbr_1193	Transcriptional regulatory protein	Bbr_1193	Bbr_1193					K	Transcriptional regulator	Transcription
Bbr_1194	Conserved hypothetical protein in acetyl transferase family	Bbr_1194	Bbr_1194					S	Unassigned function	Unassigned function
Bbr_1195	Aconitate hydratase	Bbr_1195	Bbr_1195		Bbr_1195			C	citrate cycle	Energy production and conversion
Bbr_1196	Cation-transporting ATPase	Bbr_1196	Bbr_1196		Bbr_1196			P	Permease	Inorganic ion transport and metabolism
Bbr_1197	Conserved hypothetical secreted protein	Bbr_1197	Bbr_1197		Bbr_1197			S	Unassigned function	Unassigned function
Bbr_1198	tRNA (Uracil-5-) -methyltransferase	Bbr_1198	Bbr_1198	Bbr_1198	Bbr_1198			J	tRNA processing and modification	Translation, ribosomal structure and biogenesis
Bbr_1199	Conserved hypothetical membrane spanning protein	Bbr_1199	Bbr_1199	Bbr_1199	Bbr_1199			S	Unassigned function	Unassigned function
Bbr_1200	Conserved hypothetical protein	Bbr_1200	Bbr_1200		Bbr_1200			S	Unassigned function	Unassigned function
Bbr_1201	Exodeoxyribonuclease III	Bbr_1201	Bbr_1201		Bbr_1201			L	repair	DNA, replication, recombination and repair
Bbr_1202	Oligopeptide transport ATP-binding protein oppD	Bbr_1202	Bbr_1202					E	Oligopeptides	Amino acid transport and metabolism
Bbr_1203	Oligopeptide transport system permease protein oppC	Bbr_1203						E	Oligopeptides	Amino acid transport and metabolism
Bbr_1204	Oligopeptide transport system permease protein oppB	Bbr_1204						E	Oligopeptides	Amino acid transport and metabolism
Bbr_1205	Oligopeptide-binding protein oppA	Bbr_1205						E	Oligopeptides	Amino acid transport and metabolism
Bbr_1206	Integrase/recombinase	Bbr_1206						L	recombination (mobile elements)	DNA, replication, recombination and repair
Bbr_1207	ATP-binding protein of ABC transporter system	Bbr_1207						V	ABC transporter	Defence mechanism
Bbr_1208	Permease protein of ABC transporter system	Bbr_1208	Bbr_1208					V	ABC transporter	Defence mechanism
Bbr_1209	Conserved hypothetical protein	Bbr_1209	Bbr_1209		Bbr_1209			S	Unassigned function	Unassigned function
Bbr_1210	Prephenate dehydrogenase	Bbr_1210	Bbr_1210	Bbr_1210	Bbr_1210			E	phenylalanine tyrosine tryptophan	Amino acid transport and metabolism
Bbr_1211	Prephenate dehydratase	Bbr_1211	Bbr_1211		Bbr_1211			E	phenylalanine tyrosine tryptophan	Amino acid transport and metabolism
Bbr_1212	Conserved hypothetical membrane spanning protein	Bbr_1212	Bbr_1212	Bbr_1212	Bbr_1212			S	Unassigned function	Unassigned function
Bbr_1213	GTP-binding protein TypA/BipA	Bbr_1213	Bbr_1213	Bbr_1213	Bbr_1213	Bbr_1213		T	Signal transduction related functions	Signal transduction mechanisms
Bbr_1214	Transcriptional regulator, padR type	Bbr_1214	Bbr_1214					K	Transcriptional regulator	Transcription
Bbr_1215	ATP-binding protein of ABC transporter system	Bbr_1215						V	ABC transporter	Defence mechanism
Bbr_1216	Hypothetical membrane spanning protein, ABC-type permease	Bbr_1216	Bbr_1216					S	ABC transporter	Unassigned function
Bbr_1217							Bbr_1217	S	Unassigned function	Unassigned function
Bbr_1218	Cysteine desulfurase	Bbr_1218	Bbr_1218					E	Amino acid related functions	Amino acid transport and metabolism
Bbr_1219	Nicotinate-nucleotide pyrophosphorylase	Bbr_1219	Bbr_1219					H	nicotinate nicotinamide metabolism	Coenzyme transport and metabolism
Bbr_1220	L-aspartate oxidase	Bbr_1220	Bbr_1220					E	alanine aspartate glutamate	Amino acid transport and metabolism
Bbr_1221	Quinolinate synthetase A	Bbr_1221	Bbr_1221					H	nicotinate nicotinamide metabolism	Coenzyme transport and metabolism
Bbr_1222	Phosphohydrolase (MutT/nudix family protein)	Bbr_1222	Bbr_1222					F	Nucleotide related functions	Nucleotide transport and metabolism
Bbr_1223	Segregation and condensation protein ScpB	Bbr_1223	Bbr_1223					L	DNA related functions	DNA, replication, recombination and repair
Bbr_1224	Segregation and condensation protein ScpA	Bbr_1224	Bbr_1224					S	Unassigned function	Unassigned function
Bbr_1225	Chromosome partitioning protein parA	Bbr_1225	Bbr_1225					D	Cell cycle control, cell division, chromosome partitioning	Cell cycle control, cell division, chromosome partitioning
Bbr_1226	Integrase/recombinase (XerD/RipX family)	Bbr_1226						L	recombination (mobile elements)	DNA, replication, recombination and repair
Bbr_1227	Glycerate kinase	Bbr_1227	Bbr_1227					I	lipids metabolism - glycine serine threonine	Lipid transport and metabolism
Bbr_1228	LSU ribosomal protein L20P	Bbr_1228	Bbr_1228	Bbr_1228	Bbr_1228	Bbr_1228		J	ribosome	Translation, ribosomal structure and biogenesis
Bbr_1229	LSU ribosomal protein L35P	Bbr_1229	Bbr_1229	Bbr_1229	Bbr_1229	Bbr_1229		J	ribosome	Translation, ribosomal structure and biogenesis
Bbr_1230	Bacterial Protein Translation Initiation Factor 3 (IF-3)	Bbr_1230	Bbr_1230	Bbr_1230	Bbr_1230	Bbr_1230		J	Translation	Translation, ribosomal structure and biogenesis
Bbr_1231	Hypothetical protein						Bbr_1231	S	Unassigned function	Unassigned function
Bbr_1232	Thiamin pyrophosphokinase	Bbr_1232	Bbr_1232		Bbr_1232	Bbr_1232		H	thiamine	Coenzyme transport and metabolism
Bbr_1233	Glyceraldehyde 3-phosphate dehydrogenase	Bbr_1233	Bbr_1233	Bbr_1233	Bbr_1233	Bbr_1233		G	glycolysis/gluconeogenesis	Carbohydrate transport and metabolism
Bbr_1234	Conserved hypothetical protein with YbaK / prolyl-tRNA synthetases associated domain	Bbr_1234	Bbr_1234		Bbr_1234	Bbr_1234		S	Unassigned function	Unassigned function
Bbr_1235	4-hydroxy-3-methylbut-2-enyl diphosphate reductase	Bbr_1235	Bbr_1235		Bbr_1235	Bbr_1235		I	terpenoid	Lipid transport and metabolism
Bbr_1236	Aldose 1-epimerase	Bbr_1236						G	glycolysis/gluconeogenesis - galactose	Carbohydrate transport and metabolism
Bbr_1237	Aldose 1-epimerase	Bbr_1237						G	glycolysis/gluconeogenesis - galactose	Carbohydrate transport and metabolism
Bbr_1238	Conserved hypothetical protein	Bbr_1238	Bbr_1238		Bbr_1238	Bbr_1238		S	Unassigned function	Unassigned function
Bbr_1239	RNA polymerase ECF-type sigma factor	Bbr_1239	Bbr_1239	Bbr_1239	Bbr_1239			K	RNA polymerase	Transcription
Bbr_1240	UDP-N-acetylmuramoyl-L-alanyl-D-glutamate-- lysine ligase	Bbr_1240	Bbr_1240			Bbr_1240		M	Peptidoglycan biosynthesis	Cell wall/membrane/envelope biogenesis
Bbr_1241	Cell wall biosynthesis-associated protein	Bbr_1241				Bbr_1241		M	Cell wall associated functions	Cell wall/membrane/envelope biogenesis
Bbr_1242	Cell wall biosynthesis-associated protein	Bbr_1242						M	Cell wall associated functions	Cell wall/membrane/envelope biogenesis
Bbr_1243	Chromosome partition protein smc	Bbr_1243	Bbr_1243					D	Cell cycle control, cell division, chromosome partitioning	Cell cycle control, cell division, chromosome partitioning
Bbr_1244	Folylpolyglutamate synthase/Dihydrofolate synthase	Bbr_1244	Bbr_1244	Bbr_1244	Bbr_1244	Bbr_1244		H	folate	Coenzyme transport and metabolism
Bbr_1245	Xaa-Pro aminopeptidase	Bbr_1245	Bbr_1245		Bbr_1245			E	Amino acid related functions	Amino acid transport and metabolism
Bbr_1246	Phosphohydrolase (MutT/nudix family protein)	Bbr_1246						S	Unassigned function	Unassigned function
Bbr_1247	N-acetylglucosamine-6-phosphate deacetylase	Bbr_1247						G	amino sugar metabolism	Carbohydrate transport and metabolism
Bbr_1248	Glucosamine-6-phosphate isomerase	Bbr_1248						G	amino sugar metabolism	Carbohydrate transport and metabolism
Bbr_1249	Transcriptional regulator, ROK family	Bbr_1249						K	Transcriptional regulator	Transcription
Bbr_1250	Sugar kinase, ROK family	Bbr_1250						G	sugar kinase	Carbohydrate transport and metabolism
Bbr_1251	N-acetylglucosamine repressor	Bbr_1251	Bbr_1251					K	Transcriptional regulator	Transcription
Bbr_1252	pfkB family carbohydrate kinase	Bbr_1252	Bbr_1252	Bbr_1252	Bbr_1252			G	carbohydrate related functions	Carbohydrate transport and metabolism
Bbr_1253							Bbr_1253	S	Unassigned function	Unassigned function
Bbr_1254	D-tyrosyl-tRNA(Tyr) deacylase	Bbr_1254			Bbr_1254	Bbr_1254		J	tRNA processing and modification	Translation, ribosomal structure and biogenesis
Bbr_1255	Cell division protein ftsQ	Bbr_1255	Bbr_1255		Bbr_1255			D	Cell cycle control, cell division, chromosome partitioning	Cell cycle control, cell division, chromosome partitioning
Bbr_1256	UDP-N-acetylmuramate--alanine ligase	Bbr_1256	Bbr_1256	Bbr_1256	Bbr_1256	Bbr_1256		M	Peptidoglycan biosynthesis	Cell wall/membrane/envelope biogenesis
Bbr_1257	UDP-N-acetylglucosamine--N-acetylmuramyl- (pentapeptide) pyrophosphoryl-undecaprenol N-acetylglucosamine transferase	Bbr_1257	Bbr_1257		Bbr_1257	Bbr_1257		M	Peptidoglycan biosynthesis	Cell wall/membrane/envelope biogenesis
Bbr_1258	Cell division protein ftsW	Bbr_1258	Bbr_1258		Bbr_1258	Bbr_1258		D	Cell cycle control, cell division, chromosome partitioning	Cell cycle control, cell division, chromosome partitioning
Bbr_1259	UDP-N-acetylmuramoylalanine--D-glutamate ligase	Bbr_1259	Bbr_1259	Bbr_1259	Bbr_1259	Bbr_1259		M	Peptidoglycan biosynthesis	Cell wall/membrane/envelope biogenesis
Bbr_1260	Phospho-N-acetylmuramoyl-pentapeptide- transferase	Bbr_1260	Bbr_1260	Bbr_1260	Bbr_1260	Bbr_1260		M	Peptidoglycan biosynthesis	Cell wall/membrane/envelope biogenesis
Bbr_1261	UDP-N-acetylmuramoyl-tripeptide--D-alanyl-D- alanine ligase	Bbr_1261	Bbr_1261	Bbr_1261	Bbr_1261	Bbr_1261		M	Peptidoglycan biosynthesis	Cell wall/membrane/envelope biogenesis
Bbr_1262	Conserved hypothetical protein, probably involved in cell wall biosynthesis	Bbr_1262	Bbr_1262	Bbr_1262	Bbr_1262			S	Unassigned function	Unassigned function
Bbr_1263	Peptidoglycan synthetase FtsI, penicillin-binding protein	Bbr_1263	Bbr_1263	Bbr_1263	Bbr_1263	Bbr_1263		M	Peptidoglycan biosynthesis	Cell wall/membrane/envelope biogenesis
Bbr_1264	Conserved hypothetical protein	Bbr_1264	Bbr_1264		Bbr_1264			S	Unassigned function	Unassigned function
Bbr_1265	S-adenosyl-methyltransferase mraW	Bbr_1265	Bbr_1265	Bbr_1265	Bbr_1265			M	Cell wall associated functions	Cell wall/membrane/envelope biogenesis
Bbr_1266	Cell division protein mraZ	Bbr_1266	Bbr_1266		Bbr_1266			D	Cell cycle control, cell division, chromosome partitioning	Cell cycle control, cell division, chromosome partitioning
Bbr_1267	ATP-dependent DNA helicase	Bbr_1267	Bbr_1267	Bbr_1267	Bbr_1267	Bbr_1267		L	DNA related functions	DNA, replication, recombination and repair
Bbr_1268	D-3-phosphoglycerate dehydrogenase	Bbr_1268	Bbr_1268					E	glycine serine threonine	Amino acid transport and metabolism
Bbr_1269	Conserved hypothetical protein with ATP cone domain	Bbr_1269	Bbr_1269	Bbr_1269	Bbr_1269			R	General function prediction only	General function prediction only
Bbr_1270	LysM domain protein	Bbr_1270	Bbr_1270		Bbr_1270			S	Unassigned function	Unassigned function
Bbr_1271	LexA repressor	Bbr_1271	Bbr_1271					K	Transcriptional regulator	Transcription
Bbr_1272	Cobalt-zinc-cadmium resistance protein czcD	Bbr_1272	Bbr_1272		Bbr_1272			V	Defence mechanism	Defence mechanism
Bbr_1273	L-lactate dehydrogenase	Bbr_1273	Bbr_1273			Bbr_1273		C	Energy production conversion related functions	Energy production and conversion
Bbr_1274	GTP-binding protein hflX	Bbr_1274	Bbr_1274	Bbr_1274	Bbr_1274			R	General function prediction only	General function prediction only
Bbr_1275	16S RNA methylase	Bbr_1275	Bbr_1275	Bbr_1275	Bbr_1275			J	rRNA processing	Translation, ribosomal structure and biogenesis
Bbr_1276	ATP-dependent helicase hrpA	Bbr_1276	Bbr_1276		Bbr_1276			L	DNA related functions	DNA, replication, recombination and repair
Bbr_1277	Conserved hypothetical membrane spanning protein						Bbr_1277	G	Permease	Carbohydrate transport and metabolism
Bbr_1278	Glutamine synthetase	Bbr_1278	Bbr_1278		Bbr_1278	Bbr_1278		E	alanine aspartate glutamate	Amino acid transport and metabolism
Bbr_1279	Conserved hypothetical protein	Bbr_1279	Bbr_1279					S	Unassigned function	Unassigned function
Bbr_1280	1-(5-phosphoribosyl)-5-[(5- phosphoribosylamino)methylideneamino] imidazole-4-carboxamide isomerase	Bbr_1280	Bbr_1280		Bbr_1280			E	phenylalanine tyrosine tryptophan - histidine	Amino acid transport and metabolism
Bbr_1281	Imidazole glycerol phosphate synthase subunit hisH	Bbr_1281	Bbr_1281		Bbr_1281			E	histidine	Amino acid transport and metabolism
Bbr_1282	Conserved hypothetical protein	Bbr_1282	Bbr_1282		Bbr_1282			S	Unassigned function	Unassigned function
Bbr_1283	Imidazoleglycerol-phosphate dehydratase	Bbr_1283	Bbr_1283		Bbr_1283			E	histidine	Amino acid transport and metabolism
Bbr_1284	Histidinol-phosphate aminotransferase	Bbr_1284	Bbr_1284					E	phenylalanine tyrosine tryptophan - histidine	Amino acid transport and metabolism
Bbr_1285	Histidinol dehydrogenase	Bbr_1285	Bbr_1285		Bbr_1285			E	Amino acid related functions	Amino acid transport and metabolism
Bbr_1286	Acylphosphatase	Bbr_1286	Bbr_1286					C	pyruvate metabolism	Energy production and conversion
Bbr_1287	Aldo/keto reductase family	Bbr_1287						R	General function prediction only	General function prediction only
Bbr_1288	Conserved hypothetical protein (Glycosyl hydrolases family 95)	Bbr_1288	Bbr_1288					S	Unassigned function	Unassigned function
Bbr_1289	Dihydrodipicolinate synthase	Bbr_1289						E	lysine biosynthesis	Amino acid transport and metabolism
Bbr_1290	Conserved hypothetical protein	Bbr_1290						R	General function prediction only	General function prediction only
Bbr_1291	Short chain dehydrogenase	Bbr_1291						G	fructose metabolism	Carbohydrate transport and metabolism
Bbr_1292							Bbr_1292	S	Unassigned function	Unassigned function
Bbr_1293	Myosin-crossreactive antigen	Bbr_1293	Bbr_1293					S	Unassigned function	Unassigned function
Bbr_1294	2,5-diketo-D-gluconic acid reductase A	Bbr_1294						R	General function prediction only	General function prediction only
Bbr_1295	Conserved hypothetical protein						Bbr_1295	S	Unassigned function	Unassigned function
Bbr_1296	DNA polymerase III alpha subunit	Bbr_1296	Bbr_1296		Bbr_1296	Bbr_1296		L	Replication	DNA, replication, recombination and repair
Bbr_1297	Conserved hypothetical protein with helix turn helix motif, DeoR family	Bbr_1297	Bbr_1297					S	Unassigned function	Unassigned function
Bbr_1298	Ribosomal large subunit pseudouridine synthase D	Bbr_1298	Bbr_1298	Bbr_1298	Bbr_1298			J	ribosome	Translation, ribosomal structure and biogenesis
Bbr_1299	Lipoprotein signal peptidase	Bbr_1299	Bbr_1299	Bbr_1299	Bbr_1299	Bbr_1299		U	secretion	Intracellular trafficking, secretion, and vesicular transport
Bbr_1300	Conserved hypothetical protein containing a repeated sequence found in lipoprotein LPP	Bbr_1300				Bbr_1300		S	Unassigned function	Unassigned function
Bbr_1301	Conserved hypothetical membrane spanning protein with YGGT family	Bbr_1301	Bbr_1301		Bbr_1301	Bbr_1301		S	Unassigned function	Unassigned function
Bbr_1302	Conserved hypothetical protein with DUF552 domain	Bbr_1302	Bbr_1302	Bbr_1302	Bbr_1302	Bbr_1302		S	Unassigned function	Unassigned function
Bbr_1303	Cell division protein ftsZ	Bbr_1303				Bbr_1303		D	Cell cycle control, cell division, chromosome partitioning	Cell cycle control, cell division, chromosome partitioning
Bbr_1304	tRNA-dihydrouridine synthase	Bbr_1304	Bbr_1304	Bbr_1304	Bbr_1304			J	tRNA-dihydrouridine synthase	Translation, ribosomal structure and biogenesis
Bbr_1305	Glycyl-tRNA synthetase	Bbr_1305	Bbr_1305	Bbr_1305	Bbr_1305	Bbr_1305		J	tRNA synthetase	Translation, ribosomal structure and biogenesis
Bbr_1306	Hypothetical membrane spanning protein						Bbr_1306	S	Unassigned function	Unassigned function
Bbr_1307	ATP-binding protein of ABC transporter system	Bbr_1307						P	ABC transporter	Inorganic ion transport and metabolism
Bbr_1308	Hypothetical membrane spanning protein						Bbr_1308	S	Unassigned function	Unassigned function
Bbr_1309	Transcriptional regulator						Bbr_1309	K	Transcriptional regulator	Transcription
Bbr_1310	Hypothetical membrane spanning protein						Bbr_1310	S	Unassigned function	Unassigned function
Bbr_1311	Hydroxyethylthiazole kinase	Bbr_1311	Bbr_1311		Bbr_1311			H	thiamine	Coenzyme transport and metabolism
Bbr_1312	Thiamine biosynthesis protein thiC	Bbr_1312	Bbr_1312					H	thiamine	Coenzyme transport and metabolism
Bbr_1313	AAA family ATPase	Bbr_1313	Bbr_1313					O	Posttranslational modification, protein turnover, chaperones	Posttranslational modification, protein turnover, chaperones
Bbr_1314	Phosphomethylpyrimidine kinase/Hydroxymethylpyrimidine kinase	Bbr_1314	Bbr_1314					H	thiamine	Coenzyme transport and metabolism
Bbr_1315	Conserved hypothetical protein with DUF77 domain	Bbr_1315	Bbr_1315		Bbr_1315			S	Unassigned function	Unassigned function
Bbr_1316	Transporter, MFS superfamily	Bbr_1316	Bbr_1316					S	MFS transporter	Unassigned function
Bbr_1317	2CS histidine protein kinase	Bbr_1317	Bbr_1317					T	Signal transduction related functions	Signal transduction mechanisms
Bbr_1318	Two-component response regulator	Bbr_1318						T	two-component system	Signal transduction mechanisms
Bbr_1319	Conserved hypothetical membrane spanning protein	Bbr_1319	Bbr_1319					S	Unassigned function	Unassigned function
Bbr_1320	Neuroserpin precursor	Bbr_1320	Bbr_1320					O	Posttranslational modification, protein turnover, chaperones	Posttranslational modification, protein turnover, chaperones
Bbr_1321	Transcriptional regulator, LacI family	Bbr_1321						K	Transcriptional regulator	Transcription
Bbr_1322	Conserved hypothetical protein						Bbr_1322	S	Unassigned function	Unassigned function
Bbr_1323	Sucrose permease	Bbr_1323	Bbr_1323		Bbr_1323			G	Permease	Carbohydrate transport and metabolism
Bbr_1324	Beta-fructofuranosidase	Bbr_1324	Bbr_1324		Bbr_1324			G	Glycosyl hydrolases	Carbohydrate transport and metabolism
Bbr_1325	ROK family	Bbr_1325	Bbr_1325	Bbr_1325	Bbr_1325			G	glycolysis/gluconeogenesis - amino sugars	Carbohydrate transport and metabolism
Bbr_1326	Nitroreductase family protein	Bbr_1326	Bbr_1326					C	Energy production conversion related functions	Energy production and conversion
Bbr_1327	dTDP-rhamnosyl transferase rfbF	Bbr_1327	Bbr_1327		Bbr_1327	Bbr_1327		R	General function prediction only	General function prediction only
Bbr_1328	Conserved hypothetical membrane spanning protein	Bbr_1328	Bbr_1328	Bbr_1328	Bbr_1328	Bbr_1328		S	Unassigned function	Unassigned function
Bbr_1329	Fused ATP binding protein and permease of ABC transporter	Bbr_1329				Bbr_1329		S	ABC transporter	Unassigned function
Bbr_1330	Hypothetical RNA binding protein	Bbr_1330	Bbr_1330		Bbr_1330			J	Translation related functions	Translation, ribosomal structure and biogenesis
Bbr_1331	Conserved hypothetical membrane spanning protein	Bbr_1331	Bbr_1331					S	Unassigned function	Unassigned function
Bbr_1332	Conserved hypothetical protein						Bbr_1332	S	Unassigned function	Unassigned function
Bbr_1333	conserved protein with hydroxyacid dehydrogenase catalytic domain	Bbr_1333	Bbr_1333					S	Unassigned function	Unassigned function
Bbr_1334	Transporter, member of MFS	Bbr_1334	Bbr_1334					S	MFS transporter	Unassigned function
Bbr_1335							Bbr_1335	S	Unassigned function	Unassigned function
Bbr_1336							Bbr_1336	S	Unassigned function	Unassigned function
Bbr_1337	AAA family ATPase	Bbr_1337	Bbr_1337					L	DNA related functions	DNA, replication, recombination and repair
Bbr_1338	DEAD/DEAH box-like helicase	Bbr_1338	Bbr_1338	Bbr_1338	Bbr_1338			L	DNA related functions	DNA, replication, recombination and repair
Bbr_1339	Conserved hypothetical protein with DUF344 domain	Bbr_1339	Bbr_1339					S	Unassigned function	Unassigned function
Bbr_1340	Multiple substrate aminotransferase (MsaT) containing domain of GntR family	Bbr_1340	Bbr_1340					S	Unassigned function	Unassigned function
Bbr_1341	Lysine exporter protein	Bbr_1341	Bbr_1341					R	General function prediction only	General function prediction only
Bbr_1342	Conserved hypothetical secreted protein, possible acid phosphatase	Bbr_1342	Bbr_1342					I	lipids metabolism	Lipid transport and metabolism
Bbr_1343	Glutamate transport system permease protein gluD	Bbr_1343	Bbr_1343					E	Permease	Amino acid transport and metabolism
Bbr_1344	Glutamate transport system permease protein gluC	Bbr_1344	Bbr_1344	Bbr_1344	Bbr_1344			E	Permease	Amino acid transport and metabolism
Bbr_1345	Glutamate-binding protein gluB	Bbr_1345	Bbr_1345					E	Amino acid related functions	Amino acid transport and metabolism
Bbr_1346	Glutamate transport ATP-binding protein gluA	Bbr_1346						E	Permease	Amino acid transport and metabolism
Bbr_1347	Conserved hypothetical protein with YbaK / prolyl-tRNA synthetases associated domain	Bbr_1347	Bbr_1347					S	Unassigned function	Unassigned function
Bbr_1348	Aspartyl-tRNA synthetase	Bbr_1348	Bbr_1348		Bbr_1348	Bbr_1348		J	tRNA synthetase	Translation, ribosomal structure and biogenesis
Bbr_1349	Histidyl-tRNA synthetase	Bbr_1349	Bbr_1349		Bbr_1349	Bbr_1349		J	tRNA synthetase	Translation, ribosomal structure and biogenesis
Bbr_1350	Conserved hypothetical protein with DUF349 domain	Bbr_1350	Bbr_1350		Bbr_1350			S	Unassigned function	Unassigned function
Bbr_1351	Calcineurin-like phosphoesterase						Bbr_1351	F	Nucleotide related functions	Nucleotide transport and metabolism
Bbr_1352	Creatininase						Bbr_1352	E	proline arginine	Amino acid transport and metabolism
Bbr_1353	Proline/betaine transporter	Bbr_1353						E	Permease	Amino acid transport and metabolism
Bbr_1354	Transcriptional regulator						Bbr_1354	K	Transcriptional regulator	Transcription
Bbr_1355	Cytosine deaminase						Bbr_1355	F	pyrimidine metabolism - proline arginine	Nucleotide transport and metabolism
Bbr_1356	Negative regulator of genetic competence clpC/mecB	Bbr_1356				Bbr_1356		O	Posttranslational modification, protein turnover, chaperones	Posttranslational modification, protein turnover, chaperones
Bbr_1357	Universal stress protein family	Bbr_1357	Bbr_1357					T	Signal transduction related functions	Signal transduction mechanisms
Bbr_1358	Conserved hypothetical protein	Bbr_1358	Bbr_1358		Bbr_1358			S	Unassigned function	Unassigned function
Bbr_1359	Cold shock protein	Bbr_1359	Bbr_1359					L	DNA related functions	DNA, replication, recombination and repair
Bbr_1360	Two component system histidine kinase	Bbr_1360						T	two-component system	Signal transduction mechanisms
Bbr_1361	Two-component response regulator	Bbr_1361						T	two-component system	Signal transduction mechanisms
Bbr_1362	Conserved hypothetical membrane spanning protein	Bbr_1362	Bbr_1362	Bbr_1362	Bbr_1362			S	Unassigned function	Unassigned function
Bbr_1363	Conserved hypothetical protein with DUF909 domain	Bbr_1363	Bbr_1363		Bbr_1363			S	Unassigned function	Unassigned function
Bbr_1364	60 kDa chaperonin GroEL	Bbr_1364	Bbr_1364	Bbr_1364	Bbr_1364	Bbr_1364		O	Posttranslational modification, protein turnover, chaperones	Posttranslational modification, protein turnover, chaperones
Bbr_1365	Cold shock protein						Bbr_1365	L	DNA related functions	DNA, replication, recombination and repair
Bbr_1366	Conserved hypothetical protein	Bbr_1366	Bbr_1366	Bbr_1366	Bbr_1366			S	Unassigned function	Unassigned function
Bbr_1367	Uracil-DNA glycosylase	Bbr_1367	Bbr_1367		Bbr_1367			L	repair	DNA, replication, recombination and repair
Bbr_1368	MoxR protein	Bbr_1368						R	General function prediction only	General function prediction only
Bbr_1369	Conserved hypothetical protein	Bbr_1369	Bbr_1369	Bbr_1369	Bbr_1369			R	General function prediction only	General function prediction only
Bbr_1370	Conserved hypothetical protein	Bbr_1370	Bbr_1370		Bbr_1370			S	Unassigned function	Unassigned function
Bbr_1371	Conserved hypothetical membrane spanning protein	Bbr_1371	Bbr_1371	Bbr_1371	Bbr_1371			S	Unassigned function	Unassigned function
Bbr_1372	Conserved hypothetical membrane spanning protein with a von Willebrand factor type A domain	Bbr_1372	Bbr_1372	Bbr_1372	Bbr_1372			R	General function prediction only	General function prediction only
Bbr_1373	Conserved hypothetical secreted protein	Bbr_1373	Bbr_1373		Bbr_1373			S	Unassigned function	Unassigned function
Bbr_1374	Conserved hypothetical protein						Bbr_1374	S	Unassigned function	Unassigned function
Bbr_1375	Conserved hypothetical protein	Bbr_1375	Bbr_1375		Bbr_1375			S	Unassigned function	Unassigned function
Bbr_1376	Permease protein of ABC transporter system	Bbr_1376						S	Unassigned function	Unassigned function
Bbr_1377	Adenylosuccinate lyase	Bbr_1377	Bbr_1377	Bbr_1377	Bbr_1377	Bbr_1377		F	purine metabolism - alanine aspartate glutamate	Nucleotide transport and metabolism
Bbr_1378	Conserved hypothetical membrane spanning protein in uncharacterized protein UPF0104 family	Bbr_1378	Bbr_1378		Bbr_1378	Bbr_1378		S	Unassigned function	Unassigned function
Bbr_1379	DNA-binding protein HU	Bbr_1379	Bbr_1379	Bbr_1379	Bbr_1379	Bbr_1379		L	DNA related functions	DNA, replication, recombination and repair
Bbr_1380	Conserved hypothetical protein with DUF275 domain	Bbr_1380	Bbr_1380		Bbr_1380			S	Unassigned function	Unassigned function
Bbr_1381	Conserved hypothetical protein with DUF797 domain	Bbr_1381	Bbr_1381		Bbr_1381	Bbr_1381		S	Unassigned function	Unassigned function
Bbr_1382	Inositol monophosphatase family protein	Bbr_1382	Bbr_1382		Bbr_1382	Bbr_1382		P	inositol phosphate	Inorganic ion transport and metabolism
Bbr_1383	Conserved hypothetical protein with DUF275 domain	Bbr_1383	Bbr_1383		Bbr_1383			S	Unassigned function	Unassigned function
Bbr_1384	Ribulose-phosphate 3-epimerase	Bbr_1384	Bbr_1384					G	pentose phosphate	Carbohydrate transport and metabolism
Bbr_1385	PTS system, fructose-like enzyme IIC component	Bbr_1385	Bbr_1385					G	PTS transporter (fructose)	Carbohydrate transport and metabolism
Bbr_1386	PTS system, fructose-like IIB component	Bbr_1386	Bbr_1386					G	PTS transporter (fructose)	Carbohydrate transport and metabolism
Bbr_1387	PTS system, fructose-like IIA component						Bbr_1387	G	PTS transporter (fructose)	Carbohydrate transport and metabolism
Bbr_1388	Nitrogen regulatory IIA (Enzyme IIA-NTR) (Phosphotransferase enzyme II, A component) transcription regulator protein	Bbr_1388	Bbr_1388					G	fructose metabolism	Carbohydrate transport and metabolism
Bbr_1389	Transcription antiterminator, BglG family	Bbr_1389	Bbr_1389					K	Transcriptional regulator	Transcription
Bbr_1390	Haloacid dehalogenase-like hydrolase (HAD superfamily)	Bbr_1390						R	General function prediction only	General function prediction only
Bbr_1391	AAA family ATPase	Bbr_1391	Bbr_1391		Bbr_1391			O	Posttranslational modification, protein turnover, chaperones	Posttranslational modification, protein turnover, chaperones
Bbr_1392	DedA family protein	Bbr_1392	Bbr_1392					S	Unassigned function	Unassigned function
Bbr_1393	Phosphoserine phosphatase	Bbr_1393	Bbr_1393		Bbr_1393			E	glycine serine threonine	Amino acid transport and metabolism
Bbr_1394	Primosomal protein N'	Bbr_1394	Bbr_1394		Bbr_1394	Bbr_1394		L	Replication	DNA, replication, recombination and repair
Bbr_1395	Haloacid dehalogenase-like hydrolase (HAD superfamily)	Bbr_1395						R	General function prediction only	General function prediction only
Bbr_1396	Methionyl-tRNA formyltransferase	Bbr_1396	Bbr_1396		Bbr_1396	Bbr_1396		J	tRNA-dihydrouridine synthase	Translation, ribosomal structure and biogenesis
Bbr_1397	Dihydroxy-acid dehydratase	Bbr_1397	Bbr_1397		Bbr_1397			E	valine leucine isoleucine biosynthesis	Amino acid transport and metabolism
Bbr_1398	DNA-directed RNA polymerase omega chain	Bbr_1398	Bbr_1398	Bbr_1398	Bbr_1398			K	RNA polymerase	Transcription
Bbr_1399	S-adenosylmethionine synthetase	Bbr_1399	Bbr_1399		Bbr_1399	Bbr_1399		H	cysteine methionine	Coenzyme transport and metabolism
Bbr_1400	Fic family protein					Bbr_1400	Bbr_1400	S	Unassigned function	Unassigned function
Bbr_1401	Transposase	Bbr_1401						L	recombination (mobile elements)	DNA, replication, recombination and repair
Bbr_1402	Transposase	Bbr_1402						L	recombination (mobile elements)	DNA, replication, recombination and repair
Bbr_1403	Transposase	Bbr_1403						L	recombination (mobile elements)	DNA, replication, recombination and repair
Bbr_1404	Transposase	Bbr_1404						L	recombination (mobile elements)	DNA, replication, recombination and repair
Bbr_1405	CRISPR-associated protein Cas2						Bbr_1405	V	Defence mechanism	Defence mechanism
Bbr_1406	CRISPR-associated protein Cas1						Bbr_1406	V	Defence mechanism	Defence mechanism
Bbr_1407	CRISPR-associated protein Cas4						Bbr_1407	V	Defence mechanism	Defence mechanism
Bbr_1408	CRISPR-associated protein						Bbr_1408	V	Defence mechanism	Defence mechanism
Bbr_1409	CRISPR-associated protein						Bbr_1409	V	Defence mechanism	Defence mechanism
Bbr_1410	CRISPR-associated protein						Bbr_1410	V	Defence mechanism	Defence mechanism
Bbr_1411	CRISPR-associated helicase Cas3						Bbr_1411	V	Defence mechanism	Defence mechanism
Bbr_1412	Transposase	Bbr_1412						L	recombination (mobile elements)	DNA, replication, recombination and repair
Bbr_1413	Transposase	Bbr_1413						L	recombination (mobile elements)	DNA, replication, recombination and repair
Bbr_1414	Isoleucyl-tRNA synthetase	Bbr_1414	Bbr_1414		Bbr_1414	Bbr_1414		J	tRNA synthetase	Translation, ribosomal structure and biogenesis
Bbr_1415	Ribokinase	Bbr_1415						G	pentose phosphate	Carbohydrate transport and metabolism
Bbr_1416	Ribose transport system permease protein rbsD						Bbr_1416	G	Permease	Carbohydrate transport and metabolism
Bbr_1417	D-ribose-binding protein rbsB						Bbr_1417	G	Permease	Carbohydrate transport and metabolism
Bbr_1418	Ribose transport system permease protein rbsC	Bbr_1418						G	Permease	Carbohydrate transport and metabolism
Bbr_1419	Ribose transport ATP-binding protein rbsA	Bbr_1419						G	Permease	Carbohydrate transport and metabolism
Bbr_1420	Transcriptional regulator, LacI family	Bbr_1420						K	Transcriptional regulator	Transcription
Bbr_1421	Conserved hypothetical membrane spanning protein						Bbr_1421	S	Unassigned function	Unassigned function
Bbr_1422	pfkB family carbohydrate kinase						Bbr_1422	G	sugar kinase	Carbohydrate transport and metabolism
Bbr_1423	NADH-dependent butanol dehydrogenase 1						Bbr_1423	S	Unassigned function	Unassigned function
Bbr_1424	Phosphoglycolate phosphatase						Bbr_1424	R	General function prediction only	General function prediction only
Bbr_1425	Inosine-uridine preferring nucleoside hydrolase	Bbr_1425	Bbr_1425					F	Nucleotide related functions	Nucleotide transport and metabolism
Bbr_1426	pfkB family carbohydrate kinase						Bbr_1426	G	sugar kinase	Carbohydrate transport and metabolism
Bbr_1427	N-(5'-phosphoribosyl)anthranilate isomerase						Bbr_1427	E	phenylalanine tyrosine tryptophan	Amino acid transport and metabolism
Bbr_1428	Cobalt transport ATP-binding protein cbiO	Bbr_1428						P	ABC transporter	Inorganic ion transport and metabolism
Bbr_1429	Cobalt transport ATP-binding protein cbiO	Bbr_1429						P	ABC transporter	Inorganic ion transport and metabolism
Bbr_1430	Cobalt transport protein cbiQ						Bbr_1430	P	Permease	Inorganic ion transport and metabolism
Bbr_1431	Conserved hypothetical membrane spanning protein						Bbr_1431	S	ABC transporter	Unassigned function
Bbr_1432	Ribokinase						Bbr_1432	K	pentose phosphate	Transcription
Bbr_1433	ATP-binding protein of ABC transporter system	Bbr_1433						V	ABC transporter	Defence mechanism
Bbr_1434	ATP-binding protein of ABC transporter system	Bbr_1434						V	ABC transporter	Defence mechanism
Bbr_1435	Transcriptional regulator, MarR family	Bbr_1435	Bbr_1435		Bbr_1435			K	Transcriptional regulator	Transcription
Bbr_1436							Bbr_1436	S	Unassigned function	Unassigned function
Bbr_1437	Conserved hypothetical protein						Bbr_1437	S	Unassigned function	Unassigned function
Bbr_1438	Glucan 1,3-beta-glucosidase	Bbr_1438	Bbr_1438					G	Glycosyl hydrolases	Carbohydrate transport and metabolism
Bbr_1439	Conserved hypothetical protein	Bbr_1439	Bbr_1439			Bbr_1439		S	Unassigned function	Unassigned function
Bbr_1440	Nucleotidyltransferase	Bbr_1440	Bbr_1440					J	tRNA synthetase	Translation, ribosomal structure and biogenesis
Bbr_1441	Conserved hypothetical protein						Bbr_1441	S	Unassigned function	Unassigned function
Bbr_1442	Beta-glucosidase	Bbr_1442						G	Glycosyl hydrolases	Carbohydrate transport and metabolism
Bbr_1443	Transcriptional regulator, TetR family	Bbr_1443						K	Transcriptional regulator	Transcription
Bbr_1444	Glutamate--cysteine ligase	Bbr_1444	Bbr_1444		Bbr_1444			E	Amino acid related functions	Amino acid transport and metabolism
Bbr_1445	Activator of (R)-2-hydroxyglutaryl-CoA dehydratase	Bbr_1445	Bbr_1445					I	lipids metabolism	Lipid transport and metabolism
Bbr_1446	Anaerobic ribonucleoside-triphosphate reductase activating protein	Bbr_1446	Bbr_1446		Bbr_1446			O	Posttranslational modification, protein turnover, chaperones	Posttranslational modification, protein turnover, chaperones
Bbr_1447	Anaerobic ribonucleoside-triphosphate reductase	Bbr_1447	Bbr_1447	Bbr_1447	Bbr_1447			F	purine - pyrimidine metabolism	Nucleotide transport and metabolism
Bbr_1448	Exodeoxyribonuclease VII large subunit	Bbr_1448	Bbr_1448	Bbr_1448	Bbr_1448	Bbr_1448		L	repair	DNA, replication, recombination and repair
Bbr_1449	Exodeoxyribonuclease VII small subunit	Bbr_1449	Bbr_1449		Bbr_1449			L	repair	DNA, replication, recombination and repair
Bbr_1450	NAD(P)H oxidoreductase	Bbr_1450	Bbr_1450					R	General function prediction only	General function prediction only
Bbr_1451	long chain fatty acid CoA ligase	Bbr_1451						I	fatty acids degradation	Lipid transport and metabolism
Bbr_1452	Large-conductance mechanosensitive channel	Bbr_1452	Bbr_1452		Bbr_1452			S	Permease	Unassigned function
Bbr_1453	Conserved hypothetical protein with nucleoside deoxyribosyltransferase (ntd) domain	Bbr_1453	Bbr_1453					F	Nucleotide related functions	Nucleotide transport and metabolism
Bbr_1454	Conserved hypothetical membrane spanning protein with Endonuclease/Exonuclease/phosphatase family domain	Bbr_1454	Bbr_1454					S	Unassigned function	Unassigned function
Bbr_1455	Exopolyphosphatase	Bbr_1455	Bbr_1455					F	purine metabolism	Nucleotide transport and metabolism
Bbr_1456	Aminotransferase	Bbr_1456	Bbr_1456					E	Amino acid related functions	Amino acid transport and metabolism
Bbr_1457	NAD-dependent oxidoreductase	Bbr_1457	Bbr_1457					R	General function prediction only	General function prediction only
Bbr_1458	DNA mismatch endonuclease, patch repair protein	Bbr_1458	Bbr_1458		Bbr_1458			L	repair	DNA, replication, recombination and repair
Bbr_1459	Acetyltransferase	Bbr_1459	Bbr_1459					S	Unassigned function	Unassigned function
Bbr_1460	Helicase	Bbr_1460	Bbr_1460		Bbr_1460			L	DNA related functions	DNA, replication, recombination and repair
Bbr_1461	2,3,4,5-tetrahydropyridine-2-carboxylate N-succinyltransferase	Bbr_1461	Bbr_1461		Bbr_1461			E	lysine biosynthesis	Amino acid transport and metabolism
Bbr_1462	Citrate synthase	Bbr_1462	Bbr_1462		Bbr_1462			C	citrate cycle	Energy production and conversion
Bbr_1463	Methionine aminopeptidase	Bbr_1463	Bbr_1463		Bbr_1463	Bbr_1463		J	Translation related functions	Translation, ribosomal structure and biogenesis
Bbr_1464	Conserved hypothetical membrane spanning protein	Bbr_1464	Bbr_1464		Bbr_1464			S	Unassigned function	Unassigned function
Bbr_1465	Zinc metalloprotease	Bbr_1465	Bbr_1465	Bbr_1465	Bbr_1465			O	Posttranslational modification, protein turnover, chaperones	Posttranslational modification, protein turnover, chaperones
Bbr_1466	Single-strand DNA binding protein	Bbr_1466	Bbr_1466		Bbr_1466			L	repair	DNA, replication, recombination and repair
Bbr_1467	Prolyl-tRNA synthetase	Bbr_1467	Bbr_1467	Bbr_1467	Bbr_1467	Bbr_1467		J	tRNA synthetase	Translation, ribosomal structure and biogenesis
Bbr_1468							Bbr_1468	S	Unassigned function	Unassigned function
Bbr_1469							Bbr_1469	S	Unassigned function	Unassigned function
Bbr_1470	Helicase	Bbr_1470	Bbr_1470					L	DNA related functions	DNA, replication, recombination and repair
Bbr_1471	Oligoribonuclease	Bbr_1471	Bbr_1471		Bbr_1471	Bbr_1471		A	RNA degradation	RNA processing and modification
Bbr_1472	Inosine-5'-monophosphate dehydrogenase	Bbr_1472	Bbr_1472		Bbr_1472	Bbr_1472		F	purine metabolism	Nucleotide transport and metabolism
Bbr_1473	Undecaprenyl-phosphate alpha-N-acetylglucosaminephosphotransferase	Bbr_1473	Bbr_1473	Bbr_1473	Bbr_1473	Bbr_1473		M	Cell wall associated functions	Cell wall/membrane/envelope biogenesis
Bbr_1474	Sua5/YciO/YrdC/YwlC family protein	Bbr_1474	Bbr_1474	Bbr_1474	Bbr_1474	Bbr_1474		J	Translation related functions	Translation, ribosomal structure and biogenesis
Bbr_1475	Branched-chain amino acid transport ATP-binding protein livF	Bbr_1475						E	ABC transporter	Amino acid transport and metabolism
Bbr_1476	Branched-chain amino acid transport ATP-binding protein livG	Bbr_1476						E	ABC transporter	Amino acid transport and metabolism
Bbr_1477	Branched-chain amino acid transport system permease protein livM	Bbr_1477	Bbr_1477					E	ABC transporter	Amino acid transport and metabolism
Bbr_1478	Branched-chain amino acid transport system permease protein livH	Bbr_1478	Bbr_1478					E	ABC transporter	Amino acid transport and metabolism
Bbr_1479	Leucine-, isoleucine-, valine-, threonine-, and alanine-binding protein	Bbr_1479	Bbr_1479					E	ABC transporter	Amino acid transport and metabolism
Bbr_1480	Peptide release factor-glutamine N5-methyltransferase	Bbr_1480	Bbr_1480	Bbr_1480	Bbr_1480	Bbr_1480		J	Translation related functions	Translation, ribosomal structure and biogenesis
Bbr_1481	Bacterial Peptide Chain Release Factor 1 (RF-1)	Bbr_1481	Bbr_1481	Bbr_1481	Bbr_1481	Bbr_1481		J	Translation	Translation, ribosomal structure and biogenesis
Bbr_1482	LSU ribosomal protein L31P	Bbr_1482				Bbr_1482		J	ribosome	Translation, ribosomal structure and biogenesis
Bbr_1483	Multidrug resistance protein B	Bbr_1483						V	Defence mechanism	Defence mechanism
Bbr_1484	Conserved hypothetical protein	Bbr_1484	Bbr_1484					S	Unassigned function	Unassigned function
Bbr_1485	Peptide deformylase	Bbr_1485	Bbr_1485					J	Translation related functions	Translation, ribosomal structure and biogenesis
Bbr_1486	2,5-diketo-D-gluconic acid reductase	Bbr_1486						R	General function prediction only	General function prediction only
Bbr_1487	Conserved hypothetical protein, marR family	Bbr_1487	Bbr_1487					S	Unassigned function	Unassigned function
Bbr_1488	Glucokinase/Xylose repressor	Bbr_1488	Bbr_1488					G	glycolysis/gluconeogenesis - galactose - starch - amino sugars	Carbohydrate transport and metabolism
Bbr_1489	Conserved hypothetical membrane spanning protein, MFS member	Bbr_1489	Bbr_1489					S	Unassigned function	Unassigned function
Bbr_1490	ATP-binding protein of ABC transporter system	Bbr_1490	Bbr_1490		Bbr_1490	Bbr_1490		S	ABC transporter	Unassigned function
Bbr_1491		Bbr_1491	Bbr_1491	Bbr_1491	Bbr_1491			I	fatty acids biosynthesis	Lipid transport and metabolism
Bbr_1492	Conserved hypothetical membrane spanning protein	Bbr_1492	Bbr_1492	Bbr_1492	Bbr_1492			S	Unassigned function	Unassigned function
Bbr_1493	Dihydroneopterin aldolase/2-amino-4-hydroxy-6-hydroxymethyldihydropteridine pyrophosphokinase	Bbr_1493	Bbr_1493		Bbr_1493			H	folate	Coenzyme transport and metabolism
Bbr_1494	Dihydropteroate synthase	Bbr_1494	Bbr_1494					H	coenzyme related functions	Coenzyme transport and metabolism
Bbr_1495	GTP cyclohydrolase I	Bbr_1495	Bbr_1495					H	folate	Coenzyme transport and metabolism
Bbr_1496	Cell division protein ftsH	Bbr_1496	Bbr_1496					O	Posttranslational modification, protein turnover, chaperones	Posttranslational modification, protein turnover, chaperones
Bbr_1497	Hypoxanthine-guanine phosphoribosyltransferase	Bbr_1497	Bbr_1497	Bbr_1497	Bbr_1497			F	purine metabolism	Nucleotide transport and metabolism
Bbr_1498	tRNA(Ile)-lysidine synthetase TilS	Bbr_1498	Bbr_1498		Bbr_1498	Bbr_1498		J	tRNA synthetase	Translation, ribosomal structure and biogenesis
Bbr_1499	Conserved hypothetical secreted protein with D-Ala-D-Ala carboxypeptidase 3 (S13) domain	Bbr_1499	Bbr_1499		Bbr_1499			M	Cell wall associated functions	Cell wall/membrane/envelope biogenesis
Bbr_1500	Conserved hypothetical membrane spanning protein	Bbr_1500	Bbr_1500					S	Unassigned function	Unassigned function
Bbr_1501	ATP-binding protein of ABC transporter system	Bbr_1501						V	ABC transporter	Defence mechanism
Bbr_1502	N-acetylglucosaminyltransferase	Bbr_1502	Bbr_1502		Bbr_1502	Bbr_1502		M	Cell wall associated functions	Cell wall/membrane/envelope biogenesis
Bbr_1503	Conserved hypothetical membrane spanning protein with DUF20 domain	Bbr_1503	Bbr_1503	Bbr_1503	Bbr_1503			R	General function prediction only	General function prediction only
Bbr_1504	Glycosyltransferase	Bbr_1504	Bbr_1504		Bbr_1504			M	Cell wall associated functions	Cell wall/membrane/envelope biogenesis
Bbr_1505	Lactaldehyde reductase	Bbr_1505	Bbr_1505					C	Energy production conversion related functions	Energy production and conversion
Bbr_1506	Cyclopropane-fatty-acyl-phospholipid synthase	Bbr_1506	Bbr_1506					I	lipids metabolism	Lipid transport and metabolism
Bbr_1507	tRNA (m(7)G46) methyltransferase	Bbr_1507	Bbr_1507		Bbr_1507			J	tRNA-dihydrouridine synthase	Translation, ribosomal structure and biogenesis
Bbr_1508	Xre transcriptional regulator						Bbr_1508	K	Transcriptional regulator	Transcription
Bbr_1509	hypothetical protein	Bbr_1509						S	Unassigned function	Unassigned function
Bbr_1510	WhiB-like transcription factor	Bbr_1510						K	Transcriptional regulator	Transcription
Bbr_1511	Transposase	Bbr_1511						L	recombination (mobile elements)	DNA, replication, recombination and repair
Bbr_1512	Transposase	Bbr_1512						L	recombination (mobile elements)	DNA, replication, recombination and repair
Bbr_1513	Chromosome partitioning protein parA	Bbr_1513						D	Cell cycle control, cell division, chromosome partitioning	Cell cycle control, cell division, chromosome partitioning
Bbr_1514	Conserved hypothetical protein						Bbr_1514	S	Unassigned function	Unassigned function
Bbr_1515	ATP-binding protein of ABC transporter system						Bbr_1515	S	ABC transporter	Unassigned function
Bbr_1516	Acetyltransferase (GNAT) family						Bbr_1516	R	General function prediction only	General function prediction only
Bbr_1517	Phosphoserine phosphatase						Bbr_1517	E	glycine serine threonine	Amino acid transport and metabolism
Bbr_1518	Cell surface protein	Bbr_1518						M	Cell wall associated functions	Cell wall/membrane/envelope biogenesis
Bbr_1519	Multidrug-efflux transporter 2 regulator						Bbr_1519	S	Permease	Unassigned function
Bbr_1520	Penicillin acylase, bile salt hydrolase						Bbr_1520	M	Cell wall associated functions	Cell wall/membrane/envelope biogenesis
Bbr_1521	Hypothetical secreted protein						Bbr_1521	S	Unassigned function	Unassigned function
Bbr_1522	Hypothetical protein						Bbr_1522	S	Unassigned function	Unassigned function
Bbr_1523	MerR family regulatory protein					Bbr_1523	Bbr_1523	K	Transcriptional regulator	Transcription
Bbr_1524	Conserved hypothetical protein						Bbr_1524	S	Unassigned function	Unassigned function
Bbr_1525	Hypothetical protein						Bbr_1525	S	Unassigned function	Unassigned function
Bbr_1526	Transposase	Bbr_1526						L	recombination (mobile elements)	DNA, replication, recombination and repair
Bbr_1527	Conserved hypothetical membrane spanning protein						Bbr_1527	S	Unassigned function	Unassigned function
Bbr_1528	Conserved hypothetical membrane spanning protein						Bbr_1528	S	Unassigned function	Unassigned function
Bbr_1529	Hypothetical protein						Bbr_1529	S	Unassigned function	Unassigned function
Bbr_1530	Conserved hypothetical protein with CHAP and transglycosylase SLT domains						Bbr_1530	R	General function prediction only	General function prediction only
Bbr_1531	Conserved hypothetical protein						Bbr_1531	S	Unassigned function	Unassigned function
Bbr_1532	DNA processing chain A					Bbr_1532	Bbr_1532	S	Unassigned function	Unassigned function
Bbr_1533	Hypothetical protein						Bbr_1533	S	Unassigned function	Unassigned function
Bbr_1534	ATP-dependent DNA helicase rep				Bbr_1534		Bbr_1534	L	repair	DNA, replication, recombination and repair
Bbr_1535	Conserved hypothetical protein with ABC transporter domain						Bbr_1535	S	ABC transporter	Unassigned function
Bbr_1536	TraG/TraD family						Bbr_1536	U	Translocation	Intracellular trafficking, secretion, and vesicular transport
Bbr_1537	Hypothetical protein						Bbr_1537	S	Unassigned function	Unassigned function
Bbr_1538	Hypothetical protein						Bbr_1538	S	Unassigned function	Unassigned function
Bbr_1539	Conserved hypothetical protein						Bbr_1539	S	Unassigned function	Unassigned function
Bbr_1540	Transposase	Bbr_1540						L	recombination (mobile elements)	DNA, replication, recombination and repair
Bbr_1541	Transposase	Bbr_1541						L	recombination (mobile elements)	DNA, replication, recombination and repair
Bbr_1542	Hypothetical protein	Bbr_1542						S	Unassigned function	Unassigned function
Bbr_1543	Hypothetical protein	Bbr_1543						S	Unassigned function	Unassigned function
Bbr_1544	Relaxase						Bbr_1544	U	Translocation	Intracellular trafficking, secretion, and vesicular transport
Bbr_1545	mobilization protein						Bbr_1545	S	Unassigned function	Unassigned function
Bbr_1546	hypothetical protein						Bbr_1546	R	General function prediction only	General function prediction only
Bbr_1547	Conserved hypothetical protein						Bbr_1547	S	Unassigned function	Unassigned function
Bbr_1548	Integrase protein						Bbr_1548	L	recombination (mobile elements)	DNA, replication, recombination and repair
Bbr_1549							Bbr_1549	S	Unassigned function	Unassigned function
Bbr_1550	Hypothetical protein						Bbr_1550	S	Unassigned function	Unassigned function
Bbr_1551	Galactoside symporter	Bbr_1551						G	Permease	Carbohydrate transport and metabolism
Bbr_1552	Beta-galactosidase	Bbr_1552						G	Glycosyl hydrolases	Carbohydrate transport and metabolism
Bbr_1553	Transcriptional regulator, LacI family	Bbr_1553						K	Transcriptional regulator	Transcription
Bbr_1554	Solute-binding protein of ABC transporter system (lactose)	Bbr_1554						G	ABC transporter	Carbohydrate transport and metabolism
Bbr_1555	NagC/XylR-type transciptional regulator						Bbr_1555	K	Transcriptional regulator	Transcription
Bbr_1556	Beta-N-acetylhexosaminidase	Bbr_1556						G	Glycosyl hydrolases	Carbohydrate transport and metabolism
Bbr_1557							Bbr_1557	S	Unassigned function	Unassigned function
Bbr_1558	Permease protein of ABC transporter system	Bbr_1558	Bbr_1558					V	ABC transporter	Defence mechanism
Bbr_1559	permease protein of ABC transporter system	Bbr_1559	Bbr_1559					V	ABC transporter	Defence mechanism
Bbr_1560	ATP-binding protein of ABC transporter system	Bbr_1560						V	ABC transporter	Defence mechanism
Bbr_1561							Bbr_1561	S	Unassigned function	Unassigned function
Bbr_1562	Protein tyrosine phosphatase	Bbr_1562	Bbr_1562	Bbr_1562	Bbr_1562			T	Signal transduction related functions	Signal transduction mechanisms
Bbr_1563	Dihydrofolate reductase	Bbr_1563	Bbr_1563	Bbr_1563	Bbr_1563	Bbr_1563		H	folate	Coenzyme transport and metabolism
Bbr_1564	Thymidylate synthase	Bbr_1564	Bbr_1564	Bbr_1564	Bbr_1564	Bbr_1564		F	pyrimidine metabolism - folate	Nucleotide transport and metabolism
Bbr_1565	Conserved hypothetical protein, OsmC-like protein	Bbr_1565	Bbr_1565	Bbr_1565	Bbr_1565			O	Posttranslational modification, protein turnover, chaperones	Posttranslational modification, protein turnover, chaperones
Bbr_1566	Universal stress protein family	Bbr_1566	Bbr_1566	Bbr_1566	Bbr_1566			T	Signal transduction related functions	Signal transduction mechanisms
Bbr_1567	Conserved hypothetical secreted protein with NlpC/P60 family domain						Bbr_1567	M	Cell wall associated functions	Cell wall/membrane/envelope biogenesis
Bbr_1568	Conserved hypothetical secreted protein with NlpC/P60 family domain	Bbr_1568	Bbr_1568					M	Cell wall associated functions	Cell wall/membrane/envelope biogenesis
Bbr_1569	Conserved hypothetical protein with CHAP domain	Bbr_1569	Bbr_1569			Bbr_1569		R	General function prediction only	General function prediction only
Bbr_1570	Phosphoserine aminotransferase	Bbr_1570	Bbr_1570		Bbr_1570			E	glycine serine threonine	Amino acid transport and metabolism
Bbr_1571	Conserved hypothetical membrane spanning protein	Bbr_1571	Bbr_1571		Bbr_1571			S	Unassigned function	Unassigned function
Bbr_1572	Sensor-like histidine kinase senX3	Bbr_1572	Bbr_1572		Bbr_1572			T	two-component system	Signal transduction mechanisms
Bbr_1573	Phosphate transport system protein phoU-like protein	Bbr_1573	Bbr_1573		Bbr_1573	Bbr_1573		P	Permease	Inorganic ion transport and metabolism
Bbr_1574	Phosphoglycerate mutase	Bbr_1574	Bbr_1574		Bbr_1574	Bbr_1574		G	carbohydrate related functions	Carbohydrate transport and metabolism
Bbr_1575	1,4-dihydroxy-2-naphthoate polyprenyltransferase	Bbr_1575	Bbr_1575		Bbr_1575			H	coenzyme related functions	Coenzyme transport and metabolism
Bbr_1576	Lysyl-tRNA synthetase	Bbr_1576	Bbr_1576	Bbr_1576	Bbr_1576	Bbr_1576		J	tRNA synthetase	Translation, ribosomal structure and biogenesis
Bbr_1577	transporter, member of MFS	Bbr_1577	Bbr_1577		Bbr_1577			G	MFS transporter	Carbohydrate transport and metabolism
Bbr_1578	Conserved hypothetical protein with TPR domain	Bbr_1578	Bbr_1578		Bbr_1578			R	General function prediction only	General function prediction only
Bbr_1579	Conserved hypothetical protein	Bbr_1579	Bbr_1579		Bbr_1579			S	Unassigned function	Unassigned function
Bbr_1580	Conserved hypothetical membrane spanning protein	Bbr_1580	Bbr_1580					R	General function prediction only	General function prediction only
Bbr_1581	Conserved hypothetical membrane spanning protein	Bbr_1581	Bbr_1581					S	Unassigned function	Unassigned function
Bbr_1582	Conserved hypothetical membrane spanning protein with PspC domain	Bbr_1582	Bbr_1582		Bbr_1582			R	General function prediction only	General function prediction only
Bbr_1583	Histidine kinase sensor of two component system	Bbr_1583	Bbr_1583		Bbr_1583			T	two-component system	Signal transduction mechanisms
Bbr_1584	Response regulator of two-component system	Bbr_1584	Bbr_1584		Bbr_1584			T	two-component system	Signal transduction mechanisms
Bbr_1585	UDP-glucose 4-epimerase	Bbr_1585	Bbr_1585					M	galactose metabolism - amino sugars	Cell wall/membrane/envelope biogenesis
Bbr_1586	phosphotransferase family	Bbr_1586	Bbr_1586					S	Unassigned function	Unassigned function
Bbr_1587	lacto-N-biose phorylase	Bbr_1587	Bbr_1587					G	carbohydrate related functions	Carbohydrate transport and metabolism
Bbr_1588	Permease protein of ABC transporter system for sugars	Bbr_1588						G	ABC transporter	Carbohydrate transport and metabolism
Bbr_1589	Permease protein of ABC transporter system for sugars						Bbr_1589	G	ABC transporter	Carbohydrate transport and metabolism
Bbr_1590	Solute-binding protein of ABC transporter system for sugars	Bbr_1590	Bbr_1590					G	ABC transporter	Carbohydrate transport and metabolism
Bbr_1591	Seryl-tRNA synthetase	Bbr_1591	Bbr_1591	Bbr_1591	Bbr_1591	Bbr_1591		J	tRNA synthetase	Translation, ribosomal structure and biogenesis
Bbr_1592	Conserved hypothetical secreted protein with presumed diacylglycerol kinase catalytic domain	Bbr_1592	Bbr_1592		Bbr_1592			S	Unassigned function	Unassigned function
Bbr_1593	Transcription antiterminator, BglG family					Bbr_1593	Bbr_1593	K	Transcriptional regulator	Transcription
Bbr_1594	PTS system, fructose/glucose-specific IIABC component	Bbr_1594				Bbr_1594		G	PTS transporter	Carbohydrate transport and metabolism
Bbr_1595	Phosphoglucomutase	Bbr_1595	Bbr_1595	Bbr_1595	Bbr_1595			G	carbohydrate related functions	Carbohydrate transport and metabolism
Bbr_1596	Conserved hypothetical protein	Bbr_1596	Bbr_1596					S	Unassigned function	Unassigned function
Bbr_1597	Rrf2 family protein	Bbr_1597	Bbr_1597					S	Unassigned function	Unassigned function
Bbr_1598	Pyridine nucleotide-disulfide oxidoreductase family protein	Bbr_1598	Bbr_1598					C	Energy production conversion related functions	Energy production and conversion
Bbr_1599	Ribonuclease HI	Bbr_1599	Bbr_1599		Bbr_1599	Bbr_1599		L	Replication	DNA, replication, recombination and repair
Bbr_1600	Ribose 5-phosphate isomerase	Bbr_1600	Bbr_1600	Bbr_1600	Bbr_1600	Bbr_1600		G	pentose phosphate	Carbohydrate transport and metabolism
Bbr_1601	hypothetical protein						Bbr_1601	S	Unassigned function	Unassigned function
Bbr_1602	Conserved hypothetical secreted protein	Bbr_1602	Bbr_1602	Bbr_1602	Bbr_1602			S	Unassigned function	Unassigned function
Bbr_1603	DNA repair protein radA	Bbr_1603	Bbr_1603	Bbr_1603	Bbr_1603			O	Posttranslational modification, protein turnover, chaperones	Posttranslational modification, protein turnover, chaperones
Bbr_1604	Riboflavin kinase/FMN adenylyltransferase	Bbr_1604	Bbr_1604		Bbr_1604	Bbr_1604		H	riboflavin utilization (energy metabolism)	Coenzyme transport and metabolism
Bbr_1605	tRNA pseudouridine synthase B	Bbr_1605	Bbr_1605	Bbr_1605	Bbr_1605			J	tRNA synthesis	Translation, ribosomal structure and biogenesis
Bbr_1606	Ribosome-binding factor A	Bbr_1606	Bbr_1606	Bbr_1606	Bbr_1606	Bbr_1606		J	Translation	Translation, ribosomal structure and biogenesis
Bbr_1607	Bacterial Protein Translation Initiation Factor 2 (IF-2)	Bbr_1607	Bbr_1607		Bbr_1607	Bbr_1607		J	Translation	Translation, ribosomal structure and biogenesis
Bbr_1608	N utilization substance protein A	Bbr_1608	Bbr_1608	Bbr_1608	Bbr_1608	Bbr_1608		R	General function prediction only	General function prediction only
Bbr_1609	Conserved hypothetical protein	Bbr_1609	Bbr_1609		Bbr_1609			S	Unassigned function	Unassigned function
Bbr_1610							Bbr_1610	S	Unassigned function	Unassigned function
Bbr_1611	Conserved hypothetical protein in transglutaminase family	Bbr_1611	Bbr_1611					E	Amino acid related functions	Amino acid transport and metabolism
Bbr_1612	Conserved hypothetical protein with DUF404 and DUF407 domains	Bbr_1612	Bbr_1612					S	Unassigned function	Unassigned function
Bbr_1613	tRNA pseudouridine synthase A	Bbr_1613	Bbr_1613	Bbr_1613	Bbr_1613			J	tRNA-dihydrouridine synthase	Translation, ribosomal structure and biogenesis
Bbr_1614	50S ribosomal protein L17	Bbr_1614	Bbr_1614	Bbr_1614	Bbr_1614	Bbr_1614		J	ribosome	Translation, ribosomal structure and biogenesis
Bbr_1615	DNA-directed RNA polymerase alpha chain	Bbr_1615	Bbr_1615	Bbr_1615	Bbr_1615	Bbr_1615		K	RNA polymerase	Transcription
Bbr_1616	SSU ribosomal protein S11P	Bbr_1616	Bbr_1616	Bbr_1616	Bbr_1616	Bbr_1616		J	ribosome	Translation, ribosomal structure and biogenesis
Bbr_1617	SSU ribosomal protein S13P	Bbr_1617	Bbr_1617	Bbr_1617	Bbr_1617	Bbr_1617		J	ribosome	Translation, ribosomal structure and biogenesis
Bbr_1618	LSU ribosomal protein L36P	Bbr_1618	Bbr_1618		Bbr_1618	Bbr_1618		J	ribosome	Translation, ribosomal structure and biogenesis
Bbr_1619	Bacterial Protein Translation Initiation Factor 1 (IF-1)	Bbr_1619	Bbr_1619	Bbr_1619	Bbr_1619	Bbr_1619		J	Translation	Translation, ribosomal structure and biogenesis
Bbr_1620	Adenylate kinase	Bbr_1620	Bbr_1620		Bbr_1620	Bbr_1620		F	purine metabolism	Nucleotide transport and metabolism
Bbr_1621	Protein translocase subunit secY	Bbr_1621	Bbr_1621	Bbr_1621	Bbr_1621	Bbr_1621		U	secretion (sec pathway)	Intracellular trafficking, secretion, and vesicular transport
Bbr_1622	50S ribosomal protein L15	Bbr_1622	Bbr_1622	Bbr_1622	Bbr_1622	Bbr_1622		J	ribosome	Translation, ribosomal structure and biogenesis
Bbr_1623	50S ribosomal protein L30	Bbr_1623	Bbr_1623	Bbr_1623	Bbr_1623	Bbr_1623		J	ribosome	Translation, ribosomal structure and biogenesis
Bbr_1624	30S ribosomal protein S5	Bbr_1624	Bbr_1624	Bbr_1624	Bbr_1624	Bbr_1624		J	ribosome	Translation, ribosomal structure and biogenesis
Bbr_1625	50S ribosomal protein L18	Bbr_1625	Bbr_1625	Bbr_1625	Bbr_1625	Bbr_1625		J	ribosome	Translation, ribosomal structure and biogenesis
Bbr_1626	50S ribosomal protein L6	Bbr_1626	Bbr_1626		Bbr_1626	Bbr_1626		J	ribosome	Translation, ribosomal structure and biogenesis
Bbr_1627	30S ribosomal protein S8	Bbr_1627	Bbr_1627	Bbr_1627	Bbr_1627	Bbr_1627		J	ribosome	Translation, ribosomal structure and biogenesis
Bbr_1628	30S ribosomal protein S14-1	Bbr_1628				Bbr_1628		J	ribosome	Translation, ribosomal structure and biogenesis
Bbr_1629	50S ribosomal protein L5	Bbr_1629	Bbr_1629	Bbr_1629	Bbr_1629	Bbr_1629		J	ribosome	Translation, ribosomal structure and biogenesis
Bbr_1630	50S ribosomal protein L24	Bbr_1630	Bbr_1630	Bbr_1630	Bbr_1630	Bbr_1630		J	ribosome	Translation, ribosomal structure and biogenesis
Bbr_1631	50S ribosomal protein L14	Bbr_1631	Bbr_1631	Bbr_1631	Bbr_1631	Bbr_1631		J	ribosome	Translation, ribosomal structure and biogenesis
Bbr_1632	30S ribosomal protein S17	Bbr_1632	Bbr_1632	Bbr_1632	Bbr_1632	Bbr_1632		J	ribosome	Translation, ribosomal structure and biogenesis
Bbr_1633	50S ribosomal protein L29	Bbr_1633	Bbr_1633	Bbr_1633	Bbr_1633	Bbr_1633		J	ribosome	Translation, ribosomal structure and biogenesis
Bbr_1634	50S ribosomal protein L16	Bbr_1634	Bbr_1634	Bbr_1634	Bbr_1634	Bbr_1634		J	ribosome	Translation, ribosomal structure and biogenesis
Bbr_1635	30S ribosomal protein S3	Bbr_1635	Bbr_1635	Bbr_1635	Bbr_1635	Bbr_1635		J	ribosome	Translation, ribosomal structure and biogenesis
Bbr_1636	50S ribosomal protein L22	Bbr_1636	Bbr_1636	Bbr_1636	Bbr_1636	Bbr_1636		J	ribosome	Translation, ribosomal structure and biogenesis
Bbr_1637	30S ribosomal protein S19	Bbr_1637	Bbr_1637	Bbr_1637	Bbr_1637	Bbr_1637		J	ribosome	Translation, ribosomal structure and biogenesis
Bbr_1638	50S ribosomal protein L2	Bbr_1638	Bbr_1638	Bbr_1638	Bbr_1638	Bbr_1638		J	ribosome	Translation, ribosomal structure and biogenesis
Bbr_1639	50S ribosomal protein L23	Bbr_1639	Bbr_1639	Bbr_1639	Bbr_1639	Bbr_1639		J	ribosome	Translation, ribosomal structure and biogenesis
Bbr_1640	50S ribosomal protein L4	Bbr_1640	Bbr_1640	Bbr_1640	Bbr_1640	Bbr_1640		J	ribosome	Translation, ribosomal structure and biogenesis
Bbr_1641	50S ribosomal protein L3	Bbr_1641	Bbr_1641		Bbr_1641	Bbr_1641		J	ribosome	Translation, ribosomal structure and biogenesis
Bbr_1642	30S ribosomal protein S10	Bbr_1642	Bbr_1642	Bbr_1642	Bbr_1642	Bbr_1642		J	ribosome	Translation, ribosomal structure and biogenesis
Bbr_1643	Alpha-acetolactate decarboxylase	Bbr_1643	Bbr_1643					Q	pyruvate to acetoin	Secondary metabolites biosynthesis, transport and catabolism
Bbr_1644	Conserved hypothetical membrane spanning protein						Bbr_1644	S	Unassigned function	Unassigned function
Bbr_1645	Aldehyde-alcohol dehydrogenase 2	Bbr_1645	Bbr_1645					C	Energy production conversion related functions	Energy production and conversion
Bbr_1646	Transcriptional regulator, ROK family	Bbr_1646	Bbr_1646					K	Transcriptional regulator	Transcription
Bbr_1647	Glycogen operon protein glgX	Bbr_1647	Bbr_1647					G	starch metabolism	Carbohydrate transport and metabolism
Bbr_1648	30S ribosomal protein S9	Bbr_1648	Bbr_1648	Bbr_1648	Bbr_1648	Bbr_1648		J	ribosome	Translation, ribosomal structure and biogenesis
Bbr_1649	50S ribosomal protein L13	Bbr_1649	Bbr_1649	Bbr_1649	Bbr_1649	Bbr_1649		J	ribosome	Translation, ribosomal structure and biogenesis
Bbr_1650	4-alpha-glucanotransferase	Bbr_1650						G	starch metabolism	Carbohydrate transport and metabolism
Bbr_1651	Conserved hypothetical protein with leucine rich repeat variant	Bbr_1651	Bbr_1651		Bbr_1651	Bbr_1651		S	Unassigned function	Unassigned function
Bbr_1652	Thymidylate synthase	Bbr_1652	Bbr_1652	Bbr_1652	Bbr_1652			S	Unassigned function	Unassigned function
Bbr_1653	D-3-phosphoglycerate dehydrogenase	Bbr_1653	Bbr_1653					S	Unassigned function	Unassigned function
Bbr_1654							Bbr_1654	S	Unassigned function	Unassigned function
Bbr_1655	Beta-glucosidase	Bbr_1655						G	Glycosyl hydrolases	Carbohydrate transport and metabolism
Bbr_1656	Sugar ABC transporter, permease protein	Bbr_1656						G	ABC transporter	Carbohydrate transport and metabolism
Bbr_1657	Permease protein of ABC transporter system	Bbr_1657						G	ABC transporter	Carbohydrate transport and metabolism
Bbr_1658	Sugar-binding protein of ABC transporter system	Bbr_1658	Bbr_1658					G	ABC transporter	Carbohydrate transport and metabolism
Bbr_1659	Transcriptional regulator, lacI type	Bbr_1659	Bbr_1659					K	Transcriptional regulator	Transcription
Bbr_1660	Conserved hypothetical protein						Bbr_1660	S	Unassigned function	Unassigned function
Bbr_1661							Bbr_1661	S	Unassigned function	Unassigned function
Bbr_1662	DNA polymerase IV	Bbr_1662	Bbr_1662	Bbr_1662	Bbr_1662			L	Replication	DNA, replication, recombination and repair
Bbr_1663	Aminotransferase	Bbr_1663	Bbr_1663		Bbr_1663			E	Amino acid related functions	Amino acid transport and metabolism
Bbr_1664	Ferredoxin	Bbr_1664	Bbr_1664		Bbr_1664	Bbr_1664		C	Energy production conversion related functions	Energy production and conversion
Bbr_1665	Amino acid permease	Bbr_1665	Bbr_1665					E	Permease	Amino acid transport and metabolism
Bbr_1666	UDP-N-acetylenolpyruvoylglucosamine reductase	Bbr_1666	Bbr_1666		Bbr_1666	Bbr_1666		M	Peptidoglycan biosynthesis	Cell wall/membrane/envelope biogenesis
Bbr_1667	LSU ribosomal protein L33P	Bbr_1667						J	ribosome	Translation, ribosomal structure and biogenesis
Bbr_1668	10 kDa chaperonin GroES	Bbr_1668	Bbr_1668	Bbr_1668	Bbr_1668	Bbr_1668		O	Posttranslational modification, protein turnover, chaperones	Posttranslational modification, protein turnover, chaperones
Bbr_1669	Conserved hypothetical membrane spanning protein	Bbr_1669	Bbr_1669		Bbr_1669			S	Unassigned function	Unassigned function
Bbr_1670	Ribosomal-protein-S5-alanine acetyltransferase	Bbr_1670	Bbr_1670		Bbr_1670			J	Translation related functions	Translation, ribosomal structure and biogenesis
Bbr_1671							Bbr_1671	S	Unassigned function	Unassigned function
Bbr_1672	Conserved hypothetical secreted protein with Flp pilus assembly protein CpaB domain	Bbr_1672	Bbr_1672		Bbr_1672			S	Unassigned function	Unassigned function
Bbr_1673	DNA and RNA helicase related protein	Bbr_1673	Bbr_1673					L	DNA related functions	DNA, replication, recombination and repair
Bbr_1674	Conserved hypothetical protein with FHA domain	Bbr_1674	Bbr_1674		Bbr_1674			S	Unassigned function	Unassigned function
Bbr_1675	LSU ribosomal protein L12P (L7/L12)	Bbr_1675	Bbr_1675	Bbr_1675	Bbr_1675	Bbr_1675		J	ribosome	Translation, ribosomal structure and biogenesis
Bbr_1676	LSU ribosomal protein L10P	Bbr_1676	Bbr_1676	Bbr_1676	Bbr_1676	Bbr_1676		J	ribosome	Translation, ribosomal structure and biogenesis
Bbr_1677	Conserved hypothetical protein	Bbr_1677	Bbr_1677					S	Unassigned function	Unassigned function
Bbr_1678	Guanine-hypoxanthine permease	Bbr_1678	Bbr_1678	Bbr_1678	Bbr_1678			S	ABC transporter	Unassigned function
Bbr_1679	Phosphate transport ATP-binding protein pstB	Bbr_1679			Bbr_1679	Bbr_1679		P	ABC transporter	Inorganic ion transport and metabolism
Bbr_1680	Phosphate transport system permease protein pstA	Bbr_1680	Bbr_1680		Bbr_1680	Bbr_1680		P	ABC transporter	Inorganic ion transport and metabolism
Bbr_1681	Phosphate transport system permease protein pstC	Bbr_1681	Bbr_1681		Bbr_1681	Bbr_1681		P	ABC transporter	Inorganic ion transport and metabolism
Bbr_1682	Phosphate-binding protein	Bbr_1682	Bbr_1682		Bbr_1682	Bbr_1682		P	Permease	Inorganic ion transport and metabolism
Bbr_1683	Two-component response regulator PhoP	Bbr_1683						T	two-component system	Signal transduction mechanisms
Bbr_1684	Phosphate regulon sensor protein PhoR	Bbr_1684				Bbr_1684		T	Signal transduction related functions	Signal transduction mechanisms
Bbr_1685	Transporter, MFS superfamily	Bbr_1685						S	MFS transporter	Unassigned function
Bbr_1686	5'-methylthioadenosine nucleosidase/S-adenosylhomocysteine nucleosidase	Bbr_1686	Bbr_1686		Bbr_1686	Bbr_1686		F	cysteine methionine	Nucleotide transport and metabolism
Bbr_1687	3-deoxy-7-phosphoheptulonate synthase	Bbr_1687						E	phenylalanine tyrosine tryptophan	Amino acid transport and metabolism
Bbr_1688	3-deoxy-7-phosphoheptulonate synthase, Phe-sensitive	Bbr_1688						E	phenylalanine tyrosine tryptophan	Amino acid transport and metabolism
Bbr_1689	Evolved beta-galactosidase beta-subunit						Bbr_1689	G	Glycosyl hydrolases	Carbohydrate transport and metabolism
Bbr_1690	Evolved beta-galactosidase alpha subunit						Bbr_1690	G	Glycosyl hydrolases	Carbohydrate transport and metabolism
Bbr_1691	Beta-phosphoglucomutase						Bbr_1691	G	starch metabolism	Carbohydrate transport and metabolism
Bbr_1692	Transporter, drug/metabolite exporter family						Bbr_1692	V	Permease	Defence mechanism
Bbr_1693	Glycosyl hydrolases family 65, Kojibiose phosphorylase						Bbr_1693	G	Glycosyl hydrolases	Carbohydrate transport and metabolism
Bbr_1694	Sugar-binding protein of ABC transporter system, permease	Bbr_1694						G	ABC transporter	Carbohydrate transport and metabolism
Bbr_1695	Sugar ABC transporter system, permease	Bbr_1695						G	ABC transporter	Carbohydrate transport and metabolism
Bbr_1696	Sugar-binding protein of ABC transporter system						Bbr_1696	G	ABC transporter	Carbohydrate transport and metabolism
Bbr_1697	Transcriptional regulator, LacI family	Bbr_1697						K	Transcriptional regulator	Transcription
Bbr_1698	Multiple antibiotic transport protein marC						Bbr_1698	V	Defence mechanism	Defence mechanism
Bbr_1699	Aminopeptidase C	Bbr_1699						E	Amino acid related functions	Amino acid transport and metabolism
Bbr_1700	Aminopeptidase C	Bbr_1700						E	Amino acid related functions	Amino acid transport and metabolism
Bbr_1701	Conserved hypothetical protein	Bbr_1701	Bbr_1701	Bbr_1701	Bbr_1701			S	Unassigned function	Unassigned function
Bbr_1702	Pyrrolidone-carboxylate peptidase	Bbr_1702	Bbr_1702					O	Posttranslational modification, protein turnover, chaperones	Posttranslational modification, protein turnover, chaperones
Bbr_1703	2-C-methyl-D-erythritol 4-phosphate cytidylyltransferase	Bbr_1703	Bbr_1703		Bbr_1703	Bbr_1703		I	terpenoid	Lipid transport and metabolism
Bbr_1704	Conserved hypothetical protein	Bbr_1704	Bbr_1704	Bbr_1704	Bbr_1704			S	Unassigned function	Unassigned function
Bbr_1705	Peptidase family U32	Bbr_1705	Bbr_1705					O	Posttranslational modification, protein turnover, chaperones	Posttranslational modification, protein turnover, chaperones
Bbr_1706	tRNA (Guanine-N1) -methyltransferase	Bbr_1706	Bbr_1706	Bbr_1706	Bbr_1706	Bbr_1706		J	tRNA-dihydrouridine synthase	Translation, ribosomal structure and biogenesis
Bbr_1707	Methyltransferase	Bbr_1707	Bbr_1707		Bbr_1707			L	RNA processing	DNA, replication, recombination and repair
Bbr_1708	ATP-dependent DNA helicase recG	Bbr_1708	Bbr_1708		Bbr_1708			L	recombination	DNA, replication, recombination and repair
Bbr_1709	LSU ribosomal protein L28P	Bbr_1709				Bbr_1709		J	ribosome	Translation, ribosomal structure and biogenesis
Bbr_1710	Ribokinase	Bbr_1710	Bbr_1710		Bbr_1710			G	carbohydrate related functions	Carbohydrate transport and metabolism
Bbr_1711	Transporter, MFS superfamily	Bbr_1711						R	MFS transporter	General function prediction only
Bbr_1712	Transcriptional regulator, MerR family	Bbr_1712	Bbr_1712					K	Transcriptional regulator	Transcription
Bbr_1713	Hypothetical protein	Bbr_1713						S	Unassigned function	Unassigned function
Bbr_1714	Conserved hypothetical protein with RelB antitoxin domain	Bbr_1714						V	Defence mechanism	Defence mechanism
Bbr_1715	Hypothetical protein						Bbr_1715	S	Unassigned function	Unassigned function
Bbr_1716	Transcriptional regulator	Bbr_1716	Bbr_1716					K	Transcriptional regulator	Transcription
Bbr_1717	Conserved hypothetical protein						Bbr_1717	S	Unassigned function	Unassigned function
Bbr_1718	Hypothetical protein						Bbr_1718	S	Unassigned function	Unassigned function
Bbr_1719	Type I multifunctional fatty acid synthase	Bbr_1719	Bbr_1719			Bbr_1719		I	fatty acids biosynthesis	Lipid transport and metabolism
Bbr_1720	Acetyl-/propionyl-CoA carboxylase beta chain	Bbr_1720	Bbr_1720		Bbr_1720	Bbr_1720		I	fatty acids biosynthesis	Lipid transport and metabolism
Bbr_1721	Acetyl-/propionyl-CoA carboxylase alpha chain	Bbr_1721	Bbr_1721			Bbr_1721		I	fatty acids biosynthesis	Lipid transport and metabolism
Bbr_1722	BioY protein	Bbr_1722	Bbr_1722		Bbr_1722			S	Unassigned function	Unassigned function
Bbr_1723	Conserved hypothetical protein with possible biotin-(acetyl-CoA carboxylase) ligase domain	Bbr_1723	Bbr_1723		Bbr_1723	Bbr_1723		H	coenzyme related functions	Coenzyme transport and metabolism
Bbr_1724	Conserved hypothetical membrane spanning protein	Bbr_1724						S	Unassigned function	Unassigned function
Bbr_1725	Transcriptional regulator	Bbr_1725	Bbr_1725		Bbr_1725	Bbr_1725		K	Transcriptional regulator	Transcription
Bbr_1726	LSU ribosomal protein L1P	Bbr_1726	Bbr_1726	Bbr_1726	Bbr_1726	Bbr_1726		J	ribosome	Translation, ribosomal structure and biogenesis
Bbr_1727	LSU ribosomal protein L11P	Bbr_1727	Bbr_1727	Bbr_1727	Bbr_1727	Bbr_1727		J	ribosome	Translation, ribosomal structure and biogenesis
Bbr_1728	Conserved hypothetical protein	Bbr_1728	Bbr_1728					S	Unassigned function	Unassigned function
Bbr_1729	Transcription antitermination protein nusG	Bbr_1729	Bbr_1729	Bbr_1729	Bbr_1729	Bbr_1729		K	Transcriptional regulator	Transcription
Bbr_1730	Protein translocase subunit secE	Bbr_1730	Bbr_1730		Bbr_1730	Bbr_1730		U	secretion (sec pathway)	Intracellular trafficking, secretion, and vesicular transport
Bbr_1731	Aspartate aminotransferase	Bbr_1731	Bbr_1731			Bbr_1731		E	Amino acid related functions	Amino acid transport and metabolism
Bbr_1732	Polysaccharide deacetylase	Bbr_1732	Bbr_1732					G	carbohydrate related functions	Carbohydrate transport and metabolism
Bbr_1733	Glutamate 5-kinase	Bbr_1733	Bbr_1733		Bbr_1733			E	proline arginine	Amino acid transport and metabolism
Bbr_1734	GTP-binding protein, GTP1/OBG family	Bbr_1734	Bbr_1734		Bbr_1734	Bbr_1734		R	General function prediction only	General function prediction only
Bbr_1735	LSU ribosomal protein L27P	Bbr_1735	Bbr_1735	Bbr_1735	Bbr_1735	Bbr_1735		J	ribosome	Translation, ribosomal structure and biogenesis
Bbr_1736	LSU ribosomal protein L21P	Bbr_1736	Bbr_1736	Bbr_1736	Bbr_1736	Bbr_1736		J	ribosome	Translation, ribosomal structure and biogenesis
Bbr_1737	Ribonuclease G	Bbr_1737	Bbr_1737	Bbr_1737	Bbr_1737	Bbr_1737		J	RNA degradation	Translation, ribosomal structure and biogenesis
Bbr_1738	Succinyl-diaminopimelate desuccinylase	Bbr_1738	Bbr_1738		Bbr_1738			E	lysine biosynthesis	Amino acid transport and metabolism
Bbr_1739	Transporter	Bbr_1739	Bbr_1739	Bbr_1739	Bbr_1739			S	Permease	Unassigned function
Bbr_1740	Dihydrodipicolinate synthase	Bbr_1740						E	lysine biosynthesis	Amino acid transport and metabolism
Bbr_1741	Conserved hypothetical protein	Bbr_1741						R	General function prediction only	General function prediction only
Bbr_1742	transporter, member of MFS, possible L-fucose permease	Bbr_1742	Bbr_1742					G	MFS transporter	Carbohydrate transport and metabolism
Bbr_1743	Short chain dehydrogenase	Bbr_1743						G	fructose metabolism	Carbohydrate transport and metabolism
Bbr_1744	Mandelate racemase	Bbr_1744						G	fructose metabolism	Carbohydrate transport and metabolism
Bbr_1745	Transcriptional regulator, LacI family	Bbr_1745	Bbr_1745		Bbr_1745			K	Transcriptional regulator	Transcription
Bbr_1746	Transporter	Bbr_1746	Bbr_1746					S	Permease	Unassigned function
Bbr_1747	ATP-binding protein of ABC transporter system	Bbr_1747						V	ABC transporter	Defence mechanism
Bbr_1748	Acetyltransferase	Bbr_1748	Bbr_1748					S	Unassigned function	Unassigned function
Bbr_1749	Maf protein	Bbr_1749	Bbr_1749		Bbr_1749			D	Cell cycle control, cell division, chromosome partitioning	Cell cycle control, cell division, chromosome partitioning
Bbr_1750	Homoserine kinase	Bbr_1750	Bbr_1750		Bbr_1750			E	glycine serine threonine	Amino acid transport and metabolism
Bbr_1751	Homoserine dehydrogenase	Bbr_1751	Bbr_1751		Bbr_1751			E	cysteine methionine lysine - glycineserine threonine	Amino acid transport and metabolism
Bbr_1752							Bbr_1752	S	Unassigned function	Unassigned function
Bbr_1753	Diaminopimelate decarboxylase	Bbr_1753	Bbr_1753		Bbr_1753			E	lysine biosynthesis	Amino acid transport and metabolism
Bbr_1754	Arginyl-tRNA synthetase	Bbr_1754	Bbr_1754		Bbr_1754	Bbr_1754		J	tRNA synthetase	Translation, ribosomal structure and biogenesis
Bbr_1755	Transcriptional regulator, TetR family	Bbr_1755						K	Transcriptional regulator	Transcription
Bbr_1756	member of MFS, possible Macrolide-efflux protein	Bbr_1756						S	MFS transporter	Unassigned function
Bbr_1757	UDP-N-acetylglucosamine 1-carboxyvinyltransferase	Bbr_1757	Bbr_1757	Bbr_1757	Bbr_1757	Bbr_1757		M	Peptidoglycan biosynthesis	Cell wall/membrane/envelope biogenesis
Bbr_1758	NADH oxidase H2O-forming	Bbr_1758	Bbr_1758					O	Posttranslational modification, protein turnover, chaperones	Posttranslational modification, protein turnover, chaperones
Bbr_1759	Solute binding protein of ABC transporter system for amino acids	Bbr_1759	Bbr_1759					E	ABC transporter	Amino acid transport and metabolism
Bbr_1760	Permease protein of ABC transporter system for amino acids	Bbr_1760	Bbr_1760					E	Oligopeptides	Amino acid transport and metabolism
Bbr_1761	Permease protein of ABC transporter system for amino acids	Bbr_1761	Bbr_1761					E	Oligopeptides	Amino acid transport and metabolism
Bbr_1762	Conserved hypothetical protein	Bbr_1762	Bbr_1762					S	Unassigned function	Unassigned function
Bbr_1763	ATP-binding protein of ABC transporter system for amino acids	Bbr_1763						E	ABC transporter	Amino acid transport and metabolism
Bbr_1764	Dihydroorotate dehydrogenase	Bbr_1764	Bbr_1764					F	pyrimidine metabolism	Nucleotide transport and metabolism
Bbr_1765	Hypothetical membrane spanning protein	Bbr_1765	Bbr_1765					S	Unassigned function	Unassigned function
Bbr_1766	3-isopropylmalate dehydratase small subunit	Bbr_1766	Bbr_1766		Bbr_1766			E	valine leucine isoleucine biosynthesis	Amino acid transport and metabolism
Bbr_1767	3-isopropylmalate dehydratase large subunit	Bbr_1767	Bbr_1767		Bbr_1767			E	valine leucine isoleucine biosynthesis	Amino acid transport and metabolism
Bbr_1768	Transcriptional regulator, IclR family	Bbr_1768	Bbr_1768		Bbr_1768			K	Transcriptional regulator	Transcription
Bbr_1769	Phosphoesterase	Bbr_1769	Bbr_1769			Bbr_1769		R	General function prediction only	General function prediction only
Bbr_1770	Polyphosphate kinase	Bbr_1770	Bbr_1770	Bbr_1770	Bbr_1770			P	Inorganic ion related functions	Inorganic ion transport and metabolism
Bbr_1771	Phosphohydrolase (MutT/nudix family protein)	Bbr_1771	Bbr_1771		Bbr_1771			S	Unassigned function	Unassigned function
Bbr_1772	Conserved hypothetical protein	Bbr_1772	Bbr_1772		Bbr_1772			S	Unassigned function	Unassigned function
Bbr_1773	Transposase	Bbr_1773						L	recombination (mobile elements)	DNA, replication, recombination and repair
Bbr_1774	Transposase	Bbr_1774						L	recombination (mobile elements)	DNA, replication, recombination and repair
Bbr_1775	Conserved hypothetical protein (possible glycogen debranching enzyme)	Bbr_1775	Bbr_1775					G	carbohydrate related functions	Carbohydrate transport and metabolism
Bbr_1776	Glucose transport system permease protein	Bbr_1776						G	Permease	Carbohydrate transport and metabolism
Bbr_1777	Uracil phosphoribosyltransferase	Bbr_1777	Bbr_1777	Bbr_1777	Bbr_1777			F	pyrimidine metabolism	Nucleotide transport and metabolism
Bbr_1778	Conserved hypothetical protein	Bbr_1778	Bbr_1778					S	Unassigned function	Unassigned function
Bbr_1779	Glycerophosphoryl diester phosphodiesterase	Bbr_1779	Bbr_1779		Bbr_1779			C	Energy production conversion related functions	Energy production and conversion
Bbr_1780	Glutamyl-tRNA synthetase	Bbr_1780	Bbr_1780					J	tRNA synthetase	Translation, ribosomal structure and biogenesis
Bbr_1781	ClpB protein	Bbr_1781						O	Posttranslational modification, protein turnover, chaperones	Posttranslational modification, protein turnover, chaperones
Bbr_1782	Permease	Bbr_1782						R	General function prediction only	General function prediction only
Bbr_1783	Fumarylacetoacetate hydrolase family protein	Bbr_1783	Bbr_1783	Bbr_1783	Bbr_1783			Q	Secondary metabolites biosynthesis, transport and catabolism	Secondary metabolites biosynthesis, transport and catabolism
Bbr_1784	Conserved hypothetical membrane spanning protein	Bbr_1784	Bbr_1784		Bbr_1784			S	Unassigned function	Unassigned function
Bbr_1785	Hypothetical secreted protein	Bbr_1785						S	Unassigned function	Unassigned function
Bbr_1786	UDP-galactopyranose mutase	Bbr_1786	Bbr_1786		Bbr_1786	Bbr_1786		M	galactose metabolism - amino sugars	Cell wall/membrane/envelope biogenesis
Bbr_1787							Bbr_1787	S	Unassigned function	Unassigned function
Bbr_1788	Glycosyltransferase involved in cell wall biogenesis	Bbr_1788				Bbr_1788		M	capsule biosynthesis	Cell wall/membrane/envelope biogenesis
Bbr_1789	Conserved hypothetical membrane spanning protein						Bbr_1789	S	Unassigned function	Unassigned function
Bbr_1790	Phosphoglycerol transferase	Bbr_1790						M	capsule biosynthesis	Cell wall/membrane/envelope biogenesis
Bbr_1791	Phosphoglycerol transferase	Bbr_1791						M	capsule biosynthesis	Cell wall/membrane/envelope biogenesis
Bbr_1792	Glycosyltransferase	Bbr_1792						M	capsule biosynthesis	Cell wall/membrane/envelope biogenesis
Bbr_1793	ATP-binding protein ABC transporter system for polysaccharides	Bbr_1793			Bbr_1793	Bbr_1793		G	ABC transporter	Carbohydrate transport and metabolism
Bbr_1794	Permease protein of ABC transporter systemfor polysaccharides	Bbr_1794	Bbr_1794		Bbr_1794	Bbr_1794		G	ABC transporter	Carbohydrate transport and metabolism
Bbr_1795	Alpha-L-Rha alpha-1,2-L-rhamnosyltransferase/alpha-L-Rha alpha-1,3-L-rhamnosyltransferase					Bbr_1795	Bbr_1795	M	capsule biosynthesis	Cell wall/membrane/envelope biogenesis
Bbr_1796	Glycosyltransferase	Bbr_1796				Bbr_1796		M	capsule biosynthesis	Cell wall/membrane/envelope biogenesis
Bbr_1797	Glucose-1-phosphate thymidylyltransferase	Bbr_1797	Bbr_1797		Bbr_1797	Bbr_1797		M	capsule biosynthesis	Cell wall/membrane/envelope biogenesis
Bbr_1798	dTDP-4-dehydrorhamnose 3,5-epimerase/dTDP-4-dehydrorhamnose reductase	Bbr_1798	Bbr_1798		Bbr_1798	Bbr_1798		M	capsule biosynthesis	Cell wall/membrane/envelope biogenesis
Bbr_1799	dTDP-glucose 4,6-dehydratase	Bbr_1799	Bbr_1799			Bbr_1799		M	capsule biosynthesis	Cell wall/membrane/envelope biogenesis
Bbr_1800	Conserved hypothetical membrane spanning protein						Bbr_1800	S	Unassigned function	Unassigned function
Bbr_1801	Glycosyltransferase involved in cell wall biogenesis						Bbr_1801	M	capsule biosynthesis	Cell wall/membrane/envelope biogenesis
Bbr_1802	Glycosyl hydrolases family 25,lysozyme	Bbr_1802						G	Glycosyl hydrolases	Carbohydrate transport and metabolism
Bbr_1803	Transcriptional regulator, LytR family	Bbr_1803	Bbr_1803		Bbr_1803	Bbr_1803		K	Transcriptional regulator	Transcription
Bbr_1804	Permease protein of ABC transporter system	Bbr_1804	Bbr_1804					S	ABC transporter	Unassigned function
Bbr_1805	ATP-binding protein of ABC transporter system	Bbr_1805	Bbr_1805	Bbr_1805	Bbr_1805			S	ABC transporter	Unassigned function
Bbr_1806	Phosphohydrolase	Bbr_1806	Bbr_1806		Bbr_1806			R	General function prediction only	General function prediction only
Bbr_1807	Conserved hypothetical protein	Bbr_1807	Bbr_1807					S	Unassigned function	Unassigned function
Bbr_1808	Kup system potassium uptake protein	Bbr_1808	Bbr_1808		Bbr_1808	Bbr_1808		P	Permease	Inorganic ion transport and metabolism
Bbr_1809	DNase, TatD family	Bbr_1809	Bbr_1809	Bbr_1809	Bbr_1809			L	DNA related functions	DNA, replication, recombination and repair
Bbr_1810	ATP-binding and permease protein of ABC multidrug transporter system	Bbr_1810						V	ABC transporter	Defence mechanism
Bbr_1811	ATP-binding and permease protein of ABC multidrug transporter system	Bbr_1811	Bbr_1811					V	ABC transporter	Defence mechanism
Bbr_1812	ATPase	Bbr_1812						R	General function prediction only	General function prediction only
Bbr_1813							Bbr_1813	S	Unassigned function	Unassigned function
Bbr_1814	Oligopeptide-binding protein oppA						Bbr_1814	E	Oligopeptides	Amino acid transport and metabolism
Bbr_1815	Oligopeptide transport ATP-binding protein oppD						Bbr_1815	E	Oligopeptides	Amino acid transport and metabolism
Bbr_1816	Oligopeptide transport system permease protein oppC						Bbr_1816	E	Oligopeptides	Amino acid transport and metabolism
Bbr_1817	Oligopeptide transport system permease protein oppB						Bbr_1817	E	Oligopeptides	Amino acid transport and metabolism
Bbr_1818	Aminopeptidase C						Bbr_1818	E	Amino acid related functions	Amino acid transport and metabolism
Bbr_1819	Conserved hypothetical protein	Bbr_1819	Bbr_1819					S	Unassigned function	Unassigned function
Bbr_1820	Methionyl-tRNA synthetase	Bbr_1820	Bbr_1820		Bbr_1820	Bbr_1820		J	tRNA synthetase	Translation, ribosomal structure and biogenesis
Bbr_1821	Conserved hypothetical protein	Bbr_1821	Bbr_1821		Bbr_1821			S	Unassigned function	Unassigned function
Bbr_1822	Conserved hypothetical protein						Bbr_1822	S	Unassigned function	Unassigned function
Bbr_1823	Tetrapyrrole (Corrin/Porphyrin) methylase family protein	Bbr_1823	Bbr_1823	Bbr_1823	Bbr_1823			R	General function prediction only	General function prediction only
Bbr_1824	member of MFS, possible Melibiose carrier protein	Bbr_1824	Bbr_1824					G	MFS transporter	Carbohydrate transport and metabolism
Bbr_1825	Conserved hypothetical protein	Bbr_1825	Bbr_1825					H	coenzyme related functions	Coenzyme transport and metabolism
Bbr_1826	ATP-binding and permease protein of ABC transporter system	Bbr_1826						V	ABC transporter	Defence mechanism
Bbr_1827	ATP-binding and permease protein of ABC transporter system	Bbr_1827						V	ABC transporter	Defence mechanism
Bbr_1828	Transcriptional regulator, MarR family						Bbr_1828	K	Transcriptional regulator	Transcription
Bbr_1829							Bbr_1829	S	Unassigned function	Unassigned function
Bbr_1830	Possible sugar O-acetyltransferase	Bbr_1830						R	General function prediction only	General function prediction only
Bbr_1831	Transcriptional regulator, LacI family	Bbr_1831						K	Transcriptional regulator	Transcription
Bbr_1832	Hypothetical protein						Bbr_1832	S	Unassigned function	Unassigned function
Bbr_1833	Beta-galactosidase						Bbr_1833	G	Glycosyl hydrolases	Carbohydrate transport and metabolism
Bbr_1834	ABC sugar transport system, permease protein	Bbr_1834						G	ABC transporter	Carbohydrate transport and metabolism
Bbr_1835	ABC sugar transport system, ATP-binding protein	Bbr_1835						G	ABC transporter	Carbohydrate transport and metabolism
Bbr_1836	Sugar-binding protein of ABC transporter system						Bbr_1836	G	ABC transporter	Carbohydrate transport and metabolism
Bbr_1837	Transposase	Bbr_1837						L	recombination (mobile elements)	DNA, replication, recombination and repair
Bbr_1838	Transposase	Bbr_1838						L	recombination (mobile elements)	DNA, replication, recombination and repair
Bbr_1839	Amino acid permease	Bbr_1839	Bbr_1839		Bbr_1839			E	ABC transporter	Amino acid transport and metabolism
Bbr_1840	Permease protein of ABC transporter system	Bbr_1840	Bbr_1840		Bbr_1840			V	ABC transporter	Defence mechanism
Bbr_1841	ATP-binding protein of ABC transporter system	Bbr_1841						V	ABC transporter	Defence mechanism
Bbr_1842	Amino acid permease	Bbr_1842						E	Permease	Amino acid transport and metabolism
Bbr_1843	Conserved hypothetical membrane spanning protein	Bbr_1843						S	Unassigned function	Unassigned function
Bbr_1844	Permease protein of ABC transporter system for sugars	Bbr_1844						G	ABC transporter	Carbohydrate transport and metabolism
Bbr_1845	Permease protein of ABC transporter system for sugars	Bbr_1845						G	ABC transporter	Carbohydrate transport and metabolism
Bbr_1846	Transcriptional regulator, LacI family	Bbr_1846						K	Transcriptional regulator	Transcription
Bbr_1847	Solute binding protein of ABC transporter system for sugars	Bbr_1847						G	ABC transporter	Carbohydrate transport and metabolism
Bbr_1848	Phosphoglycerate mutase family protein	Bbr_1848	Bbr_1848		Bbr_1848			G	carbohydrate related functions	Carbohydrate transport and metabolism
Bbr_1849	Conserved hypothetical protein	Bbr_1849	Bbr_1849		Bbr_1849			S	Unassigned function	Unassigned function
Bbr_1850	Chromate reductase/NADPH-dependent FMN reductase/Oxygen-insensitive NADPH nitroreductase						Bbr_1850	C	Energy production conversion related functions	Energy production and conversion
Bbr_1851	Phage infection protein	Bbr_1851	Bbr_1851					S	Unassigned function	Unassigned function
Bbr_1852	Phage infection protein	Bbr_1852	Bbr_1852					S	Unassigned function	Unassigned function
Bbr_1853	SIR2 family protein	Bbr_1853	Bbr_1853	Bbr_1853	Bbr_1853			L	DNA related functions	DNA, replication, recombination and repair
Bbr_1854	Threonine dehydratase	Bbr_1854	Bbr_1854		Bbr_1854			E	valine leucine isoleucine biosynthesis - glycine serine threonine	Amino acid transport and metabolism
Bbr_1855	alpha-glucosidase	Bbr_1855						G	Glycosyl hydrolases	Carbohydrate transport and metabolism
Bbr_1856	Raffinose synthase or seed imbibition protein Sip1/Alpha-galactosidase						Bbr_1856	G	Glycosyl hydrolases	Carbohydrate transport and metabolism
Bbr_1857	Alpha-1,4-glucosidase	Bbr_1857						G	Glycosyl hydrolases	Carbohydrate transport and metabolism
Bbr_1858	Permease protein of ABC transporter system for sugars	Bbr_1858						G	ABC transporter	Carbohydrate transport and metabolism
Bbr_1859	Permease protein of ABC transporter system for sugars	Bbr_1859						G	ABC transporter	Carbohydrate transport and metabolism
Bbr_1860	Solute binding protein of ABC transporter system for sugars						Bbr_1860	G	ABC transporter	Carbohydrate transport and metabolism
Bbr_1861	Conserved hypothetical protein						Bbr_1861	S	Unassigned function	Unassigned function
Bbr_1862	Solute binding protein of ABC transporter system for sugars						Bbr_1862	E	ABC transporter	Amino acid transport and metabolism
Bbr_1863	Transcriptional regulator, LacI family	Bbr_1863						K	Transcriptional regulator	Transcription
Bbr_1864	Transcriptional regulator, LacI family	Bbr_1864						K	Transcriptional regulator	Transcription
Bbr_1865	Raffinose transport system permease protein	Bbr_1865						G	ABC transporter	Carbohydrate transport and metabolism
Bbr_1866	Raffinose transport system permease protein	Bbr_1866						G	ABC transporter	Carbohydrate transport and metabolism
Bbr_1867	Raffinose-binding protein	Bbr_1867	Bbr_1867					G	ABC transporter	Carbohydrate transport and metabolism
Bbr_1868	Transcriptional repressor, ROK family	Bbr_1868	Bbr_1868		Bbr_1868			K	Transcriptional regulator	Transcription
Bbr_1869	Alpha-galactosidase	Bbr_1869	Bbr_1869			Bbr_1869		G	Glycosyl hydrolases	Carbohydrate transport and metabolism
Bbr_1870	tRNA-specific adenosine deaminase	Bbr_1870	Bbr_1870		Bbr_1870	Bbr_1870		J	tRNA-dihydrouridine synthase	Translation, ribosomal structure and biogenesis
Bbr_1871	Na+/H+ antiporter nhaP	Bbr_1871	Bbr_1871		Bbr_1871			P	Permease	Inorganic ion transport and metabolism
Bbr_1872	Conserved hypothetical membrane spanning protein with DUF81 domain	Bbr_1872	Bbr_1872					R	General function prediction only	General function prediction only
Bbr_1873	Phospholipase/carboxylesterase	Bbr_1873	Bbr_1873					R	General function prediction only	General function prediction only
Bbr_1874	Conserved hypothetical membrane spanning protein	Bbr_1874	Bbr_1874					S	Unassigned function	Unassigned function
Bbr_1875	Deoxycytidine triphosphate deaminase	Bbr_1875	Bbr_1875		Bbr_1875	Bbr_1875		F	pyrimidine metabolism	Nucleotide transport and metabolism
Bbr_1876	Conserved hypothetical protein	Bbr_1876	Bbr_1876					S	Unassigned function	Unassigned function
Bbr_1877	Calcium-transporting ATPase	Bbr_1877						P	Permease	Inorganic ion transport and metabolism
Bbr_1878							Bbr_1878	S	Unassigned function	Unassigned function
Bbr_1879	PTS system, glucose-specific IIABC component	Bbr_1879			Bbr_1879			G	PTS transporter	Carbohydrate transport and metabolism
Bbr_1880	PTS system, N-acetylglucosamine-specific IIBC component	Bbr_1880						G	PTS transporter	Carbohydrate transport and metabolism
Bbr_1881	Transporter						Bbr_1881	S	Permease	Unassigned function
Bbr_1882	SpoU rRNA methylase family protein	Bbr_1882	Bbr_1882		Bbr_1882	Bbr_1882		J	rRNA processing	Translation, ribosomal structure and biogenesis
Bbr_1883	Aldose 1-epimerase family protein	Bbr_1883						G	glycolysis/gluconeogenesis	Carbohydrate transport and metabolism
Bbr_1884	Galactose-1-phosphate uridylyltransferase	Bbr_1884	Bbr_1884					G	galactose metabolism - amino sugars	Carbohydrate transport and metabolism
Bbr_1885	Conserved hypothetical protein	Bbr_1885	Bbr_1885	Bbr_1885	Bbr_1885	Bbr_1885		S	Unassigned function	Unassigned function
Bbr_1886	Conserved hypothetical secreted protein						Bbr_1886	S	Unassigned function	Unassigned function
Bbr_1887	Sortase	Bbr_1887						M	Cell wall associated functions	Cell wall/membrane/envelope biogenesis
Bbr_1888	Cell surface protein with gram positive anchor and Cna protein B-type domains						Bbr_1888	M	Cell wall associated functions	Cell wall/membrane/envelope biogenesis
Bbr_1889	Cell surface protein with gram positive anchor domain						Bbr_1889	M	Cell wall associated functions	Cell wall/membrane/envelope biogenesis
Bbr_1890	ATP-binding protein of ABC transporter system for sugars	Bbr_1890				Bbr_1890		G	ABC transporter	Carbohydrate transport and metabolism
Bbr_1891	Transcriptional regulator, GntR family	Bbr_1891	Bbr_1891					K	Transcriptional regulator	Transcription
Bbr_1892	PTS system, IIC component	Bbr_1892	Bbr_1892					G	PTS transporter	Carbohydrate transport and metabolism
Bbr_1893	PTS system, IIB component	Bbr_1893	Bbr_1893					G	PTS transporter	Carbohydrate transport and metabolism
Bbr_1894	PTS system, IIA component	Bbr_1894	Bbr_1894					G	PTS transporter	Carbohydrate transport and metabolism
Bbr_1895	Glycosyltransferase	Bbr_1895						M	Cell wall associated functions	Cell wall/membrane/envelope biogenesis
Bbr_1896	Two-component response regulator virR						Bbr_1896	T	two-component system	Signal transduction mechanisms
Bbr_1897	Two-component sensor kinase virS						Bbr_1897	T	two-component system	Signal transduction mechanisms
Bbr_1898	Ribonucleoside-diphosphate reductase beta chain	Bbr_1898	Bbr_1898		Bbr_1898	Bbr_1898		F	purine - pyrimidine metabolism	Nucleotide transport and metabolism
Bbr_1899	Ribonucleoside-diphosphate reductase alpha chain	Bbr_1899	Bbr_1899		Bbr_1899	Bbr_1899		F	purine - pyrimidine metabolism	Nucleotide transport and metabolism
Bbr_1900	NrdI protein	Bbr_1900	Bbr_1900		Bbr_1900	Bbr_1900		F		Nucleotide transport and metabolism
Bbr_1901	Glutaredoxin nrdH	Bbr_1901	Bbr_1901		Bbr_1901	Bbr_1901		O	Posttranslational modification, protein turnover, chaperones	Posttranslational modification, protein turnover, chaperones
Bbr_1902	Hypothetical membrane spanning protein						Bbr_1902	S	Unassigned function	Unassigned function
Bbr_1903	Beta-glucosidase	Bbr_1903						G	Glycosyl hydrolases	Carbohydrate transport and metabolism
Bbr_1904	Conserved hypothetical protein with helix-turn-helix motif					Bbr_1904	Bbr_1904	S	Unassigned function	Unassigned function
Bbr_1905	Conserved hypothetical protein						Bbr_1905	S	Unassigned function	Unassigned function
Bbr_1906	Potassium channel protein						Bbr_1906	P	Permease	Inorganic ion transport and metabolism
Bbr_1907	Beta-glucosidase	Bbr_1907	Bbr_1907					G	Glycosyl hydrolases	Carbohydrate transport and metabolism
Bbr_1908	Serine/threonine protein kinase	Bbr_1908	Bbr_1908		Bbr_1908			T	two-component system	Signal transduction mechanisms
Bbr_1909	Conserved hypothetical protein	Bbr_1909	Bbr_1909			Bbr_1909		O	Posttranslational modification, protein turnover, chaperones	Posttranslational modification, protein turnover, chaperones
Bbr_1910	Conserved hypothetical secreted protein with G5 and DUF348 domains	Bbr_1910			Bbr_1910			S	Unassigned function	Unassigned function
Bbr_1911	Dimethyladenosine transferase	Bbr_1911	Bbr_1911		Bbr_1911	Bbr_1911		J	rRNA modification	Translation, ribosomal structure and biogenesis
Bbr_1912	4-diphosphocytidyl-2-C-methyl-D-erythritol kinase	Bbr_1912	Bbr_1912		Bbr_1912	Bbr_1912		I	terpenoid	Lipid transport and metabolism
Bbr_1913	Conserved hypothetical protein	Bbr_1913	Bbr_1913	Bbr_1913	Bbr_1913			S	Unassigned function	Unassigned function
Bbr_1914	tRNA nucleotidyltransferase	Bbr_1914	Bbr_1914	Bbr_1914	Bbr_1914	Bbr_1914		J	tRNA-dihydrouridine synthase	Translation, ribosomal structure and biogenesis
Bbr_1915	Phosphohydrolase (MutT/nudix family protein)	Bbr_1915	Bbr_1915		Bbr_1915	Bbr_1915		S	Unassigned function	Unassigned function
Bbr_1916	Conserved hypothetical secreted protein	Bbr_1916	Bbr_1916		Bbr_1916	Bbr_1916		S	Unassigned function	Unassigned function
Bbr_1917	Conserved hypothetical membrane spanning protein with virulence factor mviN domain	Bbr_1917	Bbr_1917			Bbr_1917		M	Cell wall associated functions	Cell wall/membrane/envelope biogenesis
Bbr_1918	Thioredoxin reductase	Bbr_1918	Bbr_1918			Bbr_1918		F	pyrimidine metabolism	Nucleotide transport and metabolism
Bbr_1919	Chromosome partitioning protein parB	Bbr_1919	Bbr_1919	Bbr_1919	Bbr_1919			L	DNA related functions	DNA, replication, recombination and repair
Bbr_1920	Chromosome partitioning protein parA	Bbr_1920	Bbr_1920					D	Cell cycle control, cell division, chromosome partitioning	Cell cycle control, cell division, chromosome partitioning
Bbr_1921	Methyltransferase gidB (Glucose inhibited division protein B)	Bbr_1921	Bbr_1921	Bbr_1921	Bbr_1921			A	rRNA modification	RNA processing and modification
Bbr_1922	Jag protein	Bbr_1922	Bbr_1922	Bbr_1922	Bbr_1922			R	General function prediction only	General function prediction only
Bbr_1923	Inner membrane protein (Preprotein translocase subunit YidC)	Bbr_1923			Bbr_1923	Bbr_1923		U	secretion (sec pathway)	Intracellular trafficking, secretion, and vesicular transport
Bbr_1924	Conserved hypothetical protein with DUF37 domain						Bbr_1924	S	Unassigned function	Unassigned function
Bbr_1925	Ribonuclease P protein component	Bbr_1925	Bbr_1925		Bbr_1925	Bbr_1925		A	RNA degradation	RNA processing and modification
Bbr_1926	LSU ribosomal protein L34P	Bbr_1926	Bbr_1926		Bbr_1926	Bbr_1926		J	ribosome	Translation, ribosomal structure and biogenesis
