# Supplementary material for: The essential genomic landscape of the commensal Bifidobacterium breve UCC2003
Source: Sci Rep. 2017 Jul 17;7:5648. doi: 10.1038/s41598-017-05795-y (PMC5514069; doi:10.1038/s41598-017-05795-y)
Supplement: Supplementary file 5 — Supplementary Dataset 5 [file 41598_2017_5795_MOESM5_ESM.xls]

## Sheet: Essentials
Suppl Table S5: Predicted essential genes in B. breve UCC2003 compared to reported essential genes from Bacteroides fragilis 638R y Bacteroides thetaiotaomicron VPI-5482.
				HOMOLOGOUS GENES IN GENOMES		TraDIS DETECTED GENES
Locus_tag	Product	COG cathegory	COG annotation	B. fragilis BF638R (B. breve homologous)	B. thetaiotaomicron VPI5482 (B. breve homologous)	B. fragilis BF638R (essentials)	B. thetaiotaomicron VPI5482 (essentials)
Bbr_0001	Chromosomal replication initiator protein DnaA	[L]	Replication, recombination and repair	BF638R_3690	BT2143	BF638R_3690	BT2143
Bbr_0002	DNA polymerase III, beta chain	[L]	Replication, recombination and repair	BF638R_2865	BT1364	BF638R_2865	BT1364
Bbr_0003	DNA replication and repair protein recF	[L]	Replication, recombination and repair	BF638R_0937	BT4255	BF638R_0937
Bbr_0004	Conserved hypothetical protein	[R]	General function prediction only
Bbr_0005	DNA gyrase subunit B	[L]	Replication, recombination and repair	BF638R_0298	BT3429	BF638R_0298	BT3429
Bbr_0006	DNA gyrase subunit A	[L]	Replication, recombination and repair	BF638R_0410	BT3579		BT3579
Bbr_0007	Conserved hypothetical membrane spanning protein
Bbr_0038	Alkyl hydroperoxide reductase C22 protein	[O]	Posttranslational modification, protein turnover, chaperones	BF638R_1276	BT2812
Bbr_0039	Thioredoxin reductase/Thioredoxin/Glutaredoxin family protein	[O]	Posttranslational modification, protein turnover, chaperones	BF638R_1275	BT2698
Bbr_0064	Conserved hypothetical secreted protein with DUF881 domain	[S]	Function unknown
Bbr_0070	Cell division protein FtsW	[D]	Cell cycle control, cell division, chromosome partitioning
Bbr_0071	Protein phosphatase 2C	[T]	Signal transduction mechanisms		BT2772
Bbr_0072	Conserved hypothetical secreted protein with FHA domain	[T]	Signal transduction mechanisms		BT2774
Bbr_0073	Conserved hypothetical protein with FHA domain	[T]	Signal transduction mechanisms		BT2770
Bbr_0091	Ferredoxin--NADP reductase
Bbr_0124	Chaperone protein dnaK	[O]	Posttranslational modification, protein turnover, chaperones	BF638R_0666	BT3813	BF638R_3955	BT3813
Bbr_0125	GrpE protein	[O]	Posttranslational modification, protein turnover, chaperones	BF638R_1742	BT1243	BF638R_1742
Bbr_0141	DNA polymerase III subunit gamma/tau	[L]	Replication, recombination and repair	BF638R_3097	BT1610	BF638R_3948	BT1610
Bbr_0150	Conserved hypothetical protein
Bbr_0178	DNA topoisomerase I	[L]	Replication, recombination and repair	BF638R_4302	BT2827
Bbr_0179	Thymidylate kinase	[F]	Nucleotide transport and metabolism
Bbr_0180	DNA polymerase III, delta' subunit	[L]	Replication, recombination and repair
Bbr_0182	Phosphocarrier protein HPr
Bbr_0183	Phosphoenolpyruvate-protein phosphotransferase	[G]	Carbohydrate transport and metabolism	BF638R_2565	BT0644
Bbr_0188	Formate--tetrahydrofolate ligase	[F]	Nucleotide transport and metabolism	BF638R_2314	BT0737
Bbr_0190	Conserved hypothetical membrane spanning protein with GtrA-like domain	[S]	Function unknown
Bbr_0192	Phosphoglycerate mutase	[G]	Carbohydrate transport and metabolism
Bbr_0196	Glutamyl-tRNA synthetase	[J]	Translation, ribosomal structure and biogenesis	BF638R_4067	BT1325	BF638R_4067	BT1325
Bbr_0216	Modification methylase	[L]	Replication, recombination and repair
Bbr_0221	Conserved hypothetical membrane spanning protein with iron permease FTR1 family domain	[P]	Inorganic ion transport and metabolism
Bbr_0222	Conserved hypothetical secreted protein, probably involved in iron uptake	[P]	Inorganic ion transport and metabolism
Bbr_0223	Conserved hypothetical membrane spanning protein	[S]	Function unknown
Bbr_0224	Permease protein of ABC transporter system	[V]	Defense mechanisms
Bbr_0225	Permease protein of ABC transporter system	[V]	Defense mechanisms	BF638R_1904	BT1215		BT1215
Bbr_0226	ATP-binding protein of ABC transporter system	[V]	Defense mechanisms
Bbr_0227	Conserved hypothetical protein
Bbr_0232	6-phosphogluconate dehydrogenase	[G]	Carbohydrate transport and metabolism	BF638R_1888	BT1222
Bbr_0233	6-phosphogluconolactonase	[G]	Carbohydrate transport and metabolism	BF638R_1890	BT1220
Bbr_0234	glucose-6-phosphate dehydrogenase subunit	[G]	Carbohydrate transport and metabolism
Bbr_0235	Glucose-6-phosphate 1-dehydrogenase	[G]	Carbohydrate transport and metabolism	BF638R_1889	BT1221
Bbr_0240	Cell division protein ftsY	[U]	Intracellular trafficking, secretion, and vesicular transport	BF638R_2468	BT0914	BF638R_2468	BT0914
Bbr_0245	Replicative DNA helicase	[L]	Replication, recombination and repair	BF638R_2537	BT0625	BF638R_2603	BT0625
Bbr_0246	UDP-N-acetylmuramoylalanyl-D-glutamate--2, 6-diaminopimelate ligase	[M]	Cell wall/membrane/envelope biogenesis
Bbr_0247	CobB/CobQ-like glutamine amidotransferase domain protein	[R]	General function prediction only	BF638R_2485
Bbr_0254	SSU ribosomal protein S6P	[J]	Translation, ribosomal structure and biogenesis	BF638R_3705	BT2163	BF638R_3705
Bbr_0255	Single-strand DNA binding protein	[L]	Replication, recombination and repair	BF638R_1569	BT1497
Bbr_0256	SSU ribosomal protein S18P	[J]	Translation, ribosomal structure and biogenesis	BF638R_3704	BT2162	BF638R_3704
Bbr_0264	Hypothetical protein
Bbr_0271	Orotate phosphoribosyltransferase
Bbr_0276	Aspartyl/glutamyl-tRNA(Asn/Gln) amidotransferase subunit C	[J]	Translation, ribosomal structure and biogenesis
Bbr_0277	Aspartyl/glutamyl-tRNA(Asn/Gln) amidotransferase subunit A	[J]	Translation, ribosomal structure and biogenesis
Bbr_0278	Glutamyl-tRNA(Gln) amidotransferase subunit B	[J]	Translation, ribosomal structure and biogenesis
Bbr_0281	Conserved hypothetical protein, possibly FAD-containing oxidoreductase	[H]	Coenzyme transport and metabolism	BF638R_3760
Bbr_0282	Transcription termination factor rho	[K]	Transcription	BF638R_3078	BT1595	BF638R_3078	BT1595
Bbr_0289	Valyl-tRNA synthetase	[J]	Translation, ribosomal structure and biogenesis	BF638R_1028	BT3126	BF638R_1028	BT3126
Bbr_0292	Transcriptional regulatory protein glnR				BT1482
Bbr_0293	Conserved hypothetical membrane spanning protein
Bbr_0295	Inorganic pyrophosphatase	[C]	Energy production and conversion
Bbr_0300	Hypothetical secreted protein
Bbr_0319	Phage transcriptional regulator
Bbr_0323	ATP synthase A chain	[C]	Energy production and conversion	BF638R_2288	BT0714
Bbr_0324	ATP synthase C chain	[C]	Energy production and conversion
Bbr_0325	ATP synthase B chain	[C]	Energy production and conversion	BF638R_2290	BT0716
Bbr_0326	ATP synthase delta chain	[C]	Energy production and conversion
Bbr_0327	ATP synthase alpha chain	[C]	Energy production and conversion	BF638R_2292	BT0718
Bbr_0328	ATP synthase gamma chain	[C]	Energy production and conversion	BF638R_2293	BT0719
Bbr_0329	ATP synthase beta chain	[C]	Energy production and conversion	BF638R_2285	BT0711
Bbr_0330	ATP synthase epsilon chain	[C]	Energy production and conversion	BF638R_2286	BT0712
Bbr_0333	Conserved hypothetical membrane spanning protein
Bbr_0334	Conserved hypothetical secreted protein
Bbr_0339	1-acyl-sn-glycerol-3-phosphate acyltransferase	[I]	Lipid transport and metabolism	BF638R_2957	BT0260
Bbr_0340	Glycerol-3-phosphate dehydrogenase [NAD(P)+]	[C]	Energy production and conversion	BF638R_3625	BT2123	BF638R_3625	BT2123
Bbr_0341	D-alanine--D-alanine ligase	[M]	Cell wall/membrane/envelope biogenesis	BF638R_0500	BT3713	BF638R_0500	BT3713
Bbr_0360	Holo-[acyl-carrier protein] synthase, belongs to 4-phosphopantetheinyl transferase superfamily	[I]	Lipid transport and metabolism
Bbr_0369	Conserved hypothetical membrane spanning protein
Bbr_0370	SSU ribosomal protein S15P	[J]	Translation, ribosomal structure and biogenesis	BF638R_4341	BT2786	BF638R_4341
Bbr_0371	Polyribonucleotide nucleotidyltransferase	[J]	Translation, ribosomal structure and biogenesis	BF638R_1021	BT2563	BF638R_1021
Bbr_0379	16S rRNA processing protein rimM	[J]	Translation, ribosomal structure and biogenesis
Bbr_0380	RNA binding protein	[R]	General function prediction only
Bbr_0383	Signal recognition particle, subunit FFH/SRP54	[U]	Intracellular trafficking, secretion, and vesicular transport	BF638R_3082	BT1601	BF638R_3082	BT1601
Bbr_0385	Cysteinyl-tRNA synthetase	[J]	Translation, ribosomal structure and biogenesis	BF638R_0149	BT3351	BF638R_0149	BT3351
Bbr_0386	Glutamine amidotrasnferase Class I	[F]	Nucleotide transport and metabolism
Bbr_0393	LSU ribosomal protein L32P	[J]	Translation, ribosomal structure and biogenesis		BT3833
Bbr_0395	Conserved hypothetical protein
Bbr_0396	Phosphopantetheine adenylyltransferase	[H]	Coenzyme transport and metabolism	BF638R_4495	BT3034	BF638R_4495
Bbr_0405	Glucose-6-phosphate isomerase	[G]	Carbohydrate transport and metabolism	BF638R_3626	BT2124	BF638R_3626	BT2124
Bbr_0408	LSU ribosomal protein L19P	[J]	Translation, ribosomal structure and biogenesis	BF638R_0559	BT2489
Bbr_0409	Signal peptidase I	[U]	Intracellular trafficking, secretion, and vesicular transport		BT0667
Bbr_0427	Manganese transport protein mntH	[P]	Inorganic ion transport and metabolism	BF638R_2580	BT0629
Bbr_0434	Oligosaccharide repeat unit transporter	[R]	General function prediction only
Bbr_0467	Conserved hypothetical protein with a helix-turn-helix motif	[K]	Transcription
Bbr_0481	Glycine cleavage system H protein	[E]	Amino acid transport and metabolism	BF638R_4244	BT2519	BF638R_4244
Bbr_0487	Penicillin-binding protein	[M]	Cell wall/membrane/envelope biogenesis	BF638R_1418	BT0162	BF638R_2336	BT0743
Bbr_0498	DNA-directed RNA polymerase beta chain	[K]	Transcription	BF638R_4052	BT2734		BT2734
Bbr_0499	DNA-directed RNA polymerase beta' chain	[K]	Transcription	BF638R_4051	BT2733		BT2733
Bbr_0510	Metal-dependent hydrolase	[R]	General function prediction only		BT1410
Bbr_0512	Phosphoglucosamine mutase	[G]	Carbohydrate transport and metabolism	BF638R_3739	BT3950
Bbr_0515	Bacterial Peptide Chain Release Factor 2 (RF-2)	[J]	Translation, ribosomal structure and biogenesis	BF638R_0378	BT3552	BF638R_0378	BT3552
Bbr_0519	SsrA-binding protein	[O]	Posttranslational modification, protein turnover, chaperones	BF638R_3047	BT0179	BF638R_3047
Bbr_0524	Glucosamine--fructose-6-phosphate aminotransferase	[M]	Cell wall/membrane/envelope biogenesis	BF638R_2652	BT3601
Bbr_0544	Alanine racemase	[M]	Cell wall/membrane/envelope biogenesis	BF638R_0872	BT4101		BT4101
Bbr_0546	DNA primase	[L]	Replication, recombination and repair	BF638R_3795	BT3932		BT3932
Bbr_0548	Conserved hypothetical protein
Bbr_0567	Phosphoribosylaminoimidazole carboxylase carboxyltransferase subunit	[F]	Nucleotide transport and metabolism	BF638R_4245	BT2518	BF638R_4245
Bbr_0568	Phosphoribosylaminoimidazole carboxylase NCAIR mutase subunit	[F]	Nucleotide transport and metabolism
Bbr_0598	Phosphoribosylamidoimidazole-succinocarboxamide synthase	[F]	Nucleotide transport and metabolism	BF638R_0898	BT4217
Bbr_0604	SSU ribosomal protein S12P	[J]	Translation, ribosomal structure and biogenesis	BF638R_4045	BT2731	BF638R_4045
Bbr_0605	SSU ribosomal protein S7P	[J]	Translation, ribosomal structure and biogenesis	BF638R_4044	BT2730	BF638R_4044
Bbr_0606	Protein Translation Elongation Factor G (EF-G)	[J]	Translation, ribosomal structure and biogenesis	BF638R_3711	BT2167	BF638R_4043	BT2729
Bbr_0607	Protein Translation Elongation Factor Tu (EF-TU)	[J]	Translation, ribosomal structure and biogenesis	BF638R_1680	BT0415	BF638R_4059	BT2740
Bbr_0631	Protein Translation Elongation Factor P (EF-P)	[J]	Translation, ribosomal structure and biogenesis	BF638R_0496	BT3709
Bbr_0632	N utilization substance protein B	[K]	Transcription
Bbr_0636	Guanylate kinase	[F]	Nucleotide transport and metabolism	BF638R_3524	BT2009	BF638R_3524	BT2009
Bbr_0646	Glutamate racemase	[M]	Cell wall/membrane/envelope biogenesis	BF638R_0510	BT3722	BF638R_0510	BT3722
Bbr_0652	DNA-helicase-II-like protein	[L]	Replication, recombination and repair
Bbr_0654	Conserved hypothetical protein, contains Lon protease motif	[T]	Signal transduction mechanisms	BF638R_2405	BT0836	BF638R_2405
Bbr_0656	Conserved hypothetical protein
Bbr_0657	1-deoxy-D-xylulose 5-phosphate reductoisomerase	[I]	Lipid transport and metabolism	BF638R_3515	BT2002	BF638R_3515
Bbr_0658	1-hydroxy-2-methyl-2-(E)-butenyl 4-diphosphate synthase	[I]	Lipid transport and metabolism	BF638R_4246	BT2517	BF638R_4246	BT2517
Bbr_0661	Undecaprenyl pyrophosphate synthetase	[I]	Lipid transport and metabolism	BF638R_0514	BT3726	BF638R_0514	BT3726
Bbr_0668	NAD-dependent DNA ligase	[L]	Replication, recombination and repair	BF638R_2445	BT0894	BF638R_2445	BT0894
Bbr_0669	ATP-binding Mrp-like protein	[D]	Cell cycle control, cell division, chromosome partitioning	BF638R_3843	BT3895
Bbr_0670	Glutamine synthetase	[E]	Amino acid transport and metabolism
Bbr_0671	Conserved hypothetical membrane spanning protein
Bbr_0679	Phenylalanyl-tRNA synthetase alpha chain	[J]	Translation, ribosomal structure and biogenesis	BF638R_3130	BT1669	BF638R_3130	BT1669
Bbr_0680	Phenylalanyl-tRNA synthetase beta chain	[R]	General function prediction only	BF638R_2584	BT0626	BF638R_2584	BT0626
Bbr_0691	Transposase	[L]	Replication, recombination and repair
Bbr_0700	Tyrosyl-tRNA synthetase	[J]	Translation, ribosomal structure and biogenesis	BF638R_0065	BT3230	BF638R_0065	BT3230
Bbr_0701	Conserved hypothetical protein
Bbr_0706
Bbr_0707	ATP-NAD kinase	[G]	Carbohydrate transport and metabolism	BF638R_3816	BT3917	BF638R_3816	BT3917
Bbr_0711	Transcriptional regulator, GntR family			BF638R_0264
Bbr_0718	Nicotinate-nucleotide adenylyltransferase	[H]	Coenzyme transport and metabolism	BF638R_3525	BT2011	BF638R_3525	BT2011
Bbr_0722	Peptidyl-tRNA hydrolase	[J]	Translation, ribosomal structure and biogenesis	BF638R_1210	BT4588	BF638R_1210	BT4588
Bbr_0725	Enolase	[G]	Carbohydrate transport and metabolism	BF638R_1202	BT4572
Bbr_0727	Conserved hypothetical protein with DUF501 domain	[S]	Function unknown
Bbr_0732	Transcription elongation factor greA	[K]	Transcription	BF638R_4204	BT2565
Bbr_0735	Cell division transcription factor WhmD
Bbr_0745	Two-component response regulator			BF638R_0333	BT0014	BF638R_3708	BT0928
Bbr_0747	CarD-like transcriptional regulator	[K]	Transcription
Bbr_0748	2-C-methyl-D-erythritol 2,4-cyclodiphosphate synthase	[I]	Lipid transport and metabolism	BF638R_3855	BT3884	BF638R_3855
Bbr_0749	Permease protein of ABC transporter system for metals	[P]	Inorganic ion transport and metabolism	BF638R_0696	BT2206	BF638R_0696	BT2206
Bbr_0750	ATP-binding protein of ABC transporter system for metals	[E]	Amino acid transport and metabolism
Bbr_0752	Bifunctional methylenetetrahydrofolate dehydrogenase/cyclohydrolase	[H]	Coenzyme transport and metabolism	BF638R_3084	BT1607
Bbr_0753	SSU ribosomal protein S1P	[J]	Translation, ribosomal structure and biogenesis	BF638R_1841	BT1238
Bbr_0754	Dephospho-CoA kinase	[H]	Coenzyme transport and metabolism	BF638R_1216	BT4594	BF638R_1216	BT4594
Bbr_0759	Putative response regulator with RNA-binding domain	[T]	Signal transduction mechanisms	BF638R_2409	BT0732
Bbr_0771	Acetate kinase	[C]	Energy production and conversion	BF638R_0490	BT2552
Bbr_0773	Ribose-phosphate pyrophosphokinase			BF638R_2340	BT0748	BF638R_2340	BT0748
Bbr_0775	GMP synthase	[F]	Nucleotide transport and metabolism	BF638R_0947	BT2419
Bbr_0776	Xylulose-5-phosphate/Fructose-6-phosphate phosphoketolase	[G]	Carbohydrate transport and metabolism
Bbr_0777	UDP-N-acetylglucosamine pyrophosphorylase	[M]	Cell wall/membrane/envelope biogenesis	BF638R_0791	BT3870
Bbr_0785	Glutamine-dependent NAD(+) synthetase	[H]	Coenzyme transport and metabolism	BF638R_3029	BT0205	BF638R_3029	BT0205
Bbr_0794	ATP-dependent Clp protease proteolytic subunit			BF638R_3934
Bbr_0795	ATP-dependent Clp protease proteolytic subunit				BT3842
Bbr_0801	Succinate dehydrogenase iron-sulfur protein	[C]	Energy production and conversion		BT3055		BT3055
Bbr_0802	Succinate dehydrogenase flavoprotein subunit	[C]	Energy production and conversion	BF638R_4500
Bbr_0829	Hypothetical protein
Bbr_0864	Cyclomaltodextrinase
Bbr_0884	ATP-dependent DNA helicase pcrA	[L]	Replication, recombination and repair	BF638R_1348	BT1054	BF638R_2250
Bbr_0888	SSU ribosomal protein S4P	[J]	Translation, ribosomal structure and biogenesis	BF638R_4015		BF638R_4015
Bbr_0894	Hypothetical protein
Bbr_0896	Conserved hypothetical, possibly secreted protein
Bbr_0898	Alanyl-tRNA synthetase	[J]	Translation, ribosomal structure and biogenesis	BF638R_0731	BT0566	BF638R_0731	BT3995
Bbr_0899	Endonuclease involved in recombination	[L]	Replication, recombination and repair	BF638R_1694	BT0419	BF638R_1694
Bbr_0905	CTP synthase	[F]	Nucleotide transport and metabolism	BF638R_2618	BT0590	BF638R_2618	BT0590
Bbr_0907	FeS assembly protein SufB	[O]	Posttranslational modification, protein turnover, chaperones	BF638R_0277	BT3406	BF638R_0277	BT3406
Bbr_0908	ATP-binding protein of ABC transporter system	[O]	Posttranslational modification, protein turnover, chaperones		BT3408		BT3408
Bbr_0909	FeS assembly protein SufC	[O]	Posttranslational modification, protein turnover, chaperones	BF638R_0279	BT3407	BF638R_0279	BT3407
Bbr_0910	Cysteine desulfurase/Selenocysteine lyase	[E]	Amino acid transport and metabolism	BF638R_0281	BT3409	BF638R_0281	BT3409
Bbr_0911	IscU protein	[C]	Energy production and conversion
Bbr_0912	Conserved hypothetical protein with DUF59 domain	[R]	General function prediction only	BF638R_0492	BT3696	BF638R_0492
Bbr_0918	Conserved hypothetical protein in uncharacterized protein family UPF0054	[R]	General function prediction only
Bbr_0920	GTP-binding protein era	[R]	General function prediction only	BF638R_1185	BT3835	BF638R_3943	BT3835
Bbr_0926	LSU ribosomal protein L25P	[J]	Translation, ribosomal structure and biogenesis	BF638R_1211	BT4589	BF638R_1211
Bbr_0930	SSU ribosomal protein S20P	[J]	Translation, ribosomal structure and biogenesis
Bbr_0945	Hypothetical protein
Bbr_0946	Conserved hypothetical protein
Bbr_0993	Conserved hypothetical protein	[S]	Function unknown
Bbr_0994	Phosphoglycerate kinase	[G]	Carbohydrate transport and metabolism	BF638R_3133	BT1672	BF638R_3133	BT1672
Bbr_0995	Triosephosphate isomerase	[G]	Carbohydrate transport and metabolism	BF638R_3804	BT3929	BF638R_3804	BT3929
Bbr_1002	Transaldolase	[G]	Carbohydrate transport and metabolism	BF638R_3108
Bbr_1003	Transketolase	[G]	Carbohydrate transport and metabolism	BF638R_1662	BT0347
Bbr_1007	Bacitracin resistance protein (Putative undecaprenol kinase)	[V]	Defense mechanisms	BF638R_0054	BT3212	BF638R_0054	BT3212
Bbr_1009	Threonyl-tRNA synthetase	[J]	Translation, ribosomal structure and biogenesis	BF638R_1698	BT0422	BF638R_1698	BT0422
Bbr_1020	Phosphoribosylaminoimidazolecarboxamide formyltransferase/IMP cyclohydrolase	[F]	Nucleotide transport and metabolism	BF638R_2695	BT0518	BF638R_3956
Bbr_1022	Ribosomal large subunit pseudouridine synthase B	[J]	Translation, ribosomal structure and biogenesis	BF638R_3866	BT3872	BF638R_3866	BT3872
Bbr_1023	GTP-binding protein	[R]	General function prediction only	BF638R_1421	BT1083	BF638R_2172	BT2060
Bbr_1025	UTP--glucose-1-phosphate uridylyltransferase	[G]	Carbohydrate transport and metabolism
Bbr_1026	Conserved hypothetical protein	[K]	Transcription
Bbr_1029	Conserved hypothetical protein
Bbr_1031	Conserved hypothetical membrane spanning protein
Bbr_1032	Conserved hypothetical protein
Bbr_1034	Signal transduction protein garA	[T]	Signal transduction mechanisms		BT2773
Bbr_1035	Conserved hypothetical protein with DUF881 domain	[S]	Function unknown
Bbr_1036	Small basic protein	[S]	Function unknown
Bbr_1037	Conserved hypothetical protein with DUF881 domain	[S]	Function unknown
Bbr_1041	Ribulose-phosphate 3-epimerase	[G]	Carbohydrate transport and metabolism	BF638R_3743	BT3946
Bbr_1066	Conserved hypothetical protein with RelB antitoxin domain
Bbr_1084	Conserved hypothetical protein with helix-turn-helix motif	[S]	Function unknown		BT1256
Bbr_1085	Hypothetical membrane spanning protein
Bbr_1101	Phosphatidate cytidylyltransferase	[I]	Lipid transport and metabolism	BF638R_0744	BT4006	BF638R_0744	BT4006
Bbr_1102	Ribosome Recycling Factor (RRF)	[J]	Translation, ribosomal structure and biogenesis	BF638R_0662	BT2249	BF638R_0662	BT2249
Bbr_1103	Uridylate kinase	[F]	Nucleotide transport and metabolism	BF638R_0669	BT2242	BF638R_0669	BT2242
Bbr_1104	Protein Translation Elongation Factor Ts (EF-Ts)	[J]	Translation, ribosomal structure and biogenesis	BF638R_3859	BT3878	BF638R_3859	BT3878
Bbr_1105	SSU ribosomal protein S2P	[J]	Translation, ribosomal structure and biogenesis	BF638R_3860	BT3877	BF638R_3860	BT3877
Bbr_1111	Conserved hypothetical secreted protein
Bbr_1119	Modification methylase	[J]	Translation, ribosomal structure and biogenesis	BF638R_0207	BT0838
Bbr_1121	Cytosine methyl transferase, RM methylase bbrUIIM	[L]	Replication, recombination and repair		BT4754
Bbr_1127	DNA polymerase III, delta subunit	[L]	Replication, recombination and repair
Bbr_1130	Leucyl-tRNA synthetase	[J]	Translation, ribosomal structure and biogenesis	BF638R_4532	BT0806	BF638R_4532	BT0806
Bbr_1135	Pyridoxamine 5'-phosphate oxidase pdxH	[R]	General function prediction only
Bbr_1157	GTP pyrophosphokinase/Guanosine-3',5'-bis(Diphosphate) 3'-pyrophosphohydrolase			BF638R_0734	BT0700		BT3998
Bbr_1158	Deoxyuridine 5'-triphosphate nucleotidohydrolase	[F]	Nucleotide transport and metabolism	BF638R_0329	BT3461	BF638R_0329
Bbr_1159	Conserved hypothetical protein
Bbr_1162	DNA gyrase subunit A	[L]	Replication, recombination and repair	BF638R_2453	BT0899	BF638R_2453	BT0899
Bbr_1170	DNA gyrase subunit B	[L]	Replication, recombination and repair	BF638R_4494	BT3033	BF638R_4494	BT3033
Bbr_1171	RNA polymerase principal sigma factor hrdB	[K]	Transcription	BF638R_2767	BT1311	BF638R_2767	BT1311
Bbr_1175	1-acyl-sn-glycerol-3-phosphate acyltransferase	[I]	Lipid transport and metabolism	BF638R_2991	BT0243
Bbr_1178	Protein translocase subunit secA	[U]	Intracellular trafficking, secretion, and vesicular transport	BF638R_1048	BT4362		BT4362
Bbr_1181	RecA protein	[L]	Replication, recombination and repair	BF638R_1245	BT4610
Bbr_1183	Transcriptional regulator	[K]	Transcription
Bbr_1185	CDP-diacylglycerol--glycerol-3-phosphate 3-phosphatidyltransferase	[I]	Lipid transport and metabolism
Bbr_1186	Cell division protein ftsK	[D]	Cell cycle control, cell division, chromosome partitioning	BF638R_1013	BT4334	BF638R_1013	BT4334
Bbr_1188	tRNA delta(2)-isopentenylpyrophosphate transferase	[J]	Translation, ribosomal structure and biogenesis	BF638R_0883	BT4203
Bbr_1213	GTP-binding protein TypA/BipA	[T]	Signal transduction mechanisms	BF638R_4340	BT2787
Bbr_1228	LSU ribosomal protein L20P	[J]	Translation, ribosomal structure and biogenesis	BF638R_1701	BT0425	BF638R_1701
Bbr_1229	LSU ribosomal protein L35P	[J]	Translation, ribosomal structure and biogenesis	BF638R_1700	BT0424	BF638R_1700
Bbr_1230	Bacterial Protein Translation Initiation Factor 3 (IF-3)	[J]	Translation, ribosomal structure and biogenesis	BF638R_1699	BT0423	BF638R_1699	BT0423
Bbr_1232	Thiamin pyrophosphokinase	[H]	Coenzyme transport and metabolism	BF638R_0609	BT2397
Bbr_1233	Glyceraldehyde 3-phosphate dehydrogenase	[G]	Carbohydrate transport and metabolism	BF638R_0945	BT4263	BF638R_0945	BT4263
Bbr_1234	Conserved hypothetical protein with YbaK / prolyl-tRNA synthetases associated domain	[S]	Function unknown	BF638R_2627	BT0579
Bbr_1235	4-hydroxy-3-methylbut-2-enyl diphosphate reductase			BF638R_3562	BT2061	BF638R_3562	BT2061
Bbr_1238	Conserved hypothetical protein
Bbr_1240	UDP-N-acetylmuramoyl-L-alanyl-D-glutamate-- lysine ligase	[M]	Cell wall/membrane/envelope biogenesis
Bbr_1241	Cell wall biosynthesis-associated protein	[V]	Defense mechanisms
Bbr_1244	Folylpolyglutamate synthase/Dihydrofolate synthase	[H]	Coenzyme transport and metabolism	BF638R_2858	BT1335	BF638R_2858	BT1335
Bbr_1254	D-tyrosyl-tRNA(Tyr) deacylase	[J]	Translation, ribosomal structure and biogenesis	BF638R_0098	BT3265
Bbr_1256	UDP-N-acetylmuramate--alanine ligase	[M]	Cell wall/membrane/envelope biogenesis	BF638R_0305	BT3447	BF638R_0305	BT3447
Bbr_1257	UDP-N-acetylglucosamine--N-acetylmuramyl- (pentapeptide) pyrophosphoryl-undecaprenol N-acetylglucosamine transferase	[M]	Cell wall/membrane/envelope biogenesis	BF638R_0306	BT3448	BF638R_0306	BT3448
Bbr_1258	Cell division protein ftsW	[D]	Cell cycle control, cell division, chromosome partitioning	BF638R_0307	BT3449	BF638R_3951	BT3449
Bbr_1259	UDP-N-acetylmuramoylalanine--D-glutamate ligase	[M]	Cell wall/membrane/envelope biogenesis	BF638R_0308	BT3450	BF638R_0308	BT3450
Bbr_1260	Phospho-N-acetylmuramoyl-pentapeptide- transferase	[M]	Cell wall/membrane/envelope biogenesis	BF638R_3487
Bbr_1261	UDP-N-acetylmuramoyl-tripeptide--D-alanyl-D- alanine ligase	[M]	Cell wall/membrane/envelope biogenesis	BF638R_0310	BT3452	BF638R_0310	BT3452
Bbr_1263	Peptidoglycan synthetase FtsI, penicillin-binding protein	[M]	Cell wall/membrane/envelope biogenesis	BF638R_0311	BT3453	BF638R_0311	BT3453
Bbr_1267	ATP-dependent DNA helicase	[R]	General function prediction only		BT1890
Bbr_1273	L-lactate dehydrogenase	[C]	Energy production and conversion	BF638R_3828	BT3911
Bbr_1278	Glutamine synthetase	[E]	Amino acid transport and metabolism	BF638R_2353	BT0543
Bbr_1296	DNA polymerase III alpha subunit	[L]	Replication, recombination and repair	BF638R_0683	BT2230	BF638R_0683	BT2230
Bbr_1299	Lipoprotein signal peptidase			BF638R_2381
Bbr_1300	Conserved hypothetical protein containing a repeated sequence found in lipoprotein LPP
Bbr_1301	Conserved hypothetical membrane spanning protein with YGGT family	[S]	Function unknown
Bbr_1302	Conserved hypothetical protein with DUF552 domain	[S]	Function unknown
Bbr_1303	Cell division protein ftsZ	[D]	Cell cycle control, cell division, chromosome partitioning	BF638R_0302	BT3444	BF638R_0302	BT3444
Bbr_1305	Glycyl-tRNA synthetase	[J]	Translation, ribosomal structure and biogenesis	BF638R_0411	BT3611	BF638R_0411	BT3611
Bbr_1327	dTDP-rhamnosyl transferase rfbF	[R]	General function prediction only
Bbr_1328	Conserved hypothetical membrane spanning protein	[S]	Function unknown
Bbr_1329	Fused ATP binding protein and permease of ABC transporter	[P]	Inorganic ion transport and metabolism
Bbr_1348	Aspartyl-tRNA synthetase	[J]	Translation, ribosomal structure and biogenesis	BF638R_2422	BT0872	BF638R_2422	BT0872
Bbr_1349	Histidyl-tRNA synthetase	[J]	Translation, ribosomal structure and biogenesis	BF638R_3269	BT1840	BF638R_3269	BT1840
Bbr_1356	Negative regulator of genetic competence clpC/mecB	[O]	Posttranslational modification, protein turnover, chaperones
Bbr_1364	60 kDa chaperonin GroEL	[O]	Posttranslational modification, protein turnover, chaperones	BF638R_3250	BT1829	BF638R_3250	BT1829
Bbr_1377	Adenylosuccinate lyase	[F]	Nucleotide transport and metabolism	BF638R_3867	BT3871
Bbr_1378	Conserved hypothetical membrane spanning protein in uncharacterized protein UPF0104 family	[S]	Function unknown
Bbr_1379	DNA-binding protein HU	[L]	Replication, recombination and repair	BF638R_1566	BT1499
Bbr_1381	Conserved hypothetical protein with DUF797 domain
Bbr_1382	Inositol monophosphatase family protein	[P]	Inorganic ion transport and metabolism	BF638R_1676	BT0411
Bbr_1394	Primosomal protein N'	[L]	Replication, recombination and repair
Bbr_1396	Methionyl-tRNA formyltransferase	[J]	Translation, ribosomal structure and biogenesis	BF638R_3744	BT1381	BF638R_3744	BT3945
Bbr_1399	S-adenosylmethionine synthetase	[H]	Coenzyme transport and metabolism	BF638R_0058	BT3219	BF638R_0058	BT3219
Bbr_1400	Fic family protein	[S]	Function unknown	BF638R_1424
Bbr_1414	Isoleucyl-tRNA synthetase	[J]	Translation, ribosomal structure and biogenesis	BF638R_2379		BF638R_2379
Bbr_1439	Conserved hypothetical protein
Bbr_1448	Exodeoxyribonuclease VII large subunit	[L]	Replication, recombination and repair	BF638R_3848	BT3890
Bbr_1463	Methionine aminopeptidase	[J]	Translation, ribosomal structure and biogenesis	BF638R_2570	BT0638	BF638R_4019
Bbr_1467	Prolyl-tRNA synthetase	[J]	Translation, ribosomal structure and biogenesis	BF638R_2476	BT0929	BF638R_2476	BT0929
Bbr_1471	Oligoribonuclease	[A]	RNA processing and modification
Bbr_1472	Inosine-5'-monophosphate dehydrogenase	[F]	Nucleotide transport and metabolism	BF638R_3370	BT3845
Bbr_1473	Undecaprenyl-phosphate alpha-N-acetylglucosaminephosphotransferase	[M]	Cell wall/membrane/envelope biogenesis	BF638R_0309	BT1339	BF638R_0309	BT3451
Bbr_1474	Sua5/YciO/YrdC/YwlC family protein	[J]	Translation, ribosomal structure and biogenesis	BF638R_0967	BT3943	BF638R_3746	BT3943
Bbr_1480	Peptide release factor-glutamine N5-methyltransferase	[J]	Translation, ribosomal structure and biogenesis
Bbr_1481	Bacterial Peptide Chain Release Factor 1 (RF-1)	[J]	Translation, ribosomal structure and biogenesis	BF638R_0890	BT1454	BF638R_0890	BT4210
Bbr_1482	LSU ribosomal protein L31P	[J]	Translation, ribosomal structure and biogenesis	BF638R_3164	BT1692	BF638R_3164
Bbr_1490	ATP-binding protein of ABC transporter system	[R]	General function prediction only	BF638R_2116	BT1186
Bbr_1498	tRNA(Ile)-lysidine synthetase TilS	[D]	Cell cycle control, cell division, chromosome partitioning	BF638R_1420	BT1593	BF638R_1420	BT1593
Bbr_1502	N-acetylglucosaminyltransferase	[M]	Cell wall/membrane/envelope biogenesis	BF638R_2129	BT1167
Bbr_1523	MerR family regulatory protein
Bbr_1532	DNA processing chain A				BT3070
Bbr_1563	Dihydrofolate reductase	[H]	Coenzyme transport and metabolism	BF638R_3549	BT2048	BF638R_3549
Bbr_1564	Thymidylate synthase	[F]	Nucleotide transport and metabolism	BF638R_3548	BT2047	BF638R_3548	BT2047
Bbr_1569	Conserved hypothetical protein with CHAP domain	[R]	General function prediction only
Bbr_1573	Phosphate transport system protein phoU-like protein	[P]	Inorganic ion transport and metabolism	BF638R_2777	BT1320
Bbr_1574	Phosphoglycerate mutase	[G]	Carbohydrate transport and metabolism	BF638R_3117	BT1660
Bbr_1576	Lysyl-tRNA synthetase	[J]	Translation, ribosomal structure and biogenesis	BF638R_3624	BT2122	BF638R_3624	BT2122
Bbr_1591	Seryl-tRNA synthetase	[J]	Translation, ribosomal structure and biogenesis	BF638R_0989	BT4312	BF638R_0989	BT4312
Bbr_1593	Transcription antiterminator, BglG family	[K]	Transcription
Bbr_1594	PTS system, fructose/glucose-specific IIABC component	[G]	Carbohydrate transport and metabolism
Bbr_1599	Ribonuclease HI	[L]	Replication, recombination and repair
Bbr_1600	Ribose 5-phosphate isomerase	[G]	Carbohydrate transport and metabolism	BF638R_3498	BT1986
Bbr_1604	Riboflavin kinase/FMN adenylyltransferase	[H]	Coenzyme transport and metabolism	BF638R_4227	BT2543	BF638R_4227	BT2543
Bbr_1606	Ribosome-binding factor A	[J]	Translation, ribosomal structure and biogenesis
Bbr_1607	Bacterial Protein Translation Initiation Factor 2 (IF-2)	[J]	Translation, ribosomal structure and biogenesis	BF638R_0275	BT3404	BF638R_0275	BT3404
Bbr_1608	N utilization substance protein A	[K]	Transcription	BF638R_0274	BT3403	BF638R_0274	BT3403
Bbr_1614	50S ribosomal protein L17	[J]	Translation, ribosomal structure and biogenesis	BF638R_4013	BT2700
Bbr_1615	DNA-directed RNA polymerase alpha chain	[K]	Transcription	BF638R_4014	BT2701	BF638R_4014	BT2701
Bbr_1616	SSU ribosomal protein S11P	[J]	Translation, ribosomal structure and biogenesis	BF638R_4016	BT2703	BF638R_4016
Bbr_1617	SSU ribosomal protein S13P	[J]	Translation, ribosomal structure and biogenesis	BF638R_4017	BT2704	BF638R_4017	BT2704
Bbr_1618	LSU ribosomal protein L36P	[J]	Translation, ribosomal structure and biogenesis	BF638R_4017.1
Bbr_1619	Bacterial Protein Translation Initiation Factor 1 (IF-1)	[J]	Translation, ribosomal structure and biogenesis	BF638R_4018	BT2705	BF638R_4018
Bbr_1620	Adenylate kinase	[F]	Nucleotide transport and metabolism	BF638R_1103	BT4387	BF638R_1103
Bbr_1621	Protein translocase subunit secY	[U]	Intracellular trafficking, secretion, and vesicular transport	BF638R_4020	BT2707	BF638R_4020	BT2707
Bbr_1622	50S ribosomal protein L15	[J]	Translation, ribosomal structure and biogenesis	BF638R_4021	BT2708	BF638R_4021	BT2708
Bbr_1623	50S ribosomal protein L30	[J]	Translation, ribosomal structure and biogenesis	BF638R_4022	BT2709	BF638R_4022
Bbr_1624	30S ribosomal protein S5	[J]	Translation, ribosomal structure and biogenesis	BF638R_4023	BT2710	BF638R_4023	BT2710
Bbr_1625	50S ribosomal protein L18	[J]	Translation, ribosomal structure and biogenesis	BF638R_4024	BT2711	BF638R_4024
Bbr_1626	50S ribosomal protein L6	[J]	Translation, ribosomal structure and biogenesis	BF638R_4025	BT2712	BF638R_4025	BT2712
Bbr_1627	30S ribosomal protein S8	[J]	Translation, ribosomal structure and biogenesis	BF638R_4026	BT2713	BF638R_4026
Bbr_1628	30S ribosomal protein S14-1	[J]	Translation, ribosomal structure and biogenesis	BF638R_4027	BT2714	BF638R_4027
Bbr_1629	50S ribosomal protein L5	[J]	Translation, ribosomal structure and biogenesis	BF638R_4028	BT2715	BF638R_4028	BT2715
Bbr_1630	50S ribosomal protein L24	[J]	Translation, ribosomal structure and biogenesis	BF638R_4029	BT2716	BF638R_4029
Bbr_1631	50S ribosomal protein L14	[J]	Translation, ribosomal structure and biogenesis	BF638R_4030	BT2717	BF638R_4030
Bbr_1632	30S ribosomal protein S17	[J]	Translation, ribosomal structure and biogenesis	BF638R_4032	BT0005	BF638R_4032
Bbr_1633	50S ribosomal protein L29	[J]	Translation, ribosomal structure and biogenesis	BF638R_4033	BT2719	BF638R_4033
Bbr_1634	50S ribosomal protein L16	[J]	Translation, ribosomal structure and biogenesis	BF638R_4034	BT2720	BF638R_4034
Bbr_1635	30S ribosomal protein S3	[J]	Translation, ribosomal structure and biogenesis	BF638R_4035	BT2721	BF638R_4035	BT2721
Bbr_1636	50S ribosomal protein L22	[J]	Translation, ribosomal structure and biogenesis	BF638R_4036	BT2722	BF638R_4036
Bbr_1637	30S ribosomal protein S19	[J]	Translation, ribosomal structure and biogenesis	BF638R_4037	BT2723	BF638R_4037
Bbr_1638	50S ribosomal protein L2	[J]	Translation, ribosomal structure and biogenesis	BF638R_4038	BT2724	BF638R_4038	BT2724
Bbr_1639	50S ribosomal protein L23	[J]	Translation, ribosomal structure and biogenesis	BF638R_4039	BT2725	BF638R_4039
Bbr_1640	50S ribosomal protein L4	[J]	Translation, ribosomal structure and biogenesis	BF638R_4040	BT2726	BF638R_4040	BT2726
Bbr_1641	50S ribosomal protein L3	[J]	Translation, ribosomal structure and biogenesis	BF638R_4041	BT2727	BF638R_4041	BT2727
Bbr_1642	30S ribosomal protein S10	[J]	Translation, ribosomal structure and biogenesis	BF638R_4042	BT2728	BF638R_4042
Bbr_1648	30S ribosomal protein S9	[J]	Translation, ribosomal structure and biogenesis	BF638R_3861	BT3876	BF638R_3861
Bbr_1649	50S ribosomal protein L13	[J]	Translation, ribosomal structure and biogenesis	BF638R_3862	BT3875	BF638R_3862
Bbr_1651	Conserved hypothetical protein with leucine rich repeat variant
Bbr_1664	Ferredoxin	[C]	Energy production and conversion		BT0041
Bbr_1666	UDP-N-acetylenolpyruvoylglucosamine reductase	[M]	Cell wall/membrane/envelope biogenesis	BF638R_2870	BT1368	BF638R_2870	BT1368
Bbr_1668	10 kDa chaperonin GroES	[O]	Posttranslational modification, protein turnover, chaperones	BF638R_3251	BT1830	BF638R_3251
Bbr_1675	LSU ribosomal protein L12P (L7/L12)	[J]	Translation, ribosomal structure and biogenesis	BF638R_4053	BT2735	BF638R_4053
Bbr_1676	LSU ribosomal protein L10P	[J]	Translation, ribosomal structure and biogenesis
Bbr_1679	Phosphate transport ATP-binding protein pstB	[P]	Inorganic ion transport and metabolism	BF638R_2778	BT1321
Bbr_1680	Phosphate transport system permease protein pstA	[P]	Inorganic ion transport and metabolism	BF638R_2746	BT1322
Bbr_1681	Phosphate transport system permease protein pstC	[P]	Inorganic ion transport and metabolism
Bbr_1682	Phosphate-binding protein	[P]	Inorganic ion transport and metabolism		BT0009
Bbr_1684	Phosphate regulon sensor protein PhoR	[T]	Signal transduction mechanisms	BF638R_0534	BT0681	BF638R_3709
Bbr_1686	5'-methylthioadenosine nucleosidase/S-adenosylhomocysteine nucleosidase	[F]	Nucleotide transport and metabolism
Bbr_1703	2-C-methyl-D-erythritol 4-phosphate cytidylyltransferase			BF638R_3810	BT1651	BF638R_3810
Bbr_1706	tRNA (Guanine-N1) -methyltransferase	[J]	Translation, ribosomal structure and biogenesis	BF638R_2444	BT0893
Bbr_1709	LSU ribosomal protein L28P	[J]	Translation, ribosomal structure and biogenesis	BF638R_2471	BT0916	BF638R_2471
Bbr_1719	Type I multifunctional fatty acid synthase			BF638R_2362	BT0789		BT0789
Bbr_1720	Acetyl-/propionyl-CoA carboxylase beta chain	[I]	Lipid transport and metabolism	BF638R_1625	BT1450
Bbr_1721	Acetyl-/propionyl-CoA carboxylase alpha chain	[I]	Lipid transport and metabolism	BF638R_1626	BT1448
Bbr_1723	Conserved hypothetical protein with possible biotin-(acetyl-CoA carboxylase) ligase domain	[H]	Coenzyme transport and metabolism	BF638R_0675	BT2238	BF638R_0675	BT2238
Bbr_1725	Transcriptional regulator
Bbr_1726	LSU ribosomal protein L1P	[J]	Translation, ribosomal structure and biogenesis	BF638R_4055	BT2737	BF638R_4055	BT2737
Bbr_1727	LSU ribosomal protein L11P	[J]	Translation, ribosomal structure and biogenesis	BF638R_4056	BT2738	BF638R_4056
Bbr_1729	Transcription antitermination protein nusG	[K]	Transcription	BF638R_4057	BT2739	BF638R_4057	BT2739
Bbr_1730	Protein translocase subunit secE	[U]	Intracellular trafficking, secretion, and vesicular transport
Bbr_1731	Aspartate aminotransferase	[E]	Amino acid transport and metabolism	BF638R_0594	BT1476
Bbr_1734	GTP-binding protein, GTP1/OBG family	[R]	General function prediction only	BF638R_1104	BT4388
Bbr_1735	LSU ribosomal protein L27P	[J]	Translation, ribosomal structure and biogenesis	BF638R_0990	BT4313	BF638R_0990
Bbr_1736	LSU ribosomal protein L21P	[J]	Translation, ribosomal structure and biogenesis	BF638R_0991	BT4314	BF638R_0991
Bbr_1737	Ribonuclease G	[J]	Translation, ribosomal structure and biogenesis	BF638R_1564	BT1500		BT1500
Bbr_1754	Arginyl-tRNA synthetase	[J]	Translation, ribosomal structure and biogenesis	BF638R_4304	BT2829	BF638R_4304	BT2829
Bbr_1757	UDP-N-acetylglucosamine 1-carboxyvinyltransferase	[M]	Cell wall/membrane/envelope biogenesis	BF638R_3518	BT2005	BF638R_3518	BT2005
Bbr_1769	Phosphoesterase	[R]	General function prediction only	BF638R_1272
Bbr_1786	UDP-galactopyranose mutase	[M]	Cell wall/membrane/envelope biogenesis
Bbr_1788	Glycosyltransferase involved in cell wall biogenesis	[M]	Cell wall/membrane/envelope biogenesis	BF638R_0004	BT0044	BF638R_1200
Bbr_1793	ATP-binding protein ABC transporter system for polysaccharides				BT1242
Bbr_1794	Permease protein of ABC transporter systemfor polysaccharides
Bbr_1795	Alpha-L-Rha alpha-1,2-L-rhamnosyltransferase/alpha-L-Rha alpha-1,3-L-rhamnosyltransferase	[M]	Cell wall/membrane/envelope biogenesis
Bbr_1796	Glycosyltransferase	[M]	Cell wall/membrane/envelope biogenesis	BF638R_0176	BT1347
Bbr_1797	Glucose-1-phosphate thymidylyltransferase	[M]	Cell wall/membrane/envelope biogenesis	BF638R_1076	BT0463	BF638R_3529	BT2017
Bbr_1798	dTDP-4-dehydrorhamnose 3,5-epimerase/dTDP-4-dehydrorhamnose reductase	[M]	Cell wall/membrane/envelope biogenesis	BF638R_1311	BT0464	BF638R_1311
Bbr_1799	dTDP-glucose 4,6-dehydratase	[M]	Cell wall/membrane/envelope biogenesis	BF638R_0780	BT0380		BT2016
Bbr_1803	Transcriptional regulator, LytR family	[K]	Transcription
Bbr_1808	Kup system potassium uptake protein	[P]	Inorganic ion transport and metabolism
Bbr_1820	Methionyl-tRNA synthetase	[J]	Translation, ribosomal structure and biogenesis	BF638R_4456	BT2933
Bbr_1869	Alpha-galactosidase	[G]	Carbohydrate transport and metabolism	BF638R_0288	BT2851
Bbr_1870	tRNA-specific adenosine deaminase			BF638R_0516	BT0321		BT3728
Bbr_1875	Deoxycytidine triphosphate deaminase	[F]	Nucleotide transport and metabolism
Bbr_1882	SpoU rRNA methylase family protein	[J]	Translation, ribosomal structure and biogenesis	BF638R_0001	BT1360
Bbr_1885	Conserved hypothetical protein
Bbr_1890	ATP-binding protein of ABC transporter system for sugars	[G]	Carbohydrate transport and metabolism
Bbr_1898	Ribonucleoside-diphosphate reductase beta chain	[F]	Nucleotide transport and metabolism	BF638R_2723
Bbr_1899	Ribonucleoside-diphosphate reductase alpha chain	[F]	Nucleotide transport and metabolism	BF638R_2722	BT2145
Bbr_1900	NrdI protein	[F]	Nucleotide transport and metabolism
Bbr_1901	Glutaredoxin nrdH	[O]	Posttranslational modification, protein turnover, chaperones
Bbr_1904	Conserved hypothetical protein with helix-turn-helix motif
Bbr_1909	Conserved hypothetical protein	[O]	Posttranslational modification, protein turnover, chaperones
Bbr_1911	Dimethyladenosine transferase	[J]	Translation, ribosomal structure and biogenesis	BF638R_0749	BT4043
Bbr_1912	4-diphosphocytidyl-2-C-methyl-D-erythritol kinase	[I]	Lipid transport and metabolism		BT0624		BT0624
Bbr_1914	tRNA nucleotidyltransferase	[J]	Translation, ribosomal structure and biogenesis	BF638R_3464	BT1975	BF638R_3464	BT1975
Bbr_1915	Phosphohydrolase (MutT/nudix family protein)
Bbr_1916	Conserved hypothetical secreted protein
Bbr_1917	Conserved hypothetical membrane spanning protein with virulence factor mviN domain	[R]	General function prediction only
Bbr_1918	Thioredoxin reductase	[O]	Posttranslational modification, protein turnover, chaperones	BF638R_1015	BT4336
Bbr_1923	Inner membrane protein (Preprotein translocase subunit YidC)	[U]	Intracellular trafficking, secretion, and vesicular transport	BF638R_2619	BT0589	BF638R_2619	BT0589
Bbr_1925	Ribonuclease P protein component	[J]	Translation, ribosomal structure and biogenesis
Bbr_1926	LSU ribosomal protein L34P	[J]	Translation, ribosomal structure and biogenesis	BF638R_0497	BT3710

## Sheet: Sheet1
Bbr_0004
Bbr_0007
Bbr_0064
Bbr_0070
Bbr_0091
Bbr_0150
Bbr_0179
Bbr_0180
Bbr_0182
Bbr_0190
Bbr_0192
Bbr_0216
Bbr_0221
Bbr_0222
Bbr_0223
Bbr_0224
Bbr_0226
Bbr_0227
Bbr_0234
Bbr_0246
Bbr_0264
Bbr_0271
Bbr_0276
Bbr_0277
Bbr_0278
Bbr_0293
Bbr_0295
Bbr_0300
Bbr_0319
Bbr_0324
Bbr_0326
Bbr_0333
Bbr_0334
Bbr_0360
Bbr_0369
Bbr_0379
Bbr_0380
Bbr_0386
Bbr_0395
Bbr_0434
Bbr_0467
Bbr_0548
Bbr_0568
Bbr_0632
Bbr_0652
Bbr_0656
Bbr_0670
Bbr_0671
Bbr_0691
Bbr_0701
Bbr_0706
Bbr_0727
Bbr_0735
Bbr_0747
Bbr_0750
Bbr_0776
Bbr_0829
Bbr_0864
Bbr_0894
Bbr_0896
Bbr_0911
Bbr_0918
Bbr_0930
Bbr_0945
Bbr_0946
Bbr_0993
Bbr_1025
Bbr_1026
Bbr_1029
Bbr_1031
Bbr_1032
Bbr_1035
Bbr_1036
Bbr_1037
Bbr_1066
Bbr_1085
Bbr_1111
Bbr_1127
Bbr_1135
Bbr_1159
Bbr_1183
Bbr_1185
Bbr_1238
Bbr_1240
Bbr_1241
Bbr_1300
Bbr_1301
Bbr_1302
Bbr_1327
Bbr_1328
Bbr_1329
Bbr_1356
Bbr_1378
Bbr_1381
Bbr_1394
Bbr_1439
Bbr_1471
Bbr_1480
Bbr_1523
Bbr_1569
Bbr_1593
Bbr_1594
Bbr_1599
Bbr_1606
Bbr_1651
Bbr_1676
Bbr_1681
Bbr_1686
Bbr_1725
Bbr_1730
Bbr_1786
Bbr_1794
Bbr_1795
Bbr_1803
Bbr_1808
Bbr_1875
Bbr_1885
Bbr_1890
Bbr_1900
Bbr_1901
Bbr_1904
Bbr_1909
Bbr_1915
Bbr_1916
Bbr_1917
Bbr_1925
