# Supplementary material for: The essential genomic landscape of the commensal Bifidobacterium breve UCC2003
Source: Sci Rep. 2017 Jul 17;7:5648. doi: 10.1038/s41598-017-05795-y (PMC5514069; doi:10.1038/s41598-017-05795-y)
Supplement: Supplementary file 6 — Supplementary Dataset 6 [file 41598_2017_5795_MOESM6_ESM.xls]

## Sheet: Sheet1
Functional classification of B. breve UCC2003 essential genes not sharing homologs in the essential gene lists predicted for Bacteroides fragilis 638R and Bacteroides thetaiotaomicron VPI-5482.
Locus_tag	Product	COG cathegory	COG annotation
Bbr_0007	Conserved hypothetical membrane spanning protein	[S]	Unassigned function
Bbr_0150	Conserved hypothetical protein	[S]	Unassigned function
Bbr_0182	Phosphocarrier protein HPr	[S]	Unassigned function
Bbr_0227	Conserved hypothetical protein	[S]	Unassigned function
Bbr_0264	Hypothetical protein	[S]	Unassigned function
Bbr_0271	Orotate phosphoribosyltransferase	[S]	Unassigned function
Bbr_0293	Conserved hypothetical membrane spanning protein	[S]	Unassigned function
Bbr_0300	Hypothetical secreted protein	[S]	Unassigned function
Bbr_0319	Phage transcriptional regulator	[S]	Unassigned function
Bbr_0333	Conserved hypothetical membrane spanning protein	[S]	Unassigned function
Bbr_0334	Conserved hypothetical secreted protein	[S]	Unassigned function
Bbr_0369	Conserved hypothetical membrane spanning protein	[S]	Unassigned function
Bbr_0395	Conserved hypothetical protein	[S]	Unassigned function
Bbr_0548	Conserved hypothetical protein	[S]	Unassigned function
Bbr_0656	Conserved hypothetical protein	[S]	Unassigned function
Bbr_0671	Conserved hypothetical membrane spanning protein	[S]	Unassigned function
Bbr_0701	Conserved hypothetical protein	[S]	Unassigned function
Bbr_0706		[S]	Unassigned function
Bbr_0829	Hypothetical protein	[S]	Unassigned function
Bbr_0894	Hypothetical protein	[S]	Unassigned function
Bbr_0896	Conserved hypothetical, possibly secreted protein	[S]	Unassigned function
Bbr_0945	Hypothetical protein	[S]	Unassigned function
Bbr_0946	Conserved hypothetical protein	[S]	Unassigned function
Bbr_1029	Conserved hypothetical protein	[S]	Unassigned function
Bbr_1031	Conserved hypothetical membrane spanning protein	[S]	Unassigned function
Bbr_1032	Conserved hypothetical protein	[S]	Unassigned function
Bbr_1085	Hypothetical membrane spanning protein	[S]	Unassigned function
Bbr_1111	Conserved hypothetical secreted protein	[S]	Unassigned function
Bbr_1159	Conserved hypothetical protein	[S]	Unassigned function
Bbr_1238	Conserved hypothetical protein	[S]	Unassigned function
Bbr_1300	Conserved hypothetical protein containing a repeated sequence found in lipoprotein LPP	[S]	Unassigned function
Bbr_1381	Conserved hypothetical protein with DUF797 domain	[S]	Unassigned function
Bbr_1439	Conserved hypothetical protein	[S]	Unassigned function
Bbr_1651	Conserved hypothetical protein with leucine rich repeat variant	[S]	Unassigned function
Bbr_1885	Conserved hypothetical protein	[S]	Unassigned function
Bbr_1904	Conserved hypothetical protein with helix-turn-helix motif	[S]	Unassigned function
Bbr_1915	Phosphohydrolase (MutT/nudix family protein)	[S]	Unassigned function
Bbr_1916	Conserved hypothetical secreted protein	[S]	Unassigned function
Bbr_0276	Aspartyl/glutamyl-tRNA(Asn/Gln) amidotransferase subunit C	[J]	Translation, ribosomal structure and biogenesis
Bbr_0277	Aspartyl/glutamyl-tRNA(Asn/Gln) amidotransferase subunit A	[J]	Translation, ribosomal structure and biogenesis
Bbr_0278	Glutamyl-tRNA(Gln) amidotransferase subunit B	[J]	Translation, ribosomal structure and biogenesis
Bbr_0379	16S rRNA processing protein rimM	[J]	Translation, ribosomal structure and biogenesis
Bbr_0930	SSU ribosomal protein S20P	[J]	Translation, ribosomal structure and biogenesis
Bbr_1480	Peptide release factor-glutamine N5-methyltransferase	[J]	Translation, ribosomal structure and biogenesis
Bbr_1606	Ribosome-binding factor A	[J]	Translation, ribosomal structure and biogenesis
Bbr_1676	LSU ribosomal protein L10P	[J]	Translation, ribosomal structure and biogenesis
Bbr_1925	Ribonuclease P protein component	[J]	Translation, ribosomal structure and biogenesis
Bbr_1523	MerR family regulatory protein	[K]	Transcriptional regulator
Bbr_1725	Transcriptional regulator	[K]	Transcriptional regulator
Bbr_0467	Conserved hypothetical protein with a helix-turn-helix motif	[K]	Transcription
Bbr_0632	N utilization substance protein B	[K]	Transcription
Bbr_0747	CarD-like transcriptional regulator	[K]	Transcription
Bbr_1026	Conserved hypothetical protein	[K]	Transcription
Bbr_1183	Transcriptional regulator	[K]	Transcription
Bbr_1593	Transcription antiterminator, BglG family	[K]	Transcription
Bbr_1803	Transcriptional regulator, LytR family	[K]	Transcription
Bbr_1471	Oligoribonuclease	[A]	RNA processing and modification
Bbr_0180	DNA polymerase III, delta' subunit	[L]	Replication, recombination and repair
Bbr_0216	Modification methylase	[L]	Replication, recombination and repair
Bbr_0652	DNA-helicase-II-like protein	[L]	Replication, recombination and repair
Bbr_0691	Transposase	[L]	Replication, recombination and repair
Bbr_1127	DNA polymerase III, delta subunit	[L]	Replication, recombination and repair
Bbr_1394	Primosomal protein N'	[L]	Replication, recombination and repair
Bbr_1599	Ribonuclease HI	[L]	Replication, recombination and repair
Bbr_1356	Negative regulator of genetic competence clpC/mecB	[O]	Posttranslational modification, protein turnover, chaperones
Bbr_1901	Glutaredoxin nrdH	[O]	Posttranslational modification, protein turnover, chaperones
Bbr_1909	Conserved hypothetical protein	[O]	Posttranslational modification, protein turnover, chaperones
Bbr_0179	Thymidylate kinase	[F]	Nucleotide transport and metabolism
Bbr_0386	Glutamine amidotrasnferase Class I	[F]	Nucleotide transport and metabolism
Bbr_0568	Phosphoribosylaminoimidazole carboxylase NCAIR mutase subunit	[F]	Nucleotide transport and metabolism
Bbr_1686	5'-methylthioadenosine nucleosidase/S-adenosylhomocysteine nucleosidase	[F]	Nucleotide transport and metabolism
Bbr_1875	Deoxycytidine triphosphate deaminase	[F]	Nucleotide transport and metabolism
Bbr_1900	NrdI protein	[F]	Nucleotide transport and metabolism
Bbr_0360	Holo-[acyl-carrier protein] synthase, belongs to 4-phosphopantetheinyl transferase superfamily	[I]	Lipid transport and metabolism
Bbr_1185	CDP-diacylglycerol--glycerol-3-phosphate 3-phosphatidyltransferase	[I]	Lipid transport and metabolism
Bbr_1730	Protein translocase subunit secE	[U]	Intracellular trafficking, secretion, and vesicular transport
Bbr_0221	Conserved hypothetical membrane spanning protein with iron permease FTR1 family domain	[P]	Inorganic ion transport and metabolism
Bbr_0222	Conserved hypothetical secreted protein, probably involved in iron uptake	[P]	Inorganic ion transport and metabolism
Bbr_1329	Fused ATP binding protein and permease of ABC transporter	[P]	Inorganic ion transport and metabolism
Bbr_1681	Phosphate transport system permease protein pstC	[P]	Inorganic ion transport and metabolism
Bbr_1808	Kup system potassium uptake protein	[P]	Inorganic ion transport and metabolism
Bbr_0864	Cyclomaltodextrinase	[G]	Glycosyl hydrolases
Bbr_0004	Conserved hypothetical protein	[R]	General function prediction only
Bbr_0380	RNA binding protein	[R]	General function prediction only
Bbr_0434	Oligosaccharide repeat unit transporter	[R]	General function prediction only
Bbr_0918	Conserved hypothetical protein in uncharacterized protein family UPF0054	[R]	General function prediction only
Bbr_1135	Pyridoxamine 5'-phosphate oxidase pdxH	[R]	General function prediction only
Bbr_1327	dTDP-rhamnosyl transferase rfbF	[R]	General function prediction only
Bbr_1569	Conserved hypothetical protein with CHAP domain	[R]	General function prediction only
Bbr_1917	Conserved hypothetical membrane spanning protein with virulence factor mviN domain	[R]	General function prediction only
Bbr_0064	Conserved hypothetical secreted protein with DUF881 domain	[S]	Function unknown
Bbr_0190	Conserved hypothetical membrane spanning protein with GtrA-like domain	[S]	Function unknown
Bbr_0223	Conserved hypothetical membrane spanning protein	[S]	Function unknown
Bbr_0727	Conserved hypothetical protein with DUF501 domain	[S]	Function unknown
Bbr_0993	Conserved hypothetical protein	[S]	Function unknown
Bbr_1035	Conserved hypothetical protein with DUF881 domain	[S]	Function unknown
Bbr_1036	Small basic protein	[S]	Function unknown
Bbr_1037	Conserved hypothetical protein with DUF881 domain	[S]	Function unknown
Bbr_1301	Conserved hypothetical membrane spanning protein with YGGT family	[S]	Function unknown
Bbr_1302	Conserved hypothetical protein with DUF552 domain	[S]	Function unknown
Bbr_1328	Conserved hypothetical membrane spanning protein	[S]	Function unknown
Bbr_1378	Conserved hypothetical membrane spanning protein in uncharacterized protein UPF0104 family	[S]	Function unknown
Bbr_0091	Ferredoxin--NADP reductase	[C]	Energy production conversion related functions
Bbr_0295	Inorganic pyrophosphatase	[C]	Energy production and conversion
Bbr_0324	ATP synthase C chain	[C]	Energy production and conversion
Bbr_0326	ATP synthase delta chain	[C]	Energy production and conversion
Bbr_0911	IscU protein	[C]	Energy production and conversion
Bbr_0224	Permease protein of ABC transporter system	[V]	Defense mechanisms
Bbr_0226	ATP-binding protein of ABC transporter system	[V]	Defense mechanisms
Bbr_1241	Cell wall biosynthesis-associated protein	[V]	Defense mechanisms
Bbr_1066	Conserved hypothetical protein with RelB antitoxin domain	[V]	Defense mechanisms
Bbr_0246	UDP-N-acetylmuramoylalanyl-D-glutamate--2, 6-diaminopimelate ligase	[M]	Cell wall/membrane/envelope biogenesis
Bbr_1240	UDP-N-acetylmuramoyl-L-alanyl-D-glutamate-- lysine ligase	[M]	Cell wall/membrane/envelope biogenesis
Bbr_1786	UDP-galactopyranose mutase	[M]	Cell wall/membrane/envelope biogenesis
Bbr_1795	Alpha-L-Rha alpha-1,2-L-rhamnosyltransferase/alpha-L-Rha alpha-1,3-L-rhamnosyltransferase	[M]	Cell wall/membrane/envelope biogenesis
Bbr_0070	Cell division protein FtsW	[D]	Cell cycle control, cell division, chromosome partitioning
Bbr_0735	Cell division transcription factor WhmD	[D]	Cell cycle control, cell division, chromosome partitioning
Bbr_0192	Phosphoglycerate mutase	[G]	Carbohydrate transport and metabolism
Bbr_0234	glucose-6-phosphate dehydrogenase subunit	[G]	Carbohydrate transport and metabolism
Bbr_0776	Xylulose-5-phosphate/Fructose-6-phosphate phosphoketolase	[G]	Carbohydrate transport and metabolism
Bbr_1025	UTP--glucose-1-phosphate uridylyltransferase	[G]	Carbohydrate transport and metabolism
Bbr_1594	PTS system, fructose/glucose-specific IIABC component	[G]	Carbohydrate transport and metabolism
Bbr_1890	ATP-binding protein of ABC transporter system for sugars	[G]	Carbohydrate transport and metabolism
Bbr_0670	Glutamine synthetase	[E]	Amino acid transport and metabolism
Bbr_0750	ATP-binding protein of ABC transporter system for metals	[E]	Amino acid transport and metabolism
Bbr_1794	Permease protein of ABC transporter systemfor polysaccharides	[G]	ABC transporter
			highlighted secreted, surface associated and functions with an effect on bacterial surface structure and properties
